# Supplementary material for: Sex-specific developmental gene expression atlas unveils dimorphic gene networks in C. elegans
Source: Nat Commun. 2024 May 20;15:4273. doi: 10.1038/s41467-024-48369-z (PMC11106331; doi:10.1038/s41467-024-48369-z)
Supplement: Supplementary file 5 — Supplementary Data 2 [file 41467_2024_48369_MOESM5_ESM.xlsx]

## Sheet: Raw_and_normalized_reads
Supplementary Data 2. Raw and normalized reads count of male and hermaphrodite genes per sample.
	Raw reads																																								Normalized reads
Gene name	L1 males B1	L1 males B2	L1 males B3	L1 males B4	L2 males B1	L2 males B2	L2 males B3	L2 males B4	L3 males B1	L3 males B2	L3 males B3	L3 males B4	L4 males B1	L4 males B2	L4 males B3	L4 males B4	YA males B1	YA males B2	YA males B3	YA males B4	L1 hermaphrodites B1	L1 hermaphrodites B2	L1 hermaphrodites B3	L1 hermaphrodites B4	L2 hermaphrodites B1	L2 hermaphrodites B2	L2 hermaphrodites B3	L2 hermaphrodites B4	L3 hermaphrodites B1	L3 hermaphrodites B2	L3 hermaphrodites B3	L3 hermaphrodites B4	L4 hermaphrodites B1	L4 hermaphrodites B2	L4 hermaphrodites B3	L4 hermaphrodites B4	YA hermaphrodites B1	YA hermaphrodites B2	YA hermaphrodites B3	YA hermaphrodites B4	L1 males B1	L1 males B2	L1 males B3	L1 males B4	L2 males B1	L2 males B2	L2 males B3	L2 males B4	L3 males B1
21ur-10199	0	0	0	0	0	0	0	0	0	16	0	0	0	0	0	0	0	0	0	0	0	0	0	0	0	0	0	0	0	0	0	0	0	0	0	0	0	0	0	0	0	0	0	0	0	0	0	0	0
21ur-10485	0	0	0	0	0	0	1	0	1	1	0	0	0	0	0	0	0	0	0	0	0	0	0	1	0	1	0	0	0	0	0	3	0	0	0	0	8	0	0	2	0	0	0	0	0	0	0.757969	0	0.866199
21ur-10668	0	0	0	0	1	0	0	1	1	0	0	0	0	0	0	0	0	0	0	0	0	6	1	1	1	1	0	0	0	0	0	0	0	0	0	0	0	0	0	0	0	0	0	0	1.19245	0	0	1.14569	0.866199
21ur-10689	0	0	0	0	0	0	0	0	0	0	1	0	1	5	5	6	14	23	18	9	0	0	0	0	0	0	0	0	0	0	0	0	1	0	0	1	1	0	1	1	0	0	0	0	0	0	0	0	0
21ur-11590	0	0	0	0	0	0	0	0	0	0	0	0	0	0	0	1	0	0	0	0	0	0	0	0	0	0	0	0	128	0	0	0	0	0	0	0	0	0	0	42	0	0	0	0	0	0	0	0	0
21ur-11607	0	0	1	0	3	0	3	0	4	1	1	4	1	6	1	6	0	0	2	2	2	10	0	1	4	3	1	1	4	8	3	3	6	1	1	3	0	2	2	1	0	0	0.584758	0	3.57734	0	2.27391	0	3.4648
21ur-1185	0	0	5	1	3	4	3	5	0	2	0	0	1	1	0	0	0	1	0	0	1	0	0	0	1	2	4	3	5	0	4	0	1	5	6	6	0	1	0	0	0	0	2.92379	0.645614	3.57734	5.2181	2.27391	5.72843	0
21ur-1201	0	0	0	0	0	0	1	0	0	0	0	0	0	0	0	20	0	1	0	0	0	0	0	0	0	0	1	1	0	0	0	0	0	0	0	0	0	0	0	0	0	0	0	0	0	0	0.757969	0	0
21ur-12082	0	0	0	0	0	9	0	0	1	0	0	0	0	0	0	0	0	0	0	0	0	0	0	0	0	0	0	0	0	0	0	0	0	0	0	0	0	0	0	0	0	0	0	0	0	11.7407	0	0	0.866199
21ur-12100	0	0	0	7	0	0	1	0	0	1	0	0	0	0	0	0	0	0	0	0	0	0	0	0	0	0	0	0	0	0	0	0	0	0	0	0	0	0	0	0	0	0	0	4.5193	0	0	0.757969	0	0
21ur-12279	0	11	3	8	3	3	3	2	2	4	7	3	6	5	0	1	5	0	1	2	8	4	3	8	3	3	2	2	1	2	6	4	5	2	5	2	1	10	8	2	0	12.3209	1.75427	5.16491	3.57734	3.91358	2.27391	2.29137	1.7324
21ur-12298	0	0	0	1	0	0	0	0	0	0	0	0	0	0	0	0	0	0	0	0	6	1	2	17	0	0	0	0	0	0	0	0	0	0	0	0	0	0	0	0	0	0	0	0.645614	0	0	0	0	0
21ur-12521	0	0	0	0	0	0	0	0	0	0	0	0	0	0	0	0	0	0	0	0	0	0	0	0	0	0	0	0	9	0	0	0	0	0	0	0	0	0	0	0	0	0	0	0	0	0	0	0	0
21ur-12721	0	3	6	2	0	3	6	4	2	1	0	1	0	2	1	0	0	0	2	0	20	22	4	23	0	5	8	3	0	3	4	1	0	1	3	0	0	1	0	0	0	3.36024	3.50855	1.29123	0	3.91358	4.54781	4.58274	1.7324
21ur-12762	0	4	22	4	3	9	1	2	2	1	5	4	0	0	7	0	2	1	2	1	36	20	1	35	4	2	6	5	5	3	3	0	1	3	7	0	0	3	0	0	0	4.48033	12.8647	2.58246	3.57734	11.7407	0.757969	2.29137	1.7324
21ur-1278	0	0	0	0	0	0	0	11	0	0	0	0	0	0	0	0	0	0	0	0	0	0	0	0	0	0	0	0	0	0	0	0	0	0	0	0	0	0	0	0	0	0	0	0	0	0	0	12.6025	0
21ur-1327	0	0	0	0	0	0	0	0	0	0	0	0	0	0	0	0	0	0	0	0	0	0	0	0	0	0	0	0	0	0	0	0	0	0	15	0	0	0	0	0	0	0	0	0	0	0	0	0	0
21ur-13516	0	0	0	0	0	0	0	0	0	0	0	0	0	0	0	0	0	14	0	0	0	0	0	0	0	0	0	0	0	0	0	0	0	0	0	0	0	0	0	0	0	0	0	0	0	0	0	0	0
21ur-1372	0	0	0	0	0	0	0	0	0	0	0	0	1	1	7	5	0	0	0	0	0	0	0	0	0	0	0	0	0	0	0	0	4	2	7	6	0	0	1	0	0	0	0	0	0	0	0	0	0
21ur-13835	0	0	0	0	1	0	0	0	0	0	0	1	0	0	0	0	0	1	0	7	0	0	0	0	0	0	0	0	0	0	0	0	0	0	0	0	1	0	0	0	0	0	0	0	1.19245	0	0	0	0
21ur-13884	0	0	0	0	2	0	0	0	5	4	3	4	7	6	6	3	1	2	0	2	0	0	0	0	1	2	3	3	3	0	0	4	8	2	6	2	0	2	0	0	0	0	0	0	2.38489	0	0	0	4.33099
21ur-13975	0	0	4	2	0	0	0	0	0	0	0	0	0	0	0	0	0	0	0	0	1	6	1	0	0	0	1	0	0	0	0	0	0	0	0	0	0	0	0	0	0	0	2.33903	1.29123	0	0	0	0	0
21ur-14021	0	0	14	0	0	1	0	0	0	0	0	0	0	0	0	0	0	0	0	0	0	2	0	4	1	0	0	0	1	0	0	1	0	0	0	0	0	0	0	0	0	0	8.18661	0	0	1.30453	0	0	0
21ur-14164	0	0	0	0	0	0	0	0	0	1	0	1	0	0	0	0	9	0	0	1	0	0	0	0	0	0	0	0	1	0	1	0	0	0	0	0	1	0	0	0	0	0	0	0	0	0	0	0	0
21ur-14607	2	0	2	5	2	0	4	0	3	4	5	1	7	12	3	1	10	10	12	3	8	7	11	6	4	0	3	3	3	4	1	2	1	1	7	3	3	3	4	5	5.19801	0	1.16952	3.22807	2.38489	0	3.03188	0	2.5986
21ur-14862	0	0	0	0	0	0	0	0	0	0	0	0	0	0	0	0	0	0	27	17	0	0	0	0	0	0	0	0	0	1	1	0	0	0	0	0	0	0	0	0	0	0	0	0	0	0	0	0	0
21ur-14978	0	0	0	0	0	0	2	0	0	0	0	0	0	0	0	0	1	0	0	0	0	7	1	3	0	0	0	0	0	0	0	0	0	0	0	0	0	0	0	1	0	0	0	0	0	0	1.51594	0	0
21ur-1506	3	5	3	5	2	0	1	2	3	2	0	1	1	0	8	1	1	0	0	1	16	9	16	15	0	6	2	2	0	1	1	1	0	0	1	0	0	0	0	0	7.79702	5.60041	1.75427	3.22807	2.38489	0	0.757969	2.29137	2.5986
21ur-15265	0	0	0	0	0	0	0	0	0	0	1	0	0	0	0	0	0	0	0	0	1	6	0	0	0	0	0	0	1	0	0	0	0	0	0	0	0	0	0	0	0	0	0	0	0	0	0	0	0
21ur-15586	0	0	0	0	0	0	0	1	1	0	0	1	0	0	2	0	0	0	0	0	0	0	3	6	0	1	0	0	0	0	0	0	0	0	0	0	0	0	0	0	0	0	0	0	0	0	0	1.14569	0.866199
21ur-15588	0	3	6	11	0	0	4	2	3	8	2	1	1	4	3	2	2	12	1	3	7	9	13	12	0	4	0	3	3	4	5	8	5	4	6	1	2	2	7	2	0	3.36024	3.50855	7.10175	0	0	3.03188	2.29137	2.5986
21ur-1692	0	0	0	0	0	0	0	0	0	0	0	0	0	0	0	0	0	0	0	0	0	0	0	0	0	0	0	0	0	0	0	0	0	0	0	0	20	0	0	0	0	0	0	0	0	0	0	0	0
21ur-1805	0	0	0	0	10	0	2	0	69	0	41	32	0	2	13	1	25	65	35	39	0	0	0	0	19	22	48	20	31	30	53	18	23	0	12	22	14	25	30	44	0	0	0	0	11.9245	0	1.51594	0	59.7677
21ur-1959	0	0	0	0	0	1	1	0	3	0	1	0	1	0	0	0	546	0	0	0	2	0	0	0	0	0	0	0	0	0	1	0	0	0	0	0	0	0	0	0	0	0	0	0	0	1.30453	0.757969	0	2.5986
21ur-1995	0	0	0	0	0	0	0	0	0	0	0	8	0	0	0	0	0	0	0	0	0	0	0	0	0	0	0	0	11	0	0	0	0	0	0	0	0	0	0	0	0	0	0	0	0	0	0	0	0
21ur-2135	0	0	0	0	0	0	0	0	0	0	0	0	0	0	0	0	0	0	0	0	6	0	0	0	0	0	0	0	0	0	0	0	0	0	0	0	0	0	0	0	0	0	0	0	0	0	0	0	0
21ur-2146	0	0	0	0	0	0	0	0	0	0	0	0	0	0	0	0	0	0	0	0	0	0	0	0	0	0	0	0	0	0	10	0	0	0	0	0	0	0	0	0	0	0	0	0	0	0	0	0	0
21ur-2169	1	1	1	3	1	3	0	0	2	0	0	0	0	1	0	0	1	1	1	3	10	14	1	8	0	1	0	1	0	0	2	0	1	0	0	0	0	0	0	0	2.59901	1.12008	0.584758	1.93684	1.19245	3.91358	0	0	1.7324
21ur-2185	2	10	9	11	1	2	2	1	2	3	3	2	0	4	2	3	1	1	4	3	9	18	22	4	6	1	8	0	6	4	2	4	2	0	5	3	0	0	0	2	5.19801	11.2008	5.26282	7.10175	1.19245	2.60905	1.51594	1.14569	1.7324
21ur-2237	0	0	0	7	0	0	0	0	0	0	0	0	0	0	0	0	0	0	0	1	1	0	1	0	0	0	0	0	0	0	0	0	0	0	0	0	0	0	0	0	0	0	0	4.5193	0	0	0	0	0
21ur-2251	0	0	14	1	0	0	0	1	0	0	1	0	0	0	0	0	0	1	0	0	6	0	0	4	0	0	0	0	0	0	0	0	1	0	1	0	0	0	0	0	0	0	8.18661	0.645614	0	0	0	1.14569	0
21ur-2277	0	0	0	0	0	2	0	0	0	0	0	0	0	0	0	0	1	0	0	0	2	0	0	6	0	0	0	0	0	0	0	0	0	0	0	0	0	0	0	0	0	0	0	0	0	2.60905	0	0	0
21ur-2428	0	0	0	0	0	0	0	0	0	0	0	0	0	0	0	0	30	0	0	0	0	0	0	0	0	0	0	0	0	15	0	0	0	0	0	0	0	0	0	0	0	0	0	0	0	0	0	0	0
21ur-274	0	0	0	0	0	0	0	0	0	0	0	16	0	0	0	0	0	0	0	0	0	0	0	0	0	0	0	0	0	0	0	0	0	0	0	0	0	0	0	0	0	0	0	0	0	0	0	0	0
21ur-2924	0	0	0	0	0	1	0	0	0	0	1	0	0	0	0	0	1	0	0	0	0	1	0	0	0	0	6	0	0	0	0	0	0	0	0	0	0	0	0	0	0	0	0	0	0	1.30453	0	0	0
21ur-3163	1	0	8	5	5	3	2	2	1	0	0	4	2	5	1	0	2	2	0	0	22	31	15	21	2	4	9	4	5	1	0	0	2	0	1	0	0	0	0	0	2.59901	0	4.67806	3.22807	5.96223	3.91358	1.51594	2.29137	0.866199
21ur-3314	1	0	0	1	0	0	0	0	0	0	0	0	0	0	0	0	0	0	0	0	2	1	0	10	0	0	0	0	0	0	0	1	0	0	0	0	0	0	0	0	2.59901	0	0	0.645614	0	0	0	0	0
21ur-3474	0	0	0	0	0	0	0	0	0	0	0	0	0	0	9	0	0	0	0	1	0	0	0	0	0	0	0	0	0	0	0	0	0	0	0	0	0	0	0	0	0	0	0	0	0	0	0	0	0
21ur-3677	0	0	3	1	1	0	1	0	2	1	1	2	0	2	3	0	1	6	2	2	12	8	7	12	0	0	1	0	1	3	1	1	0	0	2	1	0	2	2	1	0	0	1.75427	0.645614	1.19245	0	0.757969	0	1.7324
21ur-409	0	6	0	5	1	2	1	2	2	0	0	0	0	1	0	0	0	1	0	0	1	3	2	7	0	3	2	2	0	1	0	0	2	0	0	0	0	3	0	1	0	6.72049	0	3.22807	1.19245	2.60905	0.757969	2.29137	1.7324
21ur-4253	0	0	0	0	0	0	0	0	0	0	0	0	0	0	0	0	0	7	0	0	0	0	0	0	0	0	0	0	0	0	0	0	0	0	0	0	0	0	0	0	0	0	0	0	0	0	0	0	0
21ur-4297	0	0	0	0	0	0	0	0	0	0	0	2	0	2	2	1	5	11	9	8	0	0	0	0	0	0	0	0	0	0	0	0	2	1	1	3	0	0	0	0	0	0	0	0	0	0	0	0	0
21ur-4611	0	0	0	0	0	0	0	0	0	0	0	0	0	0	0	0	0	0	0	0	0	0	0	8	0	0	0	0	0	0	0	0	0	0	0	0	0	0	0	0	0	0	0	0	0	0	0	0	0
21ur-4964	0	0	7	0	0	1	0	0	0	1	0	0	0	0	0	0	0	0	0	0	4	10	0	5	1	0	0	0	0	0	0	0	2	0	0	0	0	0	1	0	0	0	4.09331	0	0	1.30453	0	0	0
21ur-4978	0	24	0	0	0	0	0	0	0	0	0	0	0	0	0	0	0	83	0	141	1	0	30	0	0	0	121	0	0	0	0	0	0	0	0	0	0	0	0	125	0	26.882	0	0	0	0	0	0	0
21ur-5159	0	0	0	0	0	0	3	0	0	0	0	0	3	6	0	0	0	0	0	0	0	0	0	0	0	0	0	0	0	0	2	0	0	0	0	0	0	0	0	0	0	0	0	0	0	0	2.27391	0	0
21ur-5659	0	4	12	7	1	1	6	2	3	2	3	0	2	1	2	1	0	0	1	0	13	24	13	22	3	6	0	3	0	3	1	2	0	0	2	0	0	0	0	0	0	4.48033	7.0171	4.5193	1.19245	1.30453	4.54781	2.29137	2.5986
21ur-5809	0	0	0	0	0	0	0	0	0	0	0	0	0	0	0	0	165	0	0	0	0	0	0	0	0	0	0	0	0	0	0	0	0	2	0	0	0	0	0	0	0	0	0	0	0	0	0	0	0
21ur-5910	1	0	0	2	0	0	0	0	0	1	0	0	0	1	0	0	0	3	4	0	5	7	2	4	1	2	1	1	0	0	0	1	0	0	0	0	0	0	0	0	2.59901	0	0	1.29123	0	0	0	0	0
21ur-5922	0	0	0	0	0	4	0	0	0	0	9	0	0	0	0	0	0	0	0	0	0	0	0	0	0	0	0	0	0	0	0	0	0	0	0	0	0	5	0	0	0	0	0	0	0	5.2181	0	0	0
21ur-6000	0	0	0	0	0	0	0	0	0	0	0	0	0	0	0	0	0	0	0	0	1	2	0	7	0	0	0	0	0	1	0	0	0	0	0	0	0	0	0	0	0	0	0	0	0	0	0	0	0
21ur-6390	1	1	0	1	0	0	0	1	0	0	0	0	0	0	0	0	0	0	0	0	1	1	2	6	0	0	0	0	0	1	0	2	0	0	0	0	0	0	0	0	2.59901	1.12008	0	0.645614	0	0	0	1.14569	0
21ur-6598	0	0	0	1	1	3	1	1	0	2	6	0	4	1	0	1	1	0	0	0	1	0	1	0	0	3	1	0	0	2	3	0	0	0	0	0	0	0	3	1	0	0	0	0.645614	1.19245	3.91358	0.757969	1.14569	0
21ur-6655	0	0	0	0	0	0	0	0	0	0	0	0	0	0	0	0	0	0	0	0	0	0	6	0	0	0	0	0	0	0	0	0	0	0	0	0	0	0	0	0	0	0	0	0	0	0	0	0	0
21ur-669	0	0	0	4	0	1	1	0	1	0	0	0	0	0	1	0	0	1	0	3	7	12	13	8	0	2	0	0	1	2	0	0	0	0	0	0	0	0	0	0	0	0	0	2.58246	0	1.30453	0.757969	0	0.866199
21ur-6808	0	0	0	0	0	0	0	0	0	0	0	0	0	0	0	0	0	0	2	0	1	0	6	0	0	0	0	0	0	0	0	0	0	0	0	0	0	0	0	0	0	0	0	0	0	0	0	0	0
21ur-6871	0	37	51	46	76	52	75	62	154	118	90	127	114	86	49	87	100	79	155	176	106	57	47	92	82	76	108	67	99	132	107	38	53	46	78	101	83	75	65	137	0	41.443	29.8227	29.6982	90.6259	67.8354	56.8477	71.0325	133.395
21ur-7296	0	0	0	0	0	0	0	0	0	0	0	0	0	0	0	0	1	0	0	0	0	0	0	0	0	0	0	0	0	17	0	0	0	0	0	0	2	0	0	0	0	0	0	0	0	0	0	0	0
21ur-7638	0	0	1	0	2	0	1	0	3	1	3	0	3	1	3	6	5	28	12	15	1	1	0	1	0	4	3	3	2	3	1	2	1	3	3	6	7	5	2	1	0	0	0.584758	0	2.38489	0	0.757969	0	2.5986
21ur-7775	0	0	0	5	0	1	2	0	0	0	0	1	0	0	0	7	0	0	0	0	1	3	5	7	0	0	1	4	0	1	0	0	0	0	0	0	0	0	0	0	0	0	0	3.22807	0	1.30453	1.51594	0	0
21ur-7893	0	0	0	0	0	0	0	0	0	0	0	0	0	0	0	206	0	0	0	0	0	0	0	0	0	0	70	0	0	0	0	0	0	0	0	0	0	0	0	0	0	0	0	0	0	0	0	0	0
21ur-8224	2	0	1	9	0	1	2	2	2	0	1	0	0	0	0	0	0	0	0	0	10	4	8	20	1	2	3	1	0	0	0	0	0	0	0	0	0	0	0	0	5.19801	0	0.584758	5.81052	0	1.30453	1.51594	2.29137	1.7324
21ur-9196	0	0	0	0	0	1	0	1	0	0	0	0	0	1	0	1	0	0	1	0	0	0	0	0	0	1	0	1	0	1	14	2	1	0	0	0	1	0	0	1	0	0	0	0	0	1.30453	0	1.14569	0
21ur-9229	0	0	0	0	0	0	0	0	0	0	0	0	0	0	0	0	0	0	0	0	0	0	0	0	0	0	0	0	0	0	6	0	0	0	0	0	0	0	0	0	0	0	0	0	0	0	0	0	0
21ur-9310	1	0	3	0	0	1	0	0	0	0	0	0	0	3	0	1	1	1	4	0	7	7	0	1	0	0	0	1	1	0	0	0	0	0	0	1	0	4	1	0	2.59901	0	1.75427	0	0	1.30453	0	0	0
21ur-9388	0	0	0	0	0	0	6	0	0	0	0	0	1	0	0	0	5	0	5	0	0	0	0	0	0	0	0	0	0	11	4	0	0	0	0	0	0	0	0	0	0	0	0	0	0	0	4.54781	0	0
21ur-9641	0	0	4	3	2	0	1	1	0	1	0	0	0	0	0	0	2	0	0	0	3	7	0	0	1	0	0	0	0	0	0	0	0	0	1	0	1	0	0	0	0	0	2.33903	1.93684	2.38489	0	0.757969	1.14569	0
2RSSE.1	3	12	22	49	5	4	7	7	12	7	14	6	6	16	18	26	4	6	8	5	38	35	21	31	8	4	11	6	6	7	2	5	3	6	9	10	2	0	1	2	7.79702	13.441	12.8647	31.6351	5.96223	5.2181	5.30578	8.0198	10.3944
2RSSE.6	4	7	0	1	1	3	1	0	0	2	0	0	0	0	0	0	0	0	0	0	5	7	9	12	0	0	1	0	0	0	0	0	2	0	0	0	0	0	0	0	10.396	7.84057	0	0.645614	1.19245	3.91358	0.757969	0	0
AC3.13	0	4	13	5	4	1	8	5	0	1	0	2	0	1	9	4	0	0	1	1	7	0	1	12	3	5	6	3	0	1	0	0	6	1	2	3	0	0	0	0	0	4.48033	7.60186	3.22807	4.76979	1.30453	6.06375	5.72843	0
AC3.5	9	22	38	26	12	10	12	12	37	10	35	20	17	13	11	22	29	22	25	19	11	82	64	122	20	12	25	13	16	29	37	11	9	4	13	8	14	5	3	3	23.3911	24.6418	22.2208	16.786	14.3094	13.0453	9.09563	13.7482	32.0494
AH10.10	2	3	2	2	2	1	3	2	3	2	0	3	2	2	1	2	0	0	2	0	16	12	3	20	2	2	1	2	4	5	4	1	1	1	1	4	0	0	1	0	5.19801	3.36024	1.16952	1.29123	2.38489	1.30453	2.27391	2.29137	2.5986
AH10.3	1	0	9	7	0	0	4	1	6	2	2	3	0	3	0	0	0	3	0	2	0	8	2	15	1	2	2	1	0	2	1	0	0	0	0	0	0	0	0	0	2.59901	0	5.26282	4.5193	0	0	3.03188	1.14569	5.19719
AH10.4	0	0	0	0	0	0	0	0	1	0	0	0	1	0	4	0	0	0	0	0	4	6	4	1	0	0	0	0	0	0	0	0	3	0	0	0	0	0	0	0	0	0	0	0	0	0	0	0	0.866199
AH6.3	0	0	0	0	0	0	0	0	45	27	30	32	115	154	110	104	340	387	401	344	1	0	2	0	0	0	0	0	6	5	7	2	87	50	143	115	47	6	2	78	0	0	0	0	0	0	0	0	38.979
AH9.3	1	0	2	0	0	0	0	1	0	0	1	0	0	0	0	2	0	0	0	0	1	1	2	6	7	0	0	0	3	0	1	0	0	0	17	15	0	0	0	0	2.59901	0	1.16952	0	0	0	0	1.14569	0
AH9.6	3	3	13	16	0	1	4	1	3	2	2	1	3	5	6	7	5	3	5	1	19	27	18	38	3	1	2	2	3	3	3	3	1	0	5	2	5	1	3	3	7.79702	3.36024	7.60186	10.3298	0	1.30453	3.03188	1.14569	2.5986
B0001.2	0	0	0	0	0	4	1	0	1	0	1	1	3	1	0	0	3	2	2	0	5	3	1	1	1	0	0	2	0	0	1	0	3	2	0	2	1	6	5	4	0	0	0	0	0	5.2181	0.757969	0	0.866199
B0001.3	28	97	232	181	135	112	206	124	148	76	149	112	98	158	109	119	145	207	182	156	412	408	350	376	149	196	217	169	139	149	161	98	127	64	198	196	129	70	74	189	72.7722	108.648	135.664	116.856	160.98	146.107	156.142	142.065	128.197
B0001.4	4	9	25	16	6	3	5	4	4	3	6	3	9	1	6	12	3	14	3	2	5	25	18	25	6	5	3	3	6	7	7	3	4	1	1	1	13	8	3	16	10.396	10.0807	14.619	10.3298	7.15468	3.91358	3.78984	4.58274	3.4648
B0001.5	10	10	28	47	20	18	44	28	24	15	14	29	15	20	12	11	43	37	43	53	89	115	86	62	27	19	38	26	26	26	29	21	18	10	37	28	12	7	10	30	25.9901	11.2008	16.3732	30.3438	23.8489	23.4815	33.3506	32.0792	20.7888
B0001.7	0	2	0	0	0	0	0	3	0	0	0	0	0	0	3	0	1	0	3	4	0	0	3	1	2	0	2	4	0	1	0	2	0	2	2	0	1	0	2	7	0	2.24016	0	0	0	0	0	3.43706	0
B0001.8	0	4	4	5	1	2	2	6	3	1	1	0	0	1	0	10	3	0	2	4	4	4	9	8	2	0	0	0	2	5	0	0	0	0	3	0	1	1	2	19	0	4.48033	2.33903	3.22807	1.19245	2.60905	1.51594	6.87411	2.5986
B0019.2	3	7	27	20	7	9	7	11	7	4	7	14	2	3	0	0	4	6	3	9	6	45	39	46	10	10	21	12	12	20	13	13	1	1	3	2	3	3	5	18	7.79702	7.84057	15.7885	12.9123	8.34712	11.7407	5.30578	12.6025	6.06339
B0024.10	0	0	4	0	1	3	3	2	8	4	2	4	3	4	0	8	4	6	6	2	0	7	0	6	4	2	2	0	0	1	2	0	2	0	4	0	0	1	4	7	0	0	2.33903	0	1.19245	3.91358	2.27391	2.29137	6.92959
B0024.11	0	8	1	4	1	4	4	0	5	2	1	1	0	1	0	1	2	1	0	0	1	2	18	11	1	1	5	1	1	1	1	2	2	0	1	0	0	4	3	2	0	8.96065	0.584758	2.58246	1.19245	5.2181	3.03188	0	4.33099
B0024.13	0	1	0	0	1	2	1	1	2	1	1	2	0	1	1	2	4	1	1	0	0	7	2	4	3	2	6	1	1	3	1	0	0	0	0	0	1	2	4	2	0	1.12008	0	0	1.19245	2.60905	0.757969	1.14569	1.7324
B0024.15	1	0	4	1	1	2	1	4	15	13	8	5	7	4	4	7	3	13	4	4	0	6	1	2	5	2	3	6	10	6	25	5	2	1	1	4	3	2	5	4	2.59901	0	2.33903	0.645614	1.19245	2.60905	0.757969	4.58274	12.993
B0024.3	20	49	64	72	16	13	23	19	12	8	13	6	39	17	14	16	8	17	18	16	349	387	160	254	25	36	31	16	25	26	29	12	21	11	15	26	4	1	7	12	51.9801	54.884	37.4245	46.4842	19.0791	16.9588	17.4333	21.768	10.3944
B0025.4	0	1	0	0	0	1	1	0	0	2	0	1	0	0	0	0	0	0	1	2	2	0	7	1	0	2	0	3	0	1	2	0	1	1	1	0	1	2	1	1	0	1.12008	0	0	0	1.30453	0.757969	0	0
B0025.5	0	0	0	0	0	0	0	0	0	0	0	0	13	12	7	13	15	9	8	3	0	0	1	0	0	0	0	0	0	0	0	0	3	1	1	5	0	1	0	3	0	0	0	0	0	0	0	0	0
B0034.1	0	9	41	34	15	19	51	54	40	19	33	32	60	137	98	84	38	70	4	12	85	108	86	53	110	29	47	23	59	37	38	29	78	36	139	132	18	0	5	16	0	10.0807	23.9751	21.9509	17.8867	24.786	38.6564	61.867	34.648
B0035.1	348	537	992	892	506	430	798	458	841	431	606	600	733	682	834	581	1035	904	840	1064	1861	2161	1431	1210	557	627	719	546	525	640	608	434	562	459	616	702	779	2487	1988	1000	904.454	601.484	580.08	575.887	603.378	560.946	604.859	524.724	728.473
B0035.12	3	0	9	5	2	2	6	4	11	6	4	3	0	2	0	2	5	3	6	4	4	7	5	39	9	6	10	11	10	8	9	4	3	3	1	3	8	3	5	13	7.79702	0	5.26282	3.22807	2.38489	2.60905	4.54781	4.58274	9.52819
B0035.13	2	9	13	8	3	7	9	9	9	8	10	4	27	15	29	17	18	25	14	21	27	70	18	57	4	6	5	6	9	11	9	6	10	4	8	16	12	10	0	15	5.19801	10.0807	7.60186	5.16491	3.57734	9.13168	6.82172	10.3112	7.79579
B0035.15	0	3	9	3	3	1	2	2	6	1	3	2	2	4	5	8	2	5	2	0	2	7	2	8	3	3	6	3	6	8	1	3	1	2	0	0	1	2	0	9	0	3.36024	5.26282	1.93684	3.57734	1.30453	1.51594	2.29137	5.19719
B0035.21	1	1	6	2	4	6	6	5	1	4	0	3	0	2	1	0	1	0	0	0	20	9	1	27	3	3	6	0	3	2	0	0	2	1	0	1	0	4	1	0	2.59901	1.12008	3.50855	1.29123	4.76979	7.82716	4.54781	5.72843	0.866199
B0035.3	0	1	2	2	1	2	3	7	2	2	1	2	3	4	2	4	1	7	2	4	0	4	4	2	15	0	1	0	15	6	5	1	3	2	86	58	19	3	1	18	0	1.12008	1.16952	1.29123	1.19245	2.60905	2.27391	8.0198	1.7324
B0035.6	0	0	0	6	2	0	1	2	0	0	0	0	2	6	0	5	1	3	2	2	0	2	2	0	0	0	0	0	1	1	0	1	3	1	8	5	5	8	7	26	0	0	0	3.87368	2.38489	0	0.757969	2.29137	0
B0041.11	10	18	42	29	10	11	16	9	21	25	25	20	14	35	27	10	11	7	6	4	152	225	86	97	14	13	20	18	15	27	11	12	5	9	17	7	17	25	27	11	25.9901	20.1615	24.5598	18.7228	11.9245	14.3498	12.1275	10.3112	18.1902
B0041.5	0	4	0	5	2	1	1	2	2	0	2	4	0	0	1	0	3	4	3	2	4	8	9	2	1	3	2	2	3	8	1	1	0	0	1	1	2	2	3	1	0	4.48033	0	3.22807	2.38489	1.30453	0.757969	2.29137	1.7324
B0041.8	1	6	0	1	1	1	0	3	2	2	0	0	0	0	0	4	5	4	11	2	1	27	11	5	1	4	1	1	2	0	3	0	9	2	2	2	6	6	8	21	2.59901	6.72049	0	0.645614	1.19245	1.30453	0	3.43706	1.7324
B0198.3	0	26	19	9	1	8	7	1	3	1	3	3	2	6	4	5	1	5	0	3	6	46	2	24	8	3	15	5	1	3	1	2	0	0	3	3	0	0	0	3	0	29.1221	11.1104	5.81052	1.19245	10.4362	5.30578	1.14569	2.5986
B0205.1	5	3	10	13	14	13	27	12	8	8	18	20	19	26	18	12	32	25	25	27	98	39	47	83	13	29	25	17	13	13	22	7	21	10	31	24	14	23	29	29	12.995	3.36024	5.84758	8.39298	16.6942	16.9588	20.4652	13.7482	6.92959
B0205.10	0	0	0	0	0	2	0	0	299	124	282	216	908	1855	1506	1347	4785	5959	5618	3462	2	0	0	2	0	0	0	0	25	60	47	17	331	188	590	471	221	310	344	416	0	0	0	0	0	2.60905	0	0	258.993
B0205.12	0	0	1	4	2	1	3	0	4	1	6	10	1	0	0	1	4	10	14	7	0	17	8	23	0	0	1	3	6	7	10	3	0	2	0	2	11	3	2	18	0	0	0.584758	2.58246	2.38489	1.30453	2.27391	0	3.4648
B0205.13	0	1	0	0	0	0	1	0	1	2	4	1	7	0	2	0	3	4	0	3	0	0	0	0	0	6	2	4	1	8	6	5	0	1	2	2	1	0	2	1	0	1.12008	0	0	0	0	0.757969	0	0.866199
B0205.4	0	2	19	20	0	5	6	1	7	3	2	1	0	4	0	0	0	0	2	0	23	29	6	11	1	1	2	1	1	1	3	1	0	0	6	1	0	0	0	1	0	2.24016	11.1104	12.9123	0	6.52263	4.54781	1.14569	6.06339
B0205.6	1	4	3	0	5	1	9	0	3	5	7	3	0	4	6	1	7	1	2	0	2	1	2	11	2	7	4	3	0	3	2	4	2	1	3	2	2	1	2	3	2.59901	4.48033	1.75427	0	5.96223	1.30453	6.82172	0	2.5986
B0205.8	85	194	338	273	270	239	430	200	523	248	385	381	282	358	292	242	325	350	419	356	986	1140	611	824	313	313	424	351	332	450	442	314	415	296	384	421	488	1496	1362	738	220.916	217.296	197.648	176.253	321.961	311.782	325.927	229.137	453.022
B0205.9	0	0	9	5	0	0	0	0	2	0	1	0	0	2	0	4	3	0	0	2	10	3	9	2	2	0	3	1	2	4	0	0	1	1	0	0	2	0	1	0	0	0	5.26282	3.22807	0	0	0	0	1.7324
B0207.1	0	0	0	0	0	0	0	0	4	0	6	0	10	20	7	5	24	45	16	9	0	0	0	0	0	0	0	0	0	0	0	0	6	2	13	16	1	2	0	0	0	0	0	0	0	0	0	0	3.4648
B0207.5	0	0	0	8	0	0	0	0	0	0	0	0	1	0	1	2	13	24	8	11	0	0	0	0	0	1	0	0	0	1	0	0	0	0	1	0	0	0	0	6	0	0	0	5.16491	0	0	0	0	0
B0207.6	0	0	1	5	3	0	0	0	2	1	2	1	0	0	0	0	3	4	7	1	0	0	2	9	0	1	1	1	3	1	1	0	1	2	2	2	3	6	0	3	0	0	0.584758	3.22807	3.57734	0	0	0	1.7324
B0207.9	0	0	0	0	0	0	0	0	0	3	1	0	124	29	39	74	50	56	43	33	0	0	0	0	0	0	0	0	0	0	0	0	5	9	11	12	4	11	5	9	0	0	0	0	0	0	0	0	0
B0212.3	0	1	0	0	2	0	1	0	3	2	1	4	6	0	0	0	0	2	0	0	8	0	0	6	0	0	1	1	0	0	0	1	1	0	1	1	0	1	2	1	0	1.12008	0	0	2.38489	0	0.757969	0	2.5986
B0218.5	0	0	0	0	0	0	0	0	1	0	0	0	3	0	1	5	3	18	6	9	0	0	0	7	0	0	0	0	0	0	0	0	0	0	1	0	2	1	0	1	0	0	0	0	0	0	0	0	0.866199
B0218.7	0	0	0	0	0	0	0	1	5	2	8	3	28	12	26	26	119	183	119	126	0	0	0	0	0	0	0	0	1	1	0	0	2	1	2	2	13	6	0	15	0	0	0	0	0	0	0	1.14569	4.33099
B0222.1	1	11	44	40	5	4	9	20	1	3	11	6	3	2	12	7	13	12	5	7	62	117	68	53	23	11	7	9	14	12	5	3	2	1	15	19	4	0	0	2	2.59901	12.3209	25.7294	25.8246	5.96223	5.2181	6.82172	22.9137	0.866199
B0222.10	0	0	0	0	0	1	2	0	12	7	7	6	7	22	4	19	44	42	55	33	0	0	0	0	1	3	4	2	3	1	1	0	1	0	1	0	6	0	0	3	0	0	0	0	0	1.30453	1.51594	0	10.3944
B0222.11	0	0	0	0	2	0	0	0	0	0	0	0	0	0	0	0	0	0	0	0	0	7	0	0	0	0	1	1	0	0	0	0	0	1	0	0	0	0	0	4	0	0	0	0	2.38489	0	0	0	0
B0222.15	0	0	0	0	0	0	0	0	0	0	0	1	1	0	0	2	0	0	0	0	0	6	0	0	0	0	0	0	1	0	0	0	0	0	0	0	0	0	0	0	0	0	0	0	0	0	0	0	0
B0222.5	5	0	5	0	1	2	3	2	7	4	2	4	7	9	2	0	5	7	9	9	0	11	10	23	0	3	6	3	4	3	4	3	0	0	5	2	0	0	2	6	12.995	0	2.92379	0	1.19245	2.60905	2.27391	2.29137	6.06339
B0228.6	0	0	0	0	0	0	0	2	0	1	0	0	0	0	0	0	0	1	0	0	3	8	0	0	0	0	0	0	0	2	0	0	1	0	0	0	0	0	0	0	0	0	0	0	0	0	0	2.29137	0
B0228.7	0	4	2	9	3	6	8	7	16	6	4	10	8	1	8	1	5	7	10	3	3	15	11	8	3	10	16	3	13	23	25	12	0	4	3	9	1	2	0	11	0	4.48033	1.16952	5.81052	3.57734	7.82716	6.06375	8.0198	13.8592
B0238.1	2	0	13	5	1	0	0	2	3	1	3	1	6	0	6	2	1	1	0	3	12	15	19	25	0	2	2	1	1	1	3	0	3	2	0	0	1	0	0	4	5.19801	0	7.60186	3.22807	1.19245	0	0	2.29137	2.5986
B0238.10	64	140	341	303	69	55	117	93	106	40	96	70	64	138	75	77	146	162	118	146	704	751	486	654	89	120	136	103	97	90	99	67	118	43	139	143	55	11	6	84	166.336	156.811	199.403	195.621	82.2788	71.7489	88.6823	106.549	91.8171
B0238.11	0	3	14	12	5	7	2	38	12	3	9	11	4	5	6	3	15	3	8	8	13	15	3	15	20	6	3	13	39	23	6	5	2	8	113	112	45	9	10	55	0	3.36024	8.18661	7.74737	5.96223	9.13168	1.51594	43.536	10.3944
B0238.12	10	27	62	52	12	25	40	22	43	21	39	41	22	40	39	38	164	187	127	143	140	99	62	116	40	25	33	24	24	38	36	10	14	7	27	35	5	1	0	12	25.9901	30.2422	36.255	33.5719	14.3094	32.6132	30.3188	25.2051	37.2466
B0238.15	0	0	0	0	0	0	0	0	0	0	0	0	0	0	0	0	0	0	0	0	0	0	0	0	0	0	0	0	0	0	0	0	3	0	1	0	7	15	20	4	0	0	0	0	0	0	0	0	0
B0238.9	4	18	3	13	10	7	11	9	30	10	39	13	72	122	131	50	320	394	412	271	5	6	8	10	12	3	10	5	18	15	15	18	101	44	105	101	72	329	481	231	10.396	20.1615	1.75427	8.39298	11.9245	9.13168	8.33766	10.3112	25.986
B0244.5	0	0	0	0	0	0	0	0	1	0	0	0	0	0	1	0	0	0	0	0	0	0	0	6	0	0	0	0	0	0	1	1	0	0	0	0	0	1	0	0	0	0	0	0	0	0	0	0	0.866199
B0244.6	0	1	0	6	1	0	0	2	0	0	0	0	0	0	0	0	0	2	2	0	1	4	1	4	0	0	0	0	0	0	0	0	1	1	4	3	0	0	1	0	0	1.12008	0	3.87368	1.19245	0	0	2.29137	0
B0244.9	0	0	0	0	0	0	0	0	0	0	0	0	22	12	5	8	10	11	13	4	0	0	0	0	0	0	0	0	0	0	0	0	0	4	2	0	2	1	1	5	0	0	0	0	0	0	0	0	0
B0250.12	2	11	21	53	3	7	16	8	12	1	6	13	0	2	4	3	3	5	0	0	5	69	19	40	1	5	5	1	3	1	2	8	0	0	0	0	0	0	0	0	5.19801	12.3209	12.2799	34.2175	3.57734	9.13168	12.1275	9.16548	10.3944
B0250.3	20	41	105	97	188	223	322	182	270	183	254	219	165	207	169	142	152	229	114	929	224	228	330	302	254	329	520	287	252	329	284	209	321	160	255	260	432	294	527	122	51.9801	45.9233	61.3996	62.6245	224.18	290.909	244.066	208.515	233.874
B0250.5	136	285	582	547	356	352	576	367	519	243	457	443	367	773	553	364	877	1107	1035	929	2276	1863	1316	1251	523	494	688	538	624	689	648	465	765	398	809	861	537	136	106	563	353.465	319.223	340.329	353.151	424.511	459.193	436.59	420.467	449.557
B0250.7	0	0	4	9	1	1	4	3	12	6	3	0	7	5	8	2	6	13	2	1	5	5	3	3	0	3	6	2	4	6	1	4	17	12	31	10	20	53	40	21	0	0	2.33903	5.81052	1.19245	1.30453	3.03188	3.43706	10.3944
B0250.8	1	0	0	0	0	0	0	1	0	0	0	0	0	0	0	0	4	2	1	0	6	5	0	0	0	0	0	0	0	0	0	0	1	0	7	0	0	3	0	5	2.59901	0	0	0	0	0	0	1.14569	0
B0252.3	0	2	1	9	0	1	2	2	5	4	0	0	0	0	0	0	0	3	2	4	4	18	9	9	4	5	5	2	1	1	0	0	0	0	1	1	0	1	8	0	0	2.24016	0.584758	5.81052	0	1.30453	1.51594	2.29137	4.33099
B0252.5	3	2	0	2	7	4	6	4	40	27	33	28	214	234	217	175	417	607	439	420	3	14	2	3	7	2	19	6	8	9	31	6	100	44	109	128	42	7	5	69	7.79702	2.24016	0	1.29123	8.34712	5.2181	4.54781	4.58274	34.648
B0252.8	2	3	5	14	1	0	2	0	0	1	2	3	3	1	0	2	0	5	2	1	8	13	9	12	2	6	3	3	1	2	1	2	1	0	0	0	0	0	2	1	5.19801	3.36024	2.92379	9.03859	1.19245	0	1.51594	0	0
B0261.1	1	14	29	15	1	4	5	7	3	1	6	4	5	10	6	11	6	10	11	6	26	40	28	57	2	3	6	6	9	5	3	6	5	7	11	1	4	7	8	16	2.59901	15.6811	16.958	9.68421	1.19245	5.2181	3.78984	8.0198	2.5986
B0261.6	0	0	0	0	0	0	0	1	0	0	1	0	12	16	26	27	52	50	47	30	0	0	0	0	0	0	0	0	0	0	0	0	4	3	5	5	8	0	0	11	0	0	0	0	0	0	0	1.14569	0
B0261.7	0	0	4	1	2	7	4	1	6	1	7	6	4	2	8	2	3	6	8	26	0	0	0	2	7	4	9	4	13	10	8	4	4	12	8	0	26	19	9	78	0	0	2.33903	0.645614	2.38489	9.13168	3.03188	1.14569	5.19719
B0261.8	0	1	1	3	7	3	1	3	7	1	6	12	0	1	0	0	3	0	2	0	0	7	4	3	1	2	5	2	7	7	7	4	0	2	1	0	4	1	0	2	0	1.12008	0.584758	1.93684	8.34712	3.91358	0.757969	3.43706	6.06339
B0272.3	23	60	83	98	29	15	23	23	27	5	28	19	32	38	13	34	23	24	7	6	72	289	276	463	33	35	31	31	23	34	19	22	25	12	112	79	8	1	4	7	59.7771	67.2049	48.5349	63.2701	34.5809	19.5679	17.4333	26.3508	23.3874
B0272.4	4	6	37	12	1	4	3	1	5	5	1	5	4	5	10	7	7	7	10	1	36	103	57	149	3	5	5	3	5	4	4	0	0	0	1	3	6	1	0	3	10.396	6.72049	21.636	7.74737	1.19245	5.2181	2.27391	1.14569	4.33099
B0273.1	0	0	0	0	1	0	0	0	0	0	0	0	13	2	7	17	13	27	22	6	0	4	0	0	0	0	0	0	0	1	0	0	0	0	2	2	6	0	4	5	0	0	0	0	1.19245	0	0	0	0
B0280.11	0	0	0	8	0	0	0	0	0	0	0	1	0	0	1	0	5	1	5	3	0	1	0	0	0	0	0	0	1	0	0	0	1	0	2	0	0	0	0	3	0	0	0	5.16491	0	0	0	0	0
B0280.13	4	9	18	18	9	1	2	5	2	5	6	1	2	1	3	2	0	1	5	0	6	30	32	18	2	6	7	2	3	7	7	2	1	0	2	5	2	0	5	5	10.396	10.0807	10.5256	11.621	10.732	1.30453	1.51594	5.72843	1.7324
B0280.17	0	0	0	0	0	0	0	0	1	0	4	2	20	16	15	9	27	29	47	23	0	0	0	0	0	0	0	0	0	1	0	0	4	6	4	3	3	4	0	8	0	0	0	0	0	0	0	0	0.866199
B0280.9	37	86	151	128	115	81	150	112	99	32	87	65	54	77	54	66	51	79	70	81	211	210	125	123	154	161	188	121	109	116	126	69	168	87	222	191	115	29	7	133	96.1632	96.327	88.2985	82.6386	137.131	105.667	113.695	128.317	85.7537
B0281.3	0	0	0	0	0	2	0	1	1	0	0	0	1	0	0	0	3	2	3	3	1	2	2	6	0	1	0	4	1	0	1	5	0	0	0	1	2	0	3	1	0	0	0	0	0	2.60905	0	1.14569	0.866199
B0284.1	0	2	2	3	3	1	0	0	5	0	0	2	0	1	5	5	7	8	1	3	6	19	4	4	1	0	0	0	1	3	1	0	1	0	5	1	0	0	0	6	0	2.24016	1.16952	1.93684	3.57734	1.30453	0	0	4.33099
B0284.3	12	29	40	55	29	15	35	19	53	44	32	40	25	57	69	38	52	46	49	39	219	242	99	158	11	31	37	22	26	49	30	18	22	19	19	27	15	39	41	45	31.1881	32.4824	23.3903	35.5088	34.5809	19.5679	26.5289	21.768	45.9085
B0285.3	29	47	134	109	74	56	101	61	122	91	70	58	34	95	77	93	114	135	125	129	400	475	166	252	68	85	128	73	72	141	113	60	125	80	102	108	255	528	427	373	75.3712	52.6438	78.3576	70.3719	88.241	73.0535	76.5548	69.8868	105.676
B0285.4	2	104	139	132	298	286	473	216	416	198	357	273	7	5	5	5	141	135	137	115	4	406	185	449	408	412	540	437	328	306	443	281	9	4	11	11	116	3	2	142	5.19801	116.488	81.2814	85.221	355.349	373.094	358.519	247.468	360.339
B0286.1	12	37	116	71	48	47	78	48	57	51	76	65	27	100	50	55	82	106	92	84	379	405	223	245	58	57	93	55	74	55	62	38	47	31	55	62	15	0	2	11	31.1881	41.443	67.8319	45.8386	57.2374	61.3127	59.1216	54.9929	49.3733
B0286.3	10	32	49	62	88	98	162	207	200	133	205	199	122	138	94	75	40	100	40	33	38	213	75	100	244	189	177	122	399	207	328	88	299	108	575	620	56	13	18	14	25.9901	35.8426	28.6531	40.0281	104.935	127.844	122.791	237.157	173.24
B0294.1	155	232	379	369	10	24	46	18	20	8	12	7	11	11	36	4	33	28	14	32	6523	5914	2270	3350	178	108	215	165	40	20	32	20	28	22	33	46	10	0	2	8	402.846	259.859	221.623	238.231	11.9245	31.3086	34.8666	20.6223	17.324
B0302.5	1	5	8	5	2	6	2	2	5	2	3	1	42	14	9	3	1	6	3	8	3	43	20	14	3	5	5	2	4	9	0	2	3	8	9	8	6	4	1	17	2.59901	5.60041	4.67806	3.22807	2.38489	7.82716	1.51594	2.29137	4.33099
B0303.11	8	8	14	10	2	6	5	8	7	5	7	5	6	6	3	8	10	12	9	4	33	78	39	55	7	2	8	8	6	3	1	5	3	1	5	0	4	1	6	8	20.7921	8.96065	8.18661	6.45614	2.38489	7.82716	3.78984	9.16548	6.06339
B0303.14	0	13	0	13	2	2	0	0	0	0	0	1	0	4	1	2	2	2	0	0	4	1	0	0	2	2	0	3	0	1	0	0	0	0	3	0	0	1	0	0	0	14.5611	0	8.39298	2.38489	2.60905	0	0	0
B0303.3	76	388	1149	858	396	338	653	591	413	219	469	401	336	552	356	356	380	674	360	316	1509	3064	2662	1747	643	499	570	374	680	549	568	275	564	257	1019	1050	166	68	49	158	197.524	434.592	671.887	553.937	472.209	440.93	494.954	677.1	357.74
B0303.4	26	72	144	117	56	77	81	67	61	49	82	76	39	105	75	69	162	256	187	166	392	287	202	244	80	80	89	74	76	77	76	54	105	30	104	92	34	14	21	74	67.5742	80.6459	84.2052	75.5368	66.777	100.449	61.3955	76.7609	52.8381
B0303.7	2	8	11	9	5	0	3	0	4	2	3	5	4	1	6	1	4	0	0	7	1	8	7	42	0	1	0	2	6	9	0	0	1	2	12	8	1	0	0	4	5.19801	8.96065	6.43234	5.81052	5.96223	0	2.27391	0	3.4648
B0304.2	0	0	0	4	5	5	3	13	8	6	11	6	10	9	8	9	4	18	6	5	3	7	3	0	15	6	5	0	43	16	7	5	35	25	170	109	100	66	21	71	0	0	0	2.58246	5.96223	6.52263	2.27391	14.8939	6.92959
B0310.1	2	0	1	1	2	1	1	0	0	1	0	0	0	0	4	2	0	0	0	3	3	3	8	1	3	0	1	1	0	1	0	0	0	0	1	0	0	0	0	0	5.19801	0	0.584758	0.645614	2.38489	1.30453	0.757969	0	0
B0310.2	2	13	9	15	4	2	0	0	3	0	6	0	3	3	10	6	6	2	1	1	12	52	25	29	5	5	6	5	7	3	3	7	2	0	2	0	1	2	3	5	5.19801	14.5611	5.26282	9.68421	4.76979	2.60905	0	0	2.5986
B0310.3	0	0	5	5	3	2	1	1	4	1	1	0	0	2	8	4	2	2	1	1	3	7	5	12	3	1	1	1	2	2	1	2	0	0	1	0	1	0	0	2	0	0	2.92379	3.22807	3.57734	2.60905	0.757969	1.14569	3.4648
B0310.6	0	0	0	8	1	0	0	1	2	0	0	0	1	0	4	1	0	1	1	0	0	4	0	4	0	0	0	0	3	2	1	1	0	1	0	0	1	0	0	3	0	0	0	5.16491	1.19245	0	0	1.14569	1.7324
B0334.13	0	1	19	6	6	4	4	2	5	0	4	3	4	3	10	1	4	6	3	3	1	7	1	9	1	1	8	2	5	8	6	4	2	2	6	2	2	0	0	6	0	1.12008	11.1104	3.87368	7.15468	5.2181	3.03188	2.29137	4.33099
B0334.3	1461	1836	3895	3032	1391	1191	2169	1244	1469	600	1210	1116	1069	2723	2174	1550	3674	3581	3346	3123	17536	11551	9911	12717	1546	1446	1478	1778	1215	1539	1150	1120	1422	902	1542	1565	675	1925	1711	1586	3797.15	2056.47	2277.63	1957.5	1658.69	1553.69	1644.03	1425.23	1272.45
B0334.4	0	1	4	2	0	2	3	1	6	2	7	4	0	3	6	0	4	4	7	4	0	6	5	0	2	6	2	1	3	1	3	4	0	2	0	3	20	2	3	9	0	1.12008	2.33903	1.29123	0	2.60905	2.27391	1.14569	5.19719
B0334.5	10	4	32	19	9	13	11	19	17	5	7	3	5	15	14	20	16	17	6	10	52	33	67	35	13	14	13	12	11	4	13	11	6	8	17	22	7	14	37	3	25.9901	4.48033	18.7123	12.2667	10.732	16.9588	8.33766	21.768	14.7254
B0336.13	46	87	150	175	112	84	139	88	244	96	186	177	195	302	340	156	601	580	464	658	502	742	205	342	126	90	139	111	168	189	170	155	301	186	306	347	1086	706	571	1067	119.554	97.4471	87.7137	112.982	133.554	109.58	105.358	100.82	211.353
B0336.3	21	65	107	80	59	64	98	71	94	45	71	57	18	29	33	20	29	42	32	30	258	129	104	153	66	64	106	74	29	50	57	45	25	14	34	30	14	48	43	21	54.5791	72.8053	62.5691	51.6491	70.3543	83.4897	74.2809	81.3437	81.4227
B0336.5	13	28	58	51	52	35	88	41	70	50	76	65	33	84	76	52	105	124	101	56	110	172	121	98	100	66	79	60	72	74	57	47	142	47	182	146	189	23	13	295	33.7871	31.3623	33.916	32.9263	62.0072	45.6584	66.7013	46.9731	60.6339
B0336.7	9	17	46	38	46	49	70	61	59	62	56	56	17	50	29	33	45	98	72	53	159	123	72	52	64	69	58	47	62	78	42	38	111	36	112	111	70	17	20	89	23.3911	19.0414	26.8989	24.5333	54.8525	63.9218	53.0578	69.8868	51.1057
B0344.4	0	0	4	5	1	0	3	0	0	0	0	0	0	5	0	1	0	0	0	0	0	7	3	0	0	1	0	1	0	0	0	0	0	1	0	0	0	0	0	0	0	0	2.33903	3.22807	1.19245	0	2.27391	0	0
B0348.1	0	0	0	0	1	0	0	1	0	0	0	2	0	0	0	2	0	1	0	0	0	1	0	9	0	0	0	0	0	2	0	0	0	0	0	0	0	0	0	0	0	0	0	0	1.19245	0	0	1.14569	0
B0348.2	1	3	7	5	3	1	2	6	5	1	1	2	0	0	1	0	1	0	1	5	7	18	10	20	5	3	1	3	4	4	2	2	1	0	1	0	0	0	0	2	2.59901	3.36024	4.09331	3.22807	3.57734	1.30453	1.51594	6.87411	4.33099
B0348.5	54	109	214	196	106	98	173	104	78	27	37	32	57	103	94	78	32	20	19	16	237	86	210	185	109	108	151	92	30	55	41	29	32	27	50	56	13	19	14	15	140.346	122.089	125.138	126.54	126.399	127.844	131.129	119.151	67.5635
B0350.74	0	0	1	2	0	0	0	0	0	0	0	0	0	0	0	0	0	0	0	1	2	3	4	6	0	0	0	2	0	0	0	0	0	0	0	0	0	0	0	0	0	0	0.584758	1.29123	0	0	0	0	0
B0350.85	0	0	4	6	0	1	0	1	1	0	1	2	0	0	0	0	0	0	0	0	10	0	4	0	1	0	0	2	0	1	0	2	0	0	0	0	0	0	0	0	0	0	2.33903	3.87368	0	1.30453	0	1.14569	0.866199
B0353.1	0	4	9	3	0	0	0	2	1	1	2	1	0	1	0	0	0	1	0	2	0	0	1	3	0	0	2	3	0	0	1	1	0	0	2	0	0	0	0	1	0	4.48033	5.26282	1.93684	0	0	0	2.29137	0.866199
B0361.2	2	12	0	4	3	0	1	7	2	1	2	4	0	0	1	1	2	4	2	5	4	1	1	13	3	9	5	3	3	5	1	0	0	0	0	2	3	4	0	5	5.19801	13.441	0	2.58246	3.57734	0	0.757969	8.0198	1.7324
B0361.3	0	0	1	4	1	1	1	1	2	4	4	4	4	6	1	2	4	4	1	0	8	5	4	2	1	4	0	2	2	3	4	2	1	0	0	0	1	2	2	8	0	0	0.584758	2.58246	1.19245	1.30453	0.757969	1.14569	1.7324
B0361.6	6	167	247	343	373	275	470	274	332	207	227	268	31	34	52	31	214	227	198	245	32	672	247	449	352	411	559	416	290	403	338	247	34	31	42	58	299	14	11	434	15.594	187.054	144.435	221.446	444.782	358.745	356.245	313.918	287.578
B0361.8	0	0	5	10	0	4	5	0	5	3	1	2	1	5	5	2	10	3	6	9	1	9	4	25	2	3	1	3	5	0	5	0	0	4	3	1	2	2	11	7	0	0	2.92379	6.45614	0	5.2181	3.78984	0	4.33099
B0361.9	14	28	46	54	26	9	13	33	19	12	7	11	61	16	22	59	18	30	12	13	37	199	76	92	26	11	13	8	54	13	12	18	7	4	146	100	4	1	5	19	36.3861	31.3623	26.8989	34.8631	31.0036	11.7407	9.85359	37.8076	16.4578
B0365.9	2	0	1	1	1	0	4	5	2	0	3	0	0	1	0	3	0	50	0	0	0	2	0	5	4	1	0	3	7	7	1	2	3	0	1	2	0	0	0	0	5.19801	0	0.584758	0.645614	1.19245	0	3.03188	5.72843	1.7324
B0379.1	6	21	43	49	2	3	4	8	10	3	6	4	8	8	22	12	24	25	6	25	20	75	18	61	6	5	2	0	8	6	4	5	4	2	1	3	8	5	3	8	15.594	23.5217	25.1446	31.6351	2.38489	3.91358	3.03188	9.16548	8.66199
B0379.2	0	0	0	0	0	0	0	0	1	0	0	0	9	1	6	0	7	4	9	2	0	0	0	0	0	0	0	0	0	0	0	0	0	1	0	1	3	0	0	0	0	0	0	0	0	0	0	0	0.866199
B0379.7	0	0	0	7	0	0	0	1	39	8	29	30	152	410	272	247	1112	1462	1328	1040	8	0	2	3	0	0	0	0	1	6	1	2	89	42	150	125	29	6	20	108	0	0	0	4.5193	0	0	0	1.14569	33.7818
B0391.10	1	0	4	1	0	0	3	2	3	0	3	3	5	5	8	0	9	11	8	10	2	7	6	1	2	0	7	5	2	8	3	4	6	2	7	9	8	1	2	7	2.59901	0	2.33903	0.645614	0	0	2.27391	2.29137	2.5986
B0391.8	0	0	0	6	0	0	0	3	0	0	0	0	0	0	0	0	0	0	0	0	0	3	1	4	0	0	1	0	0	0	0	0	0	0	4	0	0	0	0	1	0	0	0	3.87368	0	0	0	3.43706	0
B0393.3	0	5	5	19	7	4	7	4	3	13	8	3	1	0	1	0	2	10	2	1	5	17	1	16	3	6	10	7	5	3	6	4	0	1	1	2	3	3	11	3	0	5.60041	2.92379	12.2667	8.34712	5.2181	5.30578	4.58274	2.5986
B0393.4	0	0	16	0	0	3	0	0	20	7	14	16	46	93	59	29	160	268	240	128	1	3	2	3	0	0	0	0	2	8	2	3	14	6	23	33	4	9	11	14	0	0	9.35613	0	0	3.91358	0	0	17.324
B0393.5	4	19	38	35	5	8	15	10	3	10	18	8	7	26	4	11	1	5	1	10	14	14	13	93	6	9	15	7	4	3	15	2	1	4	2	2	2	0	0	0	10.396	21.2815	22.2208	22.5965	5.96223	10.4362	11.3695	11.4569	2.5986
B0393.6	0	0	3	3	2	2	3	9	6	6	10	18	22	17	20	19	46	47	31	43	0	1	0	2	6	7	12	4	7	14	12	6	26	12	85	70	55	55	41	85	0	0	1.75427	1.93684	2.38489	2.60905	2.27391	10.3112	5.19719
B0393.9	0	14	5	7	0	1	5	3	4	2	1	2	5	5	9	2	10	14	3	6	15	19	28	34	0	3	6	2	3	0	10	0	6	2	1	1	3	2	4	4	0	15.6811	2.92379	4.5193	0	1.30453	3.78984	3.43706	3.4648
B0395.3	72	113	229	181	86	74	196	103	117	73	126	120	53	157	108	94	261	294	266	220	1135	530	637	738	141	139	169	127	144	112	135	96	125	54	184	192	39	41	32	55	187.128	126.569	133.91	116.856	102.55	96.5349	148.562	118.006	101.345
B0399.t3	0	3	3	2	0	0	0	3	0	0	0	0	0	0	0	0	0	0	0	0	0	8	0	3	0	0	1	0	0	0	0	0	0	0	0	0	0	0	0	0	0	3.36024	1.75427	1.29123	0	0	0	3.43706	0
B0399.t4	1	0	9	13	0	1	3	3	0	0	2	2	1	1	4	0	0	0	0	0	13	13	5	18	1	0	4	3	0	0	0	0	0	0	0	0	0	0	0	0	2.59901	0	5.26282	8.39298	0	1.30453	2.27391	3.43706	0
B0403.5	0	21	20	58	17	8	13	26	9	5	5	5	15	22	19	44	1	6	0	3	4	1	9	23	42	23	6	24	35	9	9	4	19	4	133	107	1	0	0	3	0	23.5217	11.6952	37.4456	20.2716	10.4362	9.85359	29.7878	7.79579
B0403.6	0	5	6	0	1	0	0	0	2	0	0	0	0	0	0	1	6	0	4	1	0	9	2	6	0	1	0	0	0	0	0	0	0	0	1	0	2	0	0	1	0	5.60041	3.50855	0	1.19245	0	0	0	1.7324
B0410.3	0	6	15	19	11	4	20	10	26	7	12	9	4	12	6	12	26	13	4	18	0	52	37	64	3	10	16	10	20	21	12	18	6	3	9	6	18	1	3	4	0	6.72049	8.77137	12.2667	13.1169	5.2181	15.1594	11.4569	22.5212
B0412.7	0	2	3	2	1	0	1	1	0	1	0	1	0	3	0	0	1	5	0	0	1	5	0	6	0	2	1	1	1	0	2	2	1	0	2	1	1	1	6	1	0	2.24016	1.75427	1.29123	1.19245	0	0.757969	1.14569	0
B0416.2	0	0	0	0	0	0	0	0	0	0	0	0	6	0	3	4	2	9	2	0	0	0	0	0	0	0	0	0	0	0	0	0	0	0	0	1	0	1	0	0	0	0	0	0	0	0	0	0	0
B0416.5	159	247	521	378	315	340	551	348	590	357	494	395	284	494	286	224	409	507	443	360	1505	989	789	897	438	448	670	537	380	445	565	362	424	206	455	482	128	371	359	198	413.242	276.66	304.659	244.042	375.621	443.539	417.641	398.699	511.057
B0432.10	0	0	0	2	0	0	0	0	1	0	4	0	0	0	0	0	1	1	0	0	0	6	4	1	0	3	1	1	1	0	1	0	0	0	0	1	2	1	3	4	0	0	0	1.29123	0	0	0	0	0.866199
B0432.11	0	0	0	3	0	0	0	0	0	1	1	1	7	4	1	2	5	7	2	2	0	2	0	0	0	0	0	0	1	2	0	1	3	4	12	28	4	0	0	3	0	0	0	1.93684	0	0	0	0	0
B0432.13	3	5	19	6	7	8	19	24	16	6	13	8	4	10	13	11	26	39	29	29	50	33	12	43	11	11	8	10	14	23	13	6	26	10	36	35	30	34	25	62	7.79702	5.60041	11.1104	3.87368	8.34712	10.4362	14.4014	27.4964	13.8592
B0432.14	5	37	54	46	8	7	8	31	3	1	5	5	6	4	0	0	1	2	6	3	70	258	187	296	45	7	17	5	23	4	0	2	1	1	32	32	11	0	0	8	12.995	41.443	31.5769	29.6982	9.53957	9.13168	6.06375	35.5162	2.5986
B0432.9	1	15	10	5	18	4	12	11	7	4	5	2	3	7	3	3	9	7	3	9	10	32	15	11	11	20	7	11	11	10	8	3	11	3	23	16	10	1	2	18	2.59901	16.8012	5.84758	3.22807	21.464	5.2181	9.09563	12.6025	6.06339
B0454.5	17	26	99	71	90	72	142	79	259	132	255	249	112	257	171	133	467	400	376	498	232	259	138	230	111	147	113	149	153	247	202	171	202	118	162	158	220	96	109	125	44.1831	29.1221	57.8911	45.8386	107.32	93.9259	107.632	90.5091	224.346
B0454.6	31	35	86	66	77	79	123	80	198	100	179	159	137	277	198	218	270	259	174	218	418	305	205	242	75	87	95	101	94	115	130	67	158	83	181	165	36	155	143	27	80.5692	39.2028	50.2892	42.6105	91.8184	103.058	93.2302	91.6548	171.507
B0454.8	38	342	748	608	22	16	39	30	27	9	22	20	19	59	59	65	8	17	8	12	239	150	150	284	10	21	6	19	11	23	14	12	59	39	69	48	1	5	3	0	98.7622	383.068	437.399	392.533	26.2338	20.8724	29.5608	34.3706	23.3874
B0454.9	194	377	544	558	143	124	185	126	276	132	169	200	139	195	209	173	141	135	144	158	1226	992	638	871	93	104	133	152	119	142	156	119	88	61	86	66	65	260	247	134	504.207	422.271	318.108	360.252	170.52	161.761	140.224	144.356	239.071
B0457.2	0	1	8	9	9	4	14	19	14	8	18	40	10	11	18	13	3	23	9	20	10	76	40	8	56	12	8	9	43	27	31	9	26	13	44	76	4	0	0	5	0	1.12008	4.67806	5.81052	10.732	5.2181	10.6116	21.768	12.1268
B0457.6	0	0	0	4	3	0	3	1	5	0	2	5	0	0	3	3	4	0	4	0	5	15	1	18	1	6	2	2	3	2	3	0	0	0	3	0	0	4	0	0	0	0	0	2.58246	3.57734	0	2.27391	1.14569	4.33099
B0462.1	0	1	15	9	3	1	2	2	1	0	1	0	0	2	2	1	7	3	3	1	23	4	9	29	0	3	0	1	0	0	0	0	1	0	0	0	0	0	0	0	0	1.12008	8.77137	5.81052	3.57734	1.30453	1.51594	2.29137	0.866199
B0462.5	13	48	50	77	19	13	16	20	26	21	28	22	56	114	75	90	127	120	155	126	107	190	36	76	3	9	2	2	4	16	19	13	14	5	20	17	11	0	4	28	33.7871	53.7639	29.2379	49.7123	22.6565	16.9588	12.1275	22.9137	22.5212
B0464.6	0	1	10	0	0	0	4	1	3	1	2	4	0	0	2	0	0	2	3	1	0	9	6	2	1	1	9	2	0	1	0	0	1	0	4	3	0	5	5	1	0	1.12008	5.84758	0	0	0	3.03188	1.14569	2.5986
B0464.9	0	1	0	2	0	0	3	1	2	2	5	0	0	0	5	3	8	3	0	3	5	9	3	10	4	3	1	3	4	6	3	0	2	1	8	2	3	5	6	4	0	1.12008	0	1.29123	0	0	2.27391	1.14569	1.7324
B0478.3	0	1	2	12	3	0	0	0	0	0	0	0	5	2	0	0	2	0	0	2	1	29	3	11	0	0	0	3	1	0	1	1	0	0	0	1	1	0	0	0	0	1.12008	1.16952	7.74737	3.57734	0	0	0	0
B0491.5	343	600	1314	1150	984	876	1367	985	1392	612	1133	1019	696	1385	1119	754	1346	1508	1273	1214	3726	2662	2115	2308	1243	1226	1588	1191	1227	1328	1443	1010	1149	516	1557	1247	384	82	152	670	891.459	672.049	768.372	742.456	1173.37	1142.76	1036.14	1128.5	1205.75
B0491.6	0	1	15	2	8	7	13	32	11	8	7	3	2	6	2	4	9	15	4	5	6	34	11	16	16	11	6	6	23	6	15	5	5	3	64	69	12	4	6	7	0	1.12008	8.77137	1.29123	9.53957	9.13168	9.85359	36.6619	9.52819
B0491.7	23	19	38	49	148	111	208	92	108	35	90	92	53	90	78	32	66	46	41	76	131	78	96	45	162	193	181	177	149	156	155	111	186	79	198	220	97	4	4	154	59.7771	21.2815	22.2208	31.6351	176.482	144.802	157.658	105.403	93.5495
B0495.2	1	6	6	7	3	9	4	2	6	5	3	3	8	3	1	6	7	13	4	0	5	12	5	15	1	3	2	4	2	8	10	8	2	1	3	6	4	1	1	1	2.59901	6.72049	3.50855	4.5193	3.57734	11.7407	3.03188	2.29137	5.19719
B0495.5	3	2	0	0	2	1	0	1	5	1	0	1	1	3	0	1	1	1	7	0	0	10	2	37	4	6	0	4	1	3	3	1	3	0	0	0	3	0	0	3	7.79702	2.24016	0	0	2.38489	1.30453	0	1.14569	4.33099
B0495.7	128	388	678	584	533	484	1006	598	1033	523	855	846	319	690	505	337	509	693	563	434	1664	1446	1164	1258	826	770	1064	810	860	998	1072	691	868	380	1017	907	226	65	37	277	332.673	434.592	396.466	377.038	635.574	631.391	762.517	685.12	894.783
B0495.8	47	109	237	207	108	107	165	110	157	82	148	127	107	139	118	94	173	235	209	193	620	455	298	322	118	161	170	141	152	177	134	131	185	92	141	177	156	109	63	228	122.153	122.089	138.588	133.642	128.784	139.584	125.065	126.025	135.993
B0495.9	3	11	5	12	3	2	2	1	0	3	0	1	2	0	2	2	4	2	0	3	3	3	9	31	1	0	3	3	0	6	3	1	0	0	3	0	4	3	1	5	7.79702	12.3209	2.92379	7.74737	3.57734	2.60905	1.51594	1.14569	0
B0507.1	0	35	25	20	14	11	35	57	32	3	5	10	9	10	8	5	1	10	0	0	1	9	23	18	41	15	23	17	10	18	29	5	11	2	25	31	3	2	0	0	0	39.2028	14.619	12.9123	16.6942	14.3498	26.5289	65.3041	27.7184
B0507.2	1	3	7	8	1	1	4	1	3	0	9	4	0	3	1	5	4	2	2	0	0	2	8	3	2	1	3	6	10	6	2	0	2	0	1	0	0	0	0	1	2.59901	3.36024	4.09331	5.16491	1.19245	1.30453	3.03188	1.14569	2.5986
B0507.3	3	5	3	8	4	0	1	2	3	3	3	1	1	1	0	0	0	1	5	2	8	21	12	15	2	0	2	4	3	3	2	0	2	0	11	8	0	0	2	5	7.79702	5.60041	1.75427	5.16491	4.76979	0	0.757969	2.29137	2.5986
B0511.11	0	4	0	0	0	1	1	0	10	0	3	2	3	3	2	5	10	8	5	10	0	5	1	1	0	0	0	1	1	0	0	1	0	0	1	0	4	0	0	0	0	4.48033	0	0	0	1.30453	0.757969	0	8.66199
B0511.12	26	24	133	53	37	30	82	68	45	71	91	86	33	25	28	25	73	134	150	89	131	195	225	229	26	59	66	87	59	70	29	40	32	7	42	17	29	135	87	102	67.5742	26.882	77.7728	34.2175	44.1205	39.1358	62.1534	77.9066	38.979
B0511.13	1	7	1	11	1	2	6	1	0	0	4	1	0	1	1	1	4	2	2	2	7	8	12	8	0	5	4	2	5	6	2	1	5	5	1	0	2	2	0	7	2.59901	7.84057	0.584758	7.10175	1.19245	2.60905	4.54781	1.14569	0
B0511.6	2	23	36	28	10	24	21	82	24	13	32	20	18	8	4	10	13	10	14	20	25	59	58	87	116	26	38	21	110	30	14	18	10	15	202	160	22	17	8	43	5.19801	25.7619	21.0513	18.0772	11.9245	31.3086	15.9173	93.9462	20.7888
B0511.7	0	1	0	2	0	0	0	0	3	0	4	1	2	5	0	0	2	4	3	2	0	2	8	19	2	2	3	0	4	0	4	1	2	0	1	0	3	1	1	13	0	1.12008	0	1.29123	0	0	0	0	2.5986
B0513.2	3	16	68	84	105	93	186	183	184	98	163	214	69	115	69	58	104	241	121	104	88	203	94	15	148	160	126	123	245	194	228	91	206	66	311	306	322	21	13	187	7.79702	17.9213	39.7636	54.2316	125.207	121.321	140.982	209.66	159.381
B0513.4	0	0	0	0	0	1	2	0	0	0	0	0	1	3	8	3	40	26	29	37	1	4	8	1	2	0	0	0	1	3	2	1	121	48	159	124	572	999	1038	763	0	0	0	0	0	1.30453	1.51594	0	0
B0513.5	32	69	122	119	63	48	109	77	73	31	79	73	45	90	62	41	165	148	122	161	453	321	214	298	118	106	95	103	91	119	80	60	93	33	128	105	24	29	7	39	83.1682	77.2856	71.3405	76.828	75.1241	62.6172	82.6186	88.2178	63.2325
B0513.90	0	1	0	0	0	0	0	0	0	0	0	0	0	2	0	0	5	5	8	8	0	0	0	0	0	0	0	0	0	0	0	0	0	0	0	0	0	0	0	1	0	1.12008	0	0	0	0	0	0	0
B0524.2	0	0	0	0	0	0	0	0	0	0	0	0	0	3	0	3	9	7	8	0	0	0	0	0	0	0	0	0	0	0	0	0	0	0	1	0	0	0	0	1	0	0	0	0	0	0	0	0	0
B0524.4	0	0	0	0	0	0	0	0	0	0	1	0	0	0	0	1	0	1	1	1	0	0	0	0	0	0	1	0	0	0	0	0	0	0	8	0	0	0	0	0	0	0	0	0	0	0	0	0	0
B0524.5	0	0	0	5	0	0	0	0	1	1	1	0	9	35	30	29	77	107	90	103	0	0	2	0	0	0	0	0	1	0	0	0	14	4	14	19	9	0	0	14	0	0	0	3.22807	0	0	0	0	0.866199
B0524.7	0	0	3	2	1	0	1	2	0	4	0	0	0	8	0	3	0	0	1	0	0	1	2	0	3	3	0	3	1	0	0	0	0	0	0	0	0	1	0	0	0	0	1.75427	1.29123	1.19245	0	0.757969	2.29137	0
B0545.4	0	0	0	0	0	0	1	1	2	0	0	0	0	0	3	1	0	0	0	0	0	3	0	6	0	0	0	1	2	0	1	1	7	5	13	14	7	20	5	7	0	0	0	0	0	0	0.757969	1.14569	1.7324
B0546.3	2	0	2	8	0	0	0	1	0	0	0	0	3	0	0	0	0	0	0	0	2	3	1	4	0	0	0	0	3	0	1	1	0	0	2	0	0	0	0	0	5.19801	0	1.16952	5.16491	0	0	0	1.14569	0
B0546.4	337	567	1158	1046	96	43	108	58	97	47	90	74	164	347	289	253	380	401	354	303	5507	4606	3205	4294	76	59	95	68	79	80	52	60	163	115	200	159	158	350	333	290	875.865	635.086	677.15	675.312	114.475	56.0946	81.8606	66.4498	84.0213
B0546.5	0	0	1	11	2	2	0	0	0	1	0	0	0	0	0	0	0	0	0	0	0	21	6	8	0	0	0	3	0	0	0	0	0	0	0	0	0	0	0	0	0	0	0.584758	7.10175	2.38489	2.60905	0	0	0
B0554.1	0	0	4	7	0	1	1	1	3	0	0	0	0	1	0	0	0	0	0	0	6	8	1	1	0	1	0	0	0	1	0	0	0	1	0	0	0	0	0	0	0	0	2.33903	4.5193	0	1.30453	0.757969	1.14569	2.5986
B0554.2	0	0	0	0	0	0	0	1	7	5	9	6	17	25	19	12	7	4	5	6	0	0	0	0	0	0	0	0	0	1	0	0	0	0	0	0	1	0	0	0	0	0	0	0	0	0	0	1.14569	6.06339
B0554.4	0	0	0	0	0	0	2	0	6	6	11	4	7	0	0	7	0	1	0	0	1	0	0	0	5	0	2	0	1	3	1	0	0	0	0	0	0	0	0	0	0	0	0	0	0	0	1.51594	0	5.19719
B0554.5	0	2	1	4	0	0	1	2	0	0	1	0	0	1	0	0	0	4	0	1	7	4	14	11	2	0	0	0	2	0	0	0	0	0	0	0	0	0	0	0	0	2.24016	0.584758	2.58246	0	0	0.757969	2.29137	0
B0554.7	10	25	37	28	13	8	15	8	20	6	12	16	15	17	4	13	4	7	9	11	94	69	51	73	15	13	6	14	10	12	14	3	4	0	6	3	0	0	0	0	25.9901	28.002	21.636	18.0772	15.5018	10.4362	11.3695	9.16548	17.324
B0563.5	0	0	0	2	2	0	0	0	0	0	1	0	6	0	0	0	2	0	0	1	0	5	0	0	0	0	0	0	0	0	0	0	0	1	0	0	0	0	0	2	0	0	0	1.29123	2.38489	0	0	0	0
B0563.6	2	30	55	59	32	24	41	38	43	7	7	26	8	13	2	2	7	9	6	18	19	218	105	210	59	73	28	29	24	12	9	25	4	4	4	7	5	2	1	3	5.19801	33.6024	32.1617	38.0912	38.1583	31.3086	31.0767	43.536	37.2466
B0563.7	0	2	2	5	1	0	1	1	0	0	1	1	1	0	2	1	0	1	0	0	1	7	0	2	0	0	3	3	0	2	0	0	0	0	0	0	0	0	0	0	0	2.24016	1.16952	3.22807	1.19245	0	0.757969	1.14569	0
B0564.2	1	4	13	14	30	6	25	28	33	9	20	31	9	14	12	11	23	42	17	6	12	65	24	16	32	40	20	11	62	32	21	14	29	23	84	85	44	8	4	30	2.59901	4.48033	7.60186	9.03859	35.7734	7.82716	18.9492	32.0792	28.5846
B0564.7	0	0	3	0	5	1	2	3	5	0	1	1	0	3	0	0	0	0	2	0	1	12	5	17	0	4	3	6	3	2	2	0	1	0	0	0	1	0	1	7	0	0	1.75427	0	5.96223	1.30453	1.51594	3.43706	4.33099
BE0003N10.1	34	77	135	95	92	89	135	108	94	46	117	76	38	102	81	69	110	111	66	88	298	157	141	210	85	107	132	112	87	108	104	51	90	37	103	74	51	292	251	109	88.3662	86.2463	78.9423	61.3333	109.705	116.103	102.326	123.734	81.4227
BE0003N10.3	45	42	120	95	66	68	104	66	202	102	173	139	34	76	53	51	10	14	6	17	304	212	153	146	68	60	85	69	53	58	74	42	16	7	26	17	4	8	7	5	116.955	47.0434	70.171	61.3333	78.7015	88.7078	78.8288	75.6152	174.972
BE10.1	0	0	0	0	0	1	0	0	4	2	7	3	29	19	27	37	31	107	54	20	0	1	0	0	0	0	0	0	2	2	0	0	27	12	47	50	7	4	0	3	0	0	0	0	0	1.30453	0	0	3.4648
BE10.4	0	3	4	5	10	7	11	3	14	9	20	22	37	91	43	24	34	42	21	36	13	13	4	21	2	14	16	18	6	16	11	9	5	6	5	7	10	6	2	4	0	3.36024	2.33903	3.22807	11.9245	9.13168	8.33766	3.43706	12.1268
BE10.5	0	0	0	0	0	0	0	0	10	2	13	7	62	82	60	64	177	160	233	175	0	0	3	0	0	0	0	0	4	3	0	2	41	17	36	34	17	26	25	21	0	0	0	0	0	0	0	0	8.66199
C01A2.2	3	47	58	56	40	57	67	48	102	61	106	100	18	13	14	19	30	25	43	32	17	292	101	203	45	95	67	54	61	71	65	62	11	5	20	7	9	2	0	7	7.79702	52.6438	33.916	36.1544	47.6979	74.358	50.7839	54.9929	88.3523
C01A2.4	0	0	0	11	2	3	8	0	3	1	4	0	0	4	1	5	4	0	3	7	2	22	7	12	4	2	4	11	3	11	8	8	2	1	1	2	4	0	3	1	0	0	0	7.10175	2.38489	3.91358	6.06375	0	2.5986
C01A2.6	2	2	5	2	0	0	5	0	5	0	1	3	12	36	10	19	23	25	35	25	11	7	1	6	2	2	1	3	0	2	2	0	1	0	3	3	5	9	1	3	5.19801	2.24016	2.92379	1.29123	0	0	3.78984	0	4.33099
C01A2.9	0	0	0	0	1	4	6	1	9	4	7	3	20	25	9	6	9	8	13	10	0	0	0	1	0	0	0	4	4	0	1	0	8	0	9	5	4	0	0	1	0	0	0	0	1.19245	5.2181	4.54781	1.14569	7.79579
C01B10.11	4	5	20	23	10	10	5	2	7	3	7	13	13	13	3	3	6	7	3	8	10	7	6	37	5	8	5	5	5	9	13	1	2	1	6	0	5	3	0	5	10.396	5.60041	11.6952	14.8491	11.9245	13.0453	3.78984	2.29137	6.06339
C01B10.3	0	2	4	3	1	1	3	3	0	0	3	0	7	5	5	2	8	5	3	14	0	3	1	3	0	1	1	1	1	2	0	1	0	3	0	1	7	3	0	1	0	2.24016	2.33903	1.93684	1.19245	1.30453	2.27391	3.43706	0
C01B10.6	143	479	795	810	612	501	1023	641	1012	561	967	813	561	1030	818	706	1705	2166	1664	1531	1700	1276	1356	1216	823	836	1182	836	1001	950	1090	759	1025	438	1258	1299	376	106	191	663	371.658	536.519	464.883	522.947	729.777	653.568	775.402	734.384	876.593
C01B10.8	2	18	23	28	12	22	33	26	15	5	11	10	1	0	0	0	5	9	2	3	3	85	30	53	28	20	19	34	21	26	14	11	3	0	5	0	4	4	3	12	5.19801	20.1615	13.4494	18.0772	14.3094	28.6996	25.013	29.7878	12.993
C01B10.9	1	0	3	15	2	5	5	5	1	3	6	1	1	0	3	0	5	1	5	5	1	12	15	40	1	2	5	2	4	5	3	8	0	4	2	6	5	3	3	10	2.59901	0	1.75427	9.68421	2.38489	6.52263	3.78984	5.72843	0.866199
C01B12.8	1	2	7	2	0	0	0	1	2	1	0	4	5	1	8	6	5	2	4	2	4	7	1	14	2	2	1	3	3	0	3	1	1	2	5	2	9	1	1	3	2.59901	2.24016	4.09331	1.29123	0	0	0	1.14569	1.7324
C01B9.1	0	7	13	5	11	1	9	14	5	1	8	1	5	2	0	0	0	1	1	1	7	8	21	29	17	11	16	9	4	8	4	8	3	1	5	3	0	0	1	2	0	7.84057	7.60186	3.22807	13.1169	1.30453	6.82172	16.0396	4.33099
C01C10.2	0	2	1	0	0	2	2	0	2	2	0	0	6	4	1	2	1	2	4	2	2	0	3	2	0	2	0	0	0	0	7	0	0	0	1	1	1	0	0	0	0	2.24016	0.584758	0	0	2.60905	1.51594	0	1.7324
C01C4.3	89	157	276	231	83	68	123	94	111	50	103	81	60	135	97	73	85	148	90	87	913	843	623	714	120	80	185	108	84	92	63	50	36	19	56	65	2	6	4	28	231.312	175.853	161.393	149.137	98.973	88.7078	93.2302	107.694	96.1481
C01F1.1	90	126	287	243	224	170	285	209	312	174	216	197	137	296	228	187	372	379	341	303	786	718	490	534	227	270	313	229	216	285	220	136	214	112	324	342	90	313	270	236	233.911	141.13	167.826	156.884	267.108	221.769	216.021	239.448	270.254
C01F1.3	6	12	27	14	15	13	17	38	23	4	13	5	5	11	2	3	7	1	9	4	12	42	16	42	51	12	20	22	39	15	10	8	6	4	62	38	3	2	1	0	15.594	13.441	15.7885	9.03859	17.8867	16.9588	12.8855	43.536	19.9226
C01F1.4	0	0	5	1	0	0	4	1	0	0	0	1	4	0	0	0	0	1	0	0	1	11	6	5	0	0	0	0	0	0	1	0	0	0	0	3	0	0	0	0	0	0	2.92379	0.645614	0	0	3.03188	1.14569	0
C01F1.5	10	17	18	49	8	9	10	3	20	14	21	14	11	22	8	9	1	5	0	0	28	16	7	30	11	9	11	10	14	10	25	12	12	1	62	13	2	0	0	0	25.9901	19.0414	10.5256	31.6351	9.53957	11.7407	7.57969	3.43706	17.324
C01F1.6	3	33	51	31	16	14	29	22	32	13	22	51	6	22	17	9	22	30	18	17	41	61	38	68	40	8	39	17	35	29	22	9	26	10	32	38	59	14	9	50	7.79702	36.9627	29.8227	20.014	19.0791	18.2634	21.9811	25.2051	27.7184
C01F6.14	0	0	0	0	1	0	0	0	0	0	0	0	0	3	0	0	0	0	2	2	0	3	0	7	0	0	0	0	0	0	0	0	0	0	0	1	0	0	0	0	0	0	0	0	1.19245	0	0	0	0
C01F6.2	0	0	0	0	0	0	0	0	1	0	0	0	0	2	2	10	8	23	23	11	0	0	0	0	0	0	0	0	0	0	0	0	0	1	1	2	3	0	1	4	0	0	0	0	0	0	0	0	0.866199
C01F6.9	0	19	14	9	6	5	4	4	11	8	6	8	26	14	22	17	8	14	15	9	0	32	12	37	10	4	5	6	17	9	14	5	5	2	9	11	24	2	8	42	0	21.2815	8.18661	5.81052	7.15468	6.52263	3.03188	4.58274	9.52819
C01G10.1	0	0	0	0	0	0	0	0	0	0	0	0	1	0	0	9	1	4	1	1	0	0	0	0	0	0	0	0	0	0	0	0	0	0	0	0	2	0	0	1	0	0	0	0	0	0	0	0	0
C01G10.10	6	27	63	48	26	15	51	22	58	36	49	27	11	36	22	23	36	47	46	41	167	125	97	73	31	30	29	23	37	36	43	35	29	15	36	44	40	9	4	54	15.594	30.2422	36.8398	30.9895	31.0036	19.5679	38.6564	25.2051	50.2395
C01G10.14	0	0	0	0	0	0	0	1	32	9	20	26	138	185	151	125	412	441	419	454	0	0	0	0	0	0	0	0	1	4	4	7	102	33	77	75	44	0	0	54	0	0	0	0	0	0	0	1.14569	27.7184
C01G10.15	0	0	1	0	0	0	0	0	3	1	1	2	0	0	1	4	1	2	0	0	0	2	6	5	0	2	2	0	5	9	7	0	1	0	0	0	0	0	0	1	0	0	0.584758	0	0	0	0	0	2.5986
C01G10.6	9	7	26	41	0	2	4	0	7	6	2	5	4	0	4	0	4	1	0	0	16	29	32	66	3	4	4	3	1	1	17	1	0	0	0	6	1	0	0	0	23.3911	7.84057	15.2037	26.4702	0	2.60905	3.03188	0	6.06339
C01G10.7	27	37	76	77	71	51	100	47	145	80	141	108	81	163	113	89	219	213	201	213	441	400	285	236	96	79	113	64	114	156	144	94	160	81	190	160	275	65	33	401	70.1732	41.443	44.4416	49.7123	84.6637	66.5308	75.7969	53.8472	125.599
C01G10.8	8	117	216	310	373	222	543	216	386	213	282	334	203	366	306	192	247	457	113	232	148	883	429	108	656	422	667	387	527	454	539	207	420	369	705	849	270	26	19	441	20.7921	131.05	126.308	200.14	444.782	289.605	411.577	247.468	334.353
C01G10.9	1	6	5	4	0	0	2	1	5	1	0	2	2	7	0	3	4	1	1	1	2	0	3	9	1	1	0	0	0	2	0	1	1	1	3	1	1	0	0	0	2.59901	6.72049	2.92379	2.58246	0	0	1.51594	1.14569	4.33099
C01G12.12	0	6	0	0	2	2	0	2	0	0	0	0	1	0	0	3	0	2	0	0	4	7	0	4	1	0	0	0	0	0	0	0	0	0	0	0	0	0	0	0	0	6.72049	0	0	2.38489	2.60905	0	2.29137	0
C01G12.13	0	0	0	0	0	0	0	0	3	4	5	1	2	14	14	10	22	37	30	19	0	0	0	0	0	0	0	0	0	1	0	0	8	6	22	18	3	0	0	10	0	0	0	0	0	0	0	0	2.5986
C01G12.3	3	0	0	0	4	0	1	1	21	11	26	17	221	196	205	211	748	778	719	837	5	21	2	6	0	1	0	0	2	1	5	1	71	55	73	110	98	29	21	131	7.79702	0	0	0	4.76979	0	0.757969	1.14569	18.1902
C01G12.7	4	34	46	57	12	15	7	12	1	5	9	6	4	3	8	1	2	0	0	4	104	176	62	48	12	13	9	13	6	0	1	3	1	2	2	3	0	0	0	0	10.396	38.0828	26.8989	36.8	14.3094	19.5679	5.30578	13.7482	0.866199
C01G12.9	0	0	0	0	0	0	0	0	0	0	0	0	1	0	0	0	2	1	2	7	0	0	0	0	0	0	0	0	0	0	0	0	1	0	0	0	4	1	0	0	0	0	0	0	0	0	0	0	0
C01G5.25	0	0	0	1	1	1	0	0	3	2	0	0	3	3	0	0	0	0	2	0	1	4	3	6	1	2	0	1	0	0	0	0	0	0	0	0	0	0	0	1	0	0	0	0.645614	1.19245	1.30453	0	0	2.5986
C01G5.3	0	0	0	0	0	0	0	0	0	0	1	0	1	1	0	0	7	1	0	1	0	0	0	0	0	0	0	0	0	0	0	0	0	0	5	0	0	0	0	1	0	0	0	0	0	0	0	0	0
C01G5.4	0	0	0	0	0	0	0	0	1	0	0	0	0	5	0	8	3	2	0	4	0	0	0	0	0	0	0	0	0	0	0	0	0	0	4	0	0	0	0	0	0	0	0	0	0	0	0	0	0.866199
C01G5.5	0	6	0	2	0	3	0	0	1	0	0	1	0	0	0	0	4	0	6	0	0	20	10	4	1	0	1	1	1	1	0	0	0	0	1	0	1	1	0	4	0	6.72049	0	1.29123	0	3.91358	0	0	0.866199
C01G5.6	2	1	1	0	3	9	4	5	5	4	3	8	1	0	3	2	12	10	7	7	1	9	5	7	2	4	6	4	3	3	7	0	5	2	12	5	3	5	4	5	5.19801	1.12008	0.584758	0	3.57734	11.7407	3.03188	5.72843	4.33099
C01G6.2	0	0	0	2	0	0	2	1	43	24	46	31	375	504	426	310	915	1143	984	1117	3	10	0	0	0	1	1	1	9	3	5	7	136	91	139	118	91	36	78	113	0	0	0	1.29123	0	0	1.51594	1.14569	37.2466
C01G6.3	0	0	1	0	0	0	0	0	0	0	0	0	0	0	0	0	2	0	0	0	2	0	0	0	0	0	0	0	0	0	0	0	0	0	0	0	11	6	7	11	0	0	0.584758	0	0	0	0	0	0
C01G6.4	1	2	16	25	3	10	12	25	7	1	12	7	3	2	6	10	14	12	14	3	21	113	62	98	15	4	8	4	27	6	6	2	17	14	83	111	36	4	6	9	2.59901	2.24016	9.35613	16.1403	3.57734	13.0453	9.09563	28.6421	6.06339
C01G6.5	206	419	815	565	341	306	572	328	321	207	339	298	150	371	305	227	256	321	247	245	2786	1671	1074	1462	377	401	577	370	239	331	302	202	250	109	347	375	78	58	40	152	535.395	469.314	476.578	364.772	406.624	399.185	433.558	375.785	278.05
C01G6.9	0	0	0	0	0	1	3	1	0	0	0	0	5	6	4	18	0	4	0	0	0	1	5	2	0	0	5	0	0	2	0	0	2	1	6	1	0	0	0	0	0	0	0	0	0	1.30453	2.27391	1.14569	0
C01G8.1	1	4	6	7	3	0	13	5	12	12	8	11	5	31	21	8	33	61	40	51	17	12	1	27	8	6	8	4	9	16	25	15	125	62	243	206	369	210	220	776	2.59901	4.48033	3.50855	4.5193	3.57734	0	9.85359	5.72843	10.3944
C01H6.3	0	3	3	0	0	0	0	0	0	0	0	1	0	0	0	0	0	0	2	0	1	13	9	2	0	0	0	0	0	0	1	0	0	0	0	0	0	1	0	0	0	3.36024	1.75427	0	0	0	0	0	0
C01H6.4	0	4	7	5	3	2	1	2	4	2	6	3	2	2	0	0	3	0	0	5	0	17	2	13	3	4	3	4	0	7	4	2	2	0	3	0	1	0	0	5	0	4.48033	4.09331	3.22807	3.57734	2.60905	0.757969	2.29137	3.4648
C01H6.8	2	1	1	3	1	1	1	0	3	1	1	1	0	0	2	1	1	0	0	1	0	8	5	16	1	1	1	0	1	0	0	2	0	0	0	0	1	0	2	0	5.19801	1.12008	0.584758	1.93684	1.19245	1.30453	0.757969	0	2.5986
C02B10.3	0	45	85	73	53	55	88	39	46	21	38	29	6	6	9	6	10	37	10	24	1	139	75	204	52	60	58	65	28	31	30	20	1	1	1	1	7	2	0	9	0	50.4037	49.7044	47.1298	63.1997	71.7489	66.7013	44.6817	39.8452
C02B10.4	42	164	463	384	228	150	396	307	341	164	318	299	232	358	213	271	441	378	351	543	544	772	577	488	363	357	342	199	310	287	310	175	351	231	704	712	653	83	53	686	109.158	183.693	270.743	247.916	271.878	195.679	300.156	351.725	295.374
C02B10.5	249	303	674	681	296	291	495	329	422	218	378	340	280	483	413	428	600	624	493	415	2276	1260	1219	1451	278	306	437	395	250	303	304	215	255	132	292	271	157	916	891	303	647.153	339.385	394.127	439.663	352.964	379.617	375.195	376.93	365.536
C02B4.4	1	3	8	1	0	0	0	1	1	0	0	0	1	2	0	0	3	0	0	0	0	2	17	20	0	1	3	0	0	0	0	0	0	0	0	0	2	0	0	0	2.59901	3.36024	4.67806	0.645614	0	0	0	1.14569	0.866199
C02B8.1	0	1	0	0	0	0	0	0	0	0	0	0	0	0	0	1	15	1	0	0	0	0	0	0	0	0	0	0	0	0	0	0	0	0	0	0	0	0	0	2	0	1.12008	0	0	0	0	0	0	0
C02B8.12	12	14	40	27	13	6	10	15	11	7	7	7	12	3	11	11	27	20	16	4	126	132	74	91	12	11	23	4	6	7	8	6	2	3	3	4	0	0	0	1	31.1881	15.6811	23.3903	17.4316	15.5018	7.82716	7.57969	17.1853	9.52819
C02B8.3	1	4	6	11	0	0	2	1	0	1	0	3	0	1	0	0	0	2	1	1	7	4	26	8	1	0	3	0	0	2	2	0	2	0	0	0	0	0	0	0	2.59901	4.48033	3.50855	7.10175	0	0	1.51594	1.14569	0
C02B8.6	5	0	0	21	6	4	0	7	1	0	4	1	5	1	0	1	0	4	2	0	6	16	30	14	5	2	0	11	8	1	1	0	2	0	46	21	1	5	1	1	12.995	0	0	13.5579	7.15468	5.2181	0	8.0198	0.866199
C02D4.5	0	0	3	8	0	0	0	0	1	1	0	0	0	0	0	0	0	0	0	0	1	10	10	1	0	0	1	2	0	0	3	0	0	0	3	0	0	0	0	0	0	0	1.75427	5.16491	0	0	0	0	0.866199
C02D5.2	0	0	1	0	0	1	1	0	1	1	2	1	0	1	0	8	0	0	0	0	0	9	2	4	0	2	1	1	1	0	0	1	0	1	0	0	0	0	0	0	0	0	0.584758	0	0	1.30453	0.757969	0	0.866199
C02D5.4	10	31	63	46	7	9	19	13	26	14	17	11	7	9	7	8	14	27	19	5	20	377	149	297	12	18	22	12	8	14	12	15	4	0	11	2	5	1	3	12	25.9901	34.7225	36.8398	29.6982	8.34712	11.7407	14.4014	14.8939	22.5212
C02E7.10	0	3	6	2	1	0	3	2	1	0	0	0	0	4	0	0	0	0	0	0	9	37	2	25	2	0	1	1	0	0	0	0	0	0	0	0	0	0	0	0	0	3.36024	3.50855	1.29123	1.19245	0	2.27391	2.29137	0.866199
C02E7.6	1882	14519	23684	24566	13451	11048	17540	8794	14948	7381	9803	10468	15480	22762	17224	12999	2522	2170	2320	3501	10271	3808	9619	18661	9254	12158	17564	10526	6596	8785	9168	5559	13560	5376	11367	13076	169	420	376	220	4891.33	16262.5	13849.4	15860.1	16039.6	14412.4	13294.8	10075.2	12947.9
C02E7.7	678	11655	19261	19312	6685	5183	8254	4014	11997	5322	7883	7645	26819	34700	31188	20118	3344	3114	3717	6180	7929	2352	7739	17530	4689	6014	9571	4964	4742	7411	5879	4113	16165	8311	10701	14270	545	837	790	909	1762.13	13054.5	11263	12468.1	7971.5	6761.36	6256.27	4598.78	10391.8
C02F12.8	0	0	0	0	2	0	2	1	2	1	6	0	1	2	1	0	5	2	12	3	3	12	4	18	3	2	5	2	2	0	0	1	4	1	9	0	0	1	3	0	0	0	0	0	2.38489	0	1.51594	1.14569	1.7324
C02F4.10	0	6	0	0	0	1	0	0	0	0	0	0	0	0	0	0	0	1	0	0	4	1	0	0	2	0	3	0	1	0	0	0	0	1	0	0	0	1	0	0	0	6.72049	0	0	0	1.30453	0	0	0
C02F4.11	3	2	24	35	1	5	3	7	4	1	5	2	8	4	6	1	1	2	6	0	44	39	16	37	1	6	6	3	6	6	4	13	2	2	8	7	5	1	2	0	7.79702	2.24016	14.0342	22.5965	1.19245	6.52263	2.27391	8.0198	3.4648
C02F4.4	0	7	12	6	1	4	3	7	3	5	2	6	5	5	6	5	0	0	0	0	0	10	15	11	6	12	8	7	6	4	1	4	1	4	1	1	1	0	0	0	0	7.84057	7.0171	3.87368	1.19245	5.2181	2.27391	8.0198	2.5986
C02F5.10	0	0	0	0	0	0	0	0	0	0	0	0	4	7	3	0	1	7	12	4	0	0	3	0	1	0	0	0	0	0	0	0	0	0	0	3	1	0	0	4	0	0	0	0	0	0	0	0	0
C02F5.12	0	0	6	2	0	0	0	1	0	0	0	2	0	0	0	1	0	0	5	0	2	9	0	0	2	3	0	2	2	1	0	0	0	0	0	0	0	0	0	0	0	0	3.50855	1.29123	0	0	0	1.14569	0
C02F5.13	0	39	30	7	42	23	33	16	32	21	26	30	0	0	4	1	16	5	11	19	2	158	67	102	33	48	48	22	5	29	29	20	2	2	1	1	44	1	2	22	0	43.6832	17.5427	4.5193	50.0827	30.0041	25.013	18.331	27.7184
C02F5.14	3	41	60	32	5	7	7	7	6	14	8	7	95	19	19	20	3	7	2	3	23	121	43	92	13	10	16	5	5	4	10	4	3	7	10	15	2	5	3	1	7.79702	45.9233	35.0855	20.6596	5.96223	9.13168	5.30578	8.0198	5.19719
C02F5.3	2	29	22	46	6	8	10	7	3	4	4	1	19	13	6	10	10	11	7	1	8	57	19	62	0	6	7	3	5	1	4	5	4	0	6	9	3	2	5	12	5.19801	32.4824	12.8647	29.6982	7.15468	10.4362	7.57969	8.0198	2.5986
C02F5.5	0	0	0	0	0	0	0	0	0	0	0	0	4	11	4	8	17	19	15	17	0	0	0	0	0	0	0	0	0	0	0	0	0	0	2	3	3	5	0	5	0	0	0	0	0	0	0	0	0
C02F5.7	19	42	87	84	8	14	9	7	15	11	10	25	3	6	16	15	10	7	1	0	142	239	148	221	9	6	10	5	8	21	11	15	3	5	10	10	4	4	9	2	49.3811	47.0434	50.874	54.2316	9.53957	18.2634	6.82172	8.0198	12.993
C03A3.1	0	1	6	14	4	1	0	0	1	4	3	4	6	2	0	8	1	0	0	0	3	13	5	21	1	0	5	0	0	0	1	1	1	1	1	2	0	0	0	0	0	1.12008	3.50855	9.03859	4.76979	1.30453	0	0	0.866199
C03A3.2	3	19	45	38	25	28	45	22	36	25	29	26	0	3	4	3	8	14	4	9	22	86	34	77	49	49	55	20	38	40	59	30	7	4	5	6	2	2	0	5	7.79702	21.2815	26.3141	24.5333	29.8112	36.5267	34.1086	25.2051	31.1832
C03A7.12	0	0	22	18	5	0	4	0	13	4	7	5	3	15	16	22	19	20	31	11	60	43	57	71	2	0	2	2	2	7	2	9	15	4	22	9	8	38	18	10	0	0	12.8647	11.621	5.96223	0	3.03188	0	11.2606
C03A7.2	0	0	0	0	0	0	0	0	0	0	0	0	2	0	5	0	2	6	0	0	1	0	0	0	0	0	1	0	1	3	1	2	0	0	0	0	1	4	4	0	0	0	0	0	0	0	0	0	0
C03B1.13	0	2	0	18	0	0	1	1	4	1	1	0	0	0	0	3	1	0	1	3	2	8	7	8	0	2	0	1	0	3	2	4	1	0	0	2	3	0	2	0	0	2.24016	0	11.621	0	0	0.757969	1.14569	3.4648
C03B1.7	0	0	8	0	4	6	8	7	6	2	4	9	9	4	4	1	4	7	9	7	15	11	14	10	5	8	5	11	8	9	9	2	11	6	14	19	0	1	0	9	0	0	4.67806	0	4.76979	7.82716	6.06375	8.0198	5.19719
C03B8.3	0	0	0	0	0	0	0	0	1	0	0	1	0	11	0	9	12	2	1	1	0	0	0	2	0	0	0	0	0	0	0	0	0	0	1	2	0	0	2	0	0	0	0	0	0	0	0	0	0.866199
C03C10.2	0	0	0	0	0	0	0	0	0	0	0	1	1	0	1	0	9	3	8	7	0	1	0	0	0	0	0	0	0	0	0	0	0	0	1	0	2	0	0	0	0	0	0	0	0	0	0	0	0
C03C10.4	1	12	14	18	3	0	6	4	4	2	7	2	3	1	11	5	22	2	26	15	18	24	5	23	0	0	5	1	5	4	5	0	2	2	2	1	5	5	7	12	2.59901	13.441	8.18661	11.621	3.57734	0	4.54781	4.58274	3.4648
C03C11.1	4	2	3	19	0	0	1	0	60	24	43	51	280	581	440	416	1320	1522	1433	1351	29	33	19	19	4	1	2	1	4	3	8	6	179	81	191	194	113	61	63	148	10.396	2.24016	1.75427	12.2667	0	0	0.757969	0	51.9719
C03D6.1	1	2	11	3	0	0	1	0	1	2	0	2	2	0	1	3	0	0	0	1	1	2	7	7	0	0	2	0	3	0	2	2	0	0	2	1	0	3	0	0	2.59901	2.24016	6.43234	1.93684	0	0	0.757969	0	0.866199
C03F11.4	0	0	5	6	0	0	2	0	0	0	0	0	0	1	1	0	0	0	0	0	0	0	7	7	2	0	2	0	2	0	0	1	1	0	1	0	1	0	2	1	0	0	2.92379	3.87368	0	0	1.51594	0	0
C03G6.17	1	3	0	3	0	1	0	0	0	0	0	0	1	0	0	1	0	0	0	6	7	37	11	38	0	2	1	1	0	1	1	0	0	0	0	0	0	0	0	0	2.59901	3.36024	0	1.93684	0	1.30453	0	0	0
C03G6.5	0	1	8	0	1	0	2	1	2	0	1	1	0	3	0	4	3	3	0	1	0	10	5	0	0	3	1	2	1	4	1	2	0	0	2	0	0	0	0	0	0	1.12008	4.67806	0	1.19245	0	1.51594	1.14569	1.7324
C03H12.1	13	66	68	101	95	84	163	61	139	60	123	97	41	74	61	56	80	103	51	59	221	131	104	132	125	123	143	131	155	130	140	95	113	53	123	125	38	1	2	43	33.7871	73.9254	39.7636	65.207	113.282	109.58	123.549	69.8868	120.402
C03H5.3	0	0	2	1	4	2	3	0	2	2	0	0	0	2	0	0	4	1	3	2	2	8	9	3	0	4	4	2	3	3	1	2	0	0	2	3	7	1	0	13	0	0	1.16952	0.645614	4.76979	2.60905	2.27391	0	1.7324
C03H5.4	0	0	0	0	0	0	0	0	0	0	0	0	0	0	0	0	0	0	0	0	0	7	0	0	0	0	0	0	0	0	0	0	0	0	0	0	0	0	0	0	0	0	0	0	0	0	0	0	0
C03H5.5	1	26	53	33	5	4	9	8	23	6	7	8	4	6	1	5	2	5	6	5	8	115	82	116	7	7	31	9	8	19	21	13	5	1	2	6	1	1	0	6	2.59901	29.1221	30.9922	21.3053	5.96223	5.2181	6.82172	9.16548	19.9226
C03H5.6	16	38	80	96	8	11	13	6	6	4	3	1	6	15	16	4	3	7	2	3	160	185	113	108	12	8	18	14	0	3	8	5	1	1	3	4	1	1	2	0	41.5841	42.5631	46.7806	61.9789	9.53957	14.3498	9.85359	6.87411	5.19719
C03H5.7	0	1	0	0	0	0	0	0	0	0	0	0	0	0	0	0	0	0	0	0	0	5	0	9	0	0	0	0	0	0	0	0	0	0	0	0	0	0	0	0	0	1.12008	0	0	0	0	0	0	0
C04A11.1	21	94	120	56	43	36	55	34	45	22	35	29	37	80	49	28	21	30	17	31	304	228	203	202	43	56	80	51	27	35	16	15	53	21	36	34	6	12	16	16	54.5791	105.288	70.171	36.1544	51.2752	46.9629	41.6883	38.9533	38.979
C04A11.2	4	32	26	30	9	4	23	11	52	30	30	41	7	17	9	10	6	0	0	4	77	58	38	56	3	3	11	13	11	10	4	8	7	1	5	4	7	1	3	12	10.396	35.8426	15.2037	19.3684	10.732	5.2181	17.4333	12.6025	45.0423
C04A2.15	1	0	2	0	0	2	0	3	0	0	0	1	0	0	0	0	1	1	0	0	1	5	7	5	0	4	0	0	0	0	0	0	0	0	1	1	0	0	0	2	2.59901	0	1.16952	0	0	2.60905	0	3.43706	0
C04B4.2	0	0	0	0	0	0	0	0	0	0	0	0	0	0	0	0	1	0	0	0	0	0	0	0	0	0	0	0	0	0	0	0	0	0	0	1	1	4	6	5	0	0	0	0	0	0	0	0	0
C04C11.1	0	8	15	22	18	16	39	11	19	11	15	13	8	10	6	7	1	17	4	6	62	78	30	46	27	14	20	22	8	23	18	10	14	15	26	33	5	1	1	21	0	8.96065	8.77137	14.2035	21.464	20.8724	29.5608	12.6025	16.4578
C04C3.14	2	0	2	5	2	0	0	0	2	0	2	0	0	0	2	0	1	1	0	0	0	7	0	2	0	0	0	1	1	0	3	1	0	1	0	0	1	0	0	0	5.19801	0	1.16952	3.22807	2.38489	0	0	0	1.7324
C04C3.6	0	2	11	4	2	0	2	3	0	1	0	0	0	0	0	0	0	0	0	0	18	57	11	23	4	1	0	0	0	1	0	0	0	1	0	0	0	0	0	0	0	2.24016	6.43234	2.58246	2.38489	0	1.51594	3.43706	0
C04E12.2	0	0	7	4	2	2	2	3	4	1	4	3	0	0	3	0	3	10	2	4	13	32	9	11	5	11	14	6	0	2	4	1	2	0	1	0	1	1	0	1	0	0	4.09331	2.58246	2.38489	2.60905	1.51594	3.43706	3.4648
C04E12.4	0	7	9	15	2	1	5	10	4	2	6	5	0	0	1	0	1	2	2	0	8	33	9	39	4	3	4	5	4	7	1	2	0	0	0	4	0	1	0	3	0	7.84057	5.26282	9.68421	2.38489	1.30453	3.78984	11.4569	3.4648
C04E12.6	1	0	4	0	1	0	0	2	1	1	1	1	0	0	0	0	1	3	0	11	0	0	0	0	0	0	0	3	0	2	1	0	1	0	0	1	0	2	0	0	2.59901	0	2.33903	0	1.19245	0	0	2.29137	0.866199
C04E6.11	10	23	29	23	41	62	100	54	59	49	60	30	9	34	21	39	49	59	67	61	82	38	36	57	68	112	111	113	69	56	78	40	54	24	50	59	30	38	15	79	25.9901	25.7619	16.958	14.8491	48.8903	80.8806	75.7969	61.867	51.1057
C04E6.13	0	6	1	9	2	0	1	0	0	0	0	0	0	7	0	1	10	4	0	0	0	10	15	10	0	0	0	0	1	0	1	2	0	0	0	0	0	0	0	0	0	6.72049	0.584758	5.81052	2.38489	0	0.757969	0	0
C04E6.7	0	0	3	1	2	0	3	0	3	0	0	0	1	2	1	0	0	3	0	0	4	16	13	15	1	0	3	0	4	3	0	0	0	0	0	0	0	0	2	1	0	0	1.75427	0.645614	2.38489	0	2.27391	0	2.5986
C04E7.3	7	8	10	16	5	4	10	15	6	11	11	8	18	13	8	3	2	16	2	6	72	47	23	50	9	7	10	9	10	9	22	5	8	2	19	5	1	8	1	3	18.193	8.96065	5.84758	10.3298	5.96223	5.2181	7.57969	17.1853	5.19719
C04E7.4	2	3	16	16	5	5	10	6	5	4	9	3	0	6	0	2	0	4	0	3	23	22	22	40	5	2	4	7	9	2	4	2	4	0	5	4	0	0	4	0	5.19801	3.36024	9.35613	10.3298	5.96223	6.52263	7.57969	6.87411	4.33099
C04F1.1	4	1	0	2	1	3	0	0	0	0	0	0	0	3	0	1	0	0	0	0	1	2	3	6	1	2	0	0	0	0	0	0	0	0	0	0	0	0	0	0	10.396	1.12008	0	1.29123	1.19245	3.91358	0	0	0
C04F12.1	0	1	3	2	3	0	2	0	1	1	1	5	0	2	2	0	6	2	1	0	5	4	4	9	1	0	1	2	2	3	0	5	1	3	4	1	0	9	6	8	0	1.12008	1.75427	1.29123	3.57734	0	1.51594	0	0.866199
C04F12.12	0	0	0	0	0	0	0	0	0	0	0	0	2	0	1	1	1	3	4	6	0	0	0	0	0	0	0	0	0	0	0	0	0	0	0	0	2	5	0	7	0	0	0	0	0	0	0	0	0
C04F12.16	0	0	0	0	0	0	0	0	0	1	2	1	6	5	0	1	2	20	0	5	0	1	0	0	0	1	0	0	0	1	0	0	1	1	7	5	2	0	2	0	0	0	0	0	0	0	0	0	0
C04F12.5	1	6	35	34	18	26	39	43	81	35	58	62	74	87	37	52	27	132	44	70	27	238	50	27	58	46	56	23	86	66	79	30	98	67	147	193	147	6	2	138	2.59901	6.72049	20.4665	21.9509	21.464	33.9177	29.5608	49.2645	70.1621
C04F12.6	0	0	0	0	0	0	0	0	3	2	4	4	14	25	24	15	69	107	85	98	0	0	0	0	0	0	0	0	4	0	2	0	5	7	12	5	4	5	6	11	0	0	0	0	0	0	0	0	2.5986
C04F12.7	0	0	0	0	0	0	0	1	0	3	0	1	23	8	9	15	36	32	40	30	0	1	0	0	0	1	0	0	0	0	0	0	5	1	4	3	10	6	0	22	0	0	0	0	0	0	0	1.14569	0
C04F5.8	2	4	3	1	2	1	5	0	5	1	0	6	3	1	4	5	0	8	4	3	14	1	4	31	2	6	6	4	8	3	4	10	3	2	3	0	7	5	3	2	5.19801	4.48033	1.75427	0.645614	2.38489	1.30453	3.78984	0	4.33099
C04F5.9	1	5	0	4	0	1	3	1	0	0	4	0	1	1	1	0	0	3	2	0	4	10	12	13	0	1	8	0	1	1	8	1	2	3	0	1	0	2	1	1	2.59901	5.60041	0	2.58246	0	1.30453	2.27391	1.14569	0
C04G2.10	0	15	5	0	0	0	0	1	3	0	4	4	9	10	19	3	29	64	36	43	11	14	9	5	0	3	0	1	34	43	24	21	66	38	80	61	19	45	44	32	0	16.8012	2.92379	0	0	0	0	1.14569	2.5986
C04G2.14	0	0	0	0	0	1	0	5	5	4	3	7	0	5	6	3	6	9	4	6	7	1	2	6	0	0	1	0	49	80	62	59	62	23	53	49	138	187	234	220	0	0	0	0	0	1.30453	0	5.72843	4.33099
C04G2.2	0	0	0	0	0	0	0	0	0	0	0	0	5	20	1	6	24	22	14	13	0	0	0	0	0	0	0	0	0	0	0	0	2	0	5	2	1	0	3	1	0	0	0	0	0	0	0	0	0
C04G2.3	0	0	0	0	0	0	0	0	311	144	318	228	1175	1709	1796	1004	3925	3793	3607	3796	0	0	0	3	0	0	1	0	50	70	49	34	876	427	764	866	393	10	7	340	0	0	0	0	0	0	0	0	269.388
C04G2.5	0	0	0	0	0	0	0	0	0	0	1	0	14	1	6	3	8	3	9	9	0	0	0	0	0	0	0	0	1	0	0	0	1	0	0	1	5	0	1	0	0	0	0	0	0	0	0	0	0
C04G2.8	0	0	0	4	1	0	0	5	1468	979	1329	1257	10166	13682	13364	9863	29721	31817	33531	26882	6	7	4	8	3	0	1	3	213	370	295	112	5194	2224	4288	2646	2387	2102	3507	3900	0	0	0	2.58246	1.19245	0	0	5.72843	1271.58
C04G2.9	0	0	3	1	0	1	0	2	529	254	407	364	3861	6617	5405	4274	17120	19985	18343	13777	3	0	3	14	0	0	0	0	35	94	80	44	1863	787	1852	1929	1026	1587	1927	1821	0	0	1.75427	0.645614	0	1.30453	0	2.29137	458.219
C04G6.10	0	47	60	44	25	16	55	23	22	7	15	14	16	76	54	30	3	12	7	10	52	0	23	55	37	16	28	35	5	18	11	8	17	10	25	23	1	1	0	0	0	52.6438	35.0855	28.407	29.8112	20.8724	41.6883	26.3508	19.0564
C04G6.2	0	0	5	18	2	3	2	4	1	1	1	0	37	15	8	16	3	3	2	3	0	2	11	2	0	0	3	2	1	4	5	2	4	3	9	11	0	0	0	0	0	0	2.92379	11.621	2.38489	3.91358	1.51594	4.58274	0.866199
C04G6.4	3	6	16	22	17	13	13	9	17	13	23	19	2	7	9	3	8	13	11	3	18	83	43	83	12	26	17	17	10	6	8	11	2	9	2	4	7	1	5	13	7.79702	6.72049	9.35613	14.2035	20.2716	16.9588	9.85359	10.3112	14.7254
C04G6.5	0	0	0	2	0	3	0	0	1	2	0	0	0	0	0	0	2	0	1	0	1	9	0	2	0	0	0	0	1	0	0	0	0	0	0	0	0	0	0	2	0	0	0	1.29123	0	3.91358	0	0	0.866199
C04G6.6	0	8	0	1	3	2	1	6	2	3	4	2	4	6	7	5	12	5	7	4	5	6	6	0	5	4	1	1	5	8	7	3	8	3	16	12	10	3	6	15	0	8.96065	0	0.645614	3.57734	2.60905	0.757969	6.87411	1.7324
C04G6.7	1	26	47	31	11	13	32	12	7	3	15	13	15	28	29	6	1	0	0	4	15	1	17	48	9	13	25	8	7	10	5	5	4	2	12	13	0	0	0	1	2.59901	29.1221	27.4836	20.014	13.1169	16.9588	24.255	13.7482	6.06339
C04H5.1	0	2	0	2	0	1	0	3	0	0	0	0	0	0	0	0	0	2	0	0	0	1	1	0	3	0	0	0	3	0	1	0	0	0	13	3	0	0	0	1	0	2.24016	0	1.29123	0	1.30453	0	3.43706	0
C04H5.7	0	0	0	0	0	0	0	0	0	0	0	0	0	0	0	0	0	0	5	0	0	0	0	0	0	0	0	0	0	0	0	0	0	0	0	0	5	0	0	9	0	0	0	0	0	0	0	0	0
C05B5.11	0	0	0	0	0	0	0	0	0	0	0	0	213	108	149	136	410	419	422	350	0	0	0	0	0	0	0	0	0	0	0	0	0	0	0	0	12	0	0	19	0	0	0	0	0	0	0	0	0
C05B5.2	0	0	0	0	0	0	0	0	1	1	1	0	23	33	19	34	81	48	64	39	0	0	0	0	0	0	0	0	0	0	0	0	1	9	1	8	20	1	1	17	0	0	0	0	0	0	0	0	0.866199
C05B5.4	4	7	13	5	0	0	0	0	2	1	0	0	1	1	0	0	0	0	0	1	18	26	31	23	0	2	1	2	0	1	1	1	1	0	0	0	0	0	1	0	10.396	7.84057	7.60186	3.22807	0	0	0	0	1.7324
C05B5.8	0	0	0	4	2	0	0	1	1	0	1	1	0	1	1	1	0	1	0	1	0	9	5	4	1	0	2	2	0	3	1	2	0	0	0	0	2	2	0	0	0	0	0	2.58246	2.38489	0	0	1.14569	0.866199
C05C10.2	1	0	14	10	4	3	3	19	3	4	2	1	4	2	2	1	4	0	0	2	1	15	6	13	4	8	7	3	2	4	3	3	0	5	10	2	4	5	2	6	2.59901	0	8.18661	6.45614	4.76979	3.91358	2.27391	21.768	2.5986
C05C10.3	9	20	107	62	85	89	153	189	131	66	151	157	71	93	69	108	117	266	74	74	51	198	119	54	513	270	201	193	598	348	295	127	329	152	836	831	99	70	34	89	23.3911	22.4016	62.5691	40.0281	101.358	116.103	115.969	216.535	113.472
C05C10.5	8	7	2	11	4	7	14	8	15	10	19	8	46	75	35	31	106	110	88	99	11	6	17	10	11	5	21	14	8	21	30	14	194	108	258	208	665	3717	3745	1467	20.7921	7.84057	1.16952	7.10175	4.76979	9.13168	10.6116	9.16548	12.993
C05C10.8	0	0	0	0	0	0	0	0	0	0	0	0	8	0	2	0	2	7	8	2	0	0	0	0	0	0	0	0	0	0	0	0	0	0	0	0	1	0	0	2	0	0	0	0	0	0	0	0	0
C05C12.1	0	0	0	0	0	0	0	0	0	0	0	0	4	1	3	4	17	12	9	6	0	0	0	0	0	0	0	0	0	0	1	0	0	0	0	3	5	1	0	1	0	0	0	0	0	0	0	0	0
C05C12.4	1	1	14	3	9	0	7	5	19	6	8	9	6	12	4	5	21	16	20	9	3	8	13	26	6	4	10	3	9	17	12	1	3	1	4	4	1	2	4	19	2.59901	1.12008	8.18661	1.93684	10.732	0	5.30578	5.72843	16.4578
C05C12.5	0	0	0	0	0	0	0	0	5	0	0	1	54	94	96	57	72	112	106	45	0	0	0	1	0	0	0	0	0	0	0	0	6	10	11	17	9	7	3	22	0	0	0	0	0	0	0	0	4.33099
C05C12.6	0	0	0	0	0	0	0	0	0	0	2	0	0	0	0	0	0	0	1	0	5	6	7	11	0	0	0	1	0	0	0	0	0	0	2	0	0	0	1	1	0	0	0	0	0	0	0	0	0
C05C8.1	0	2	6	1	0	1	1	1	1	1	0	1	0	2	0	3	4	3	1	0	0	10	4	7	2	0	2	1	2	4	1	4	1	0	0	2	0	0	0	5	0	2.24016	3.50855	0.645614	0	1.30453	0.757969	1.14569	0.866199
C05C8.2	42	79	189	216	207	170	269	225	190	86	166	137	69	159	115	107	172	221	199	167	313	323	193	198	292	258	369	273	239	247	220	153	264	114	346	353	180	33	33	270	109.158	88.4864	110.519	139.453	246.836	221.769	203.894	257.779	164.578
C05C8.5	0	3	9	8	7	8	12	10	14	2	6	5	0	2	6	0	17	18	9	10	1	15	10	16	5	11	15	4	2	6	13	5	1	1	2	1	6	0	2	18	0	3.36024	5.26282	5.16491	8.34712	10.4362	9.09563	11.4569	12.1268
C05C8.7	2	126	146	187	240	305	308	795	99	69	160	236	38	75	42	42	59	60	31	39	457	441	181	263	948	411	201	245	726	223	189	65	122	42	541	567	21	89	8	19	5.19801	141.13	85.3747	120.73	286.187	397.88	233.454	910.82	85.7537
C05D10.2	3	3	2	0	2	0	3	0	0	2	4	1	0	8	4	0	0	1	1	0	1	10	8	9	2	1	2	1	0	3	1	1	0	1	0	0	0	0	0	0	7.79702	3.36024	1.16952	0	2.38489	0	2.27391	0	0
C05D10.4	1	14	17	19	5	2	5	2	8	10	6	5	11	10	11	3	4	2	0	0	9	27	15	38	4	3	3	0	6	11	2	1	4	0	7	8	1	0	0	8	2.59901	15.6811	9.94089	12.2667	5.96223	2.60905	3.78984	2.29137	6.92959
C05D11.1	1	20	14	16	8	13	12	20	11	9	9	7	1	14	4	14	10	8	3	6	19	36	28	47	15	19	17	22	9	11	9	2	9	1	10	11	3	4	9	14	2.59901	22.4016	8.18661	10.3298	9.53957	16.9588	9.09563	22.9137	9.52819
C05D11.13	8	9	30	50	26	22	32	21	49	19	31	26	13	21	30	30	19	34	23	26	112	162	83	89	40	31	24	26	35	32	40	15	26	9	33	24	8	7	0	23	20.7921	10.0807	17.5427	32.2807	31.0036	28.6996	24.255	24.0594	42.4437
C05D11.5	0	1	7	3	0	3	0	0	4	0	0	0	2	2	1	1	1	1	0	0	0	12	2	12	0	0	0	0	1	0	2	0	0	0	0	0	0	0	0	3	0	1.12008	4.09331	1.93684	0	3.91358	0	0	3.4648
C05D12.1	39	49	163	96	60	46	126	67	44	13	56	52	43	92	58	29	54	63	39	48	184	107	129	151	85	118	102	93	44	48	33	39	59	12	71	63	4	0	2	15	101.361	54.884	95.3156	61.9789	71.5468	60.0082	95.5041	76.7609	38.1128
C05D12.3	4	5	18	16	9	11	26	7	25	8	20	13	8	16	11	10	21	17	18	9	13	36	39	32	8	9	17	14	8	6	17	14	9	15	10	12	9	17	13	6	10.396	5.60041	10.5256	10.3298	10.732	14.3498	19.7072	8.0198	21.655
C05D12.4	0	0	2	5	2	0	3	4	4	3	3	7	0	0	0	0	1	0	5	3	0	1	3	9	2	5	5	0	2	5	1	3	1	0	0	2	0	1	0	0	0	0	1.16952	3.22807	2.38489	0	2.27391	4.58274	3.4648
C05D12.7	3	18	32	36	14	4	8	5	8	2	16	10	5	10	17	8	5	0	4	8	48	74	44	59	7	8	11	5	9	7	10	5	0	3	10	3	0	0	1	1	7.79702	20.1615	18.7123	23.2421	16.6942	5.2181	6.06375	5.72843	6.92959
C05D2.10	79	244	421	349	241	201	394	251	417	233	357	314	230	528	361	332	611	722	608	613	1442	1279	685	968	257	333	351	320	301	343	322	231	361	218	411	375	500	866	894	803	205.322	273.3	246.183	225.319	287.38	262.21	298.64	287.567	361.205
C05D2.11	8	48	95	74	18	7	17	13	11	6	10	9	0	0	0	6	6	4	4	1	109	240	188	240	14	11	11	17	9	10	8	6	2	0	2	1	4	0	1	1	20.7921	53.7639	55.552	47.7754	21.464	9.13168	12.8855	14.8939	9.52819
C05D2.8	6	22	22	35	3	6	5	11	9	11	11	15	43	41	34	33	40	30	64	61	22	75	43	89	10	2	24	5	4	16	16	11	13	4	14	6	27	6	9	27	15.594	24.6418	12.8647	22.5965	3.57734	7.82716	3.78984	12.6025	7.79579
C05D9.12	0	0	3	4	15	5	6	4	29	19	22	16	19	22	27	13	77	54	63	160	5	28	7	1	7	14	16	6	12	33	27	19	59	27	37	27	1194	216	550	1685	0	0	1.75427	2.58246	17.8867	6.52263	4.54781	4.58274	25.1198
C05D9.3	10	25	53	41	15	14	30	13	25	8	15	12	20	28	30	28	14	8	27	17	74	85	45	98	13	32	34	23	32	15	14	23	36	17	29	17	0	22	11	5	25.9901	28.002	30.9922	26.4702	17.8867	18.2634	22.7391	14.8939	21.655
C05D9.4	0	0	0	2	1	1	0	2	2	1	3	2	0	1	4	1	2	1	2	3	4	6	3	5	0	3	3	2	5	3	2	2	0	0	1	5	1	0	0	1	0	0	0	1.29123	1.19245	1.30453	0	2.29137	1.7324
C05D9.7	49	96	190	179	59	42	73	40	102	69	98	74	72	94	93	83	37	27	39	33	675	635	366	501	75	68	76	69	30	57	59	27	33	13	20	36	29	119	89	34	127.351	107.528	111.104	115.565	70.3543	54.7901	55.3317	45.8274	88.3523
C05D9.9	0	4	1	2	1	0	2	2	1	5	4	5	3	2	1	3	14	13	14	15	6	12	9	10	1	4	3	2	14	5	7	8	1	3	1	1	12	2	7	19	0	4.48033	0.584758	1.29123	1.19245	0	1.51594	2.29137	0.866199
C05E11.14	0	0	0	0	1	6	0	2	0	0	2	0	0	1	2	2	0	1	0	2	0	6	1	1	1	1	1	2	0	2	2	0	0	0	0	0	0	0	0	0	0	0	0	0	1.19245	7.82716	0	2.29137	0
C05E11.3	2	0	2	15	1	0	0	0	1	0	3	2	2	3	1	2	0	2	1	0	14	3	3	28	0	1	4	1	1	1	3	0	0	0	0	0	1	0	0	1	5.19801	0	1.16952	9.68421	1.19245	0	0	0	0.866199
C05E11.6	0	8	8	6	6	4	6	2	3	0	2	3	4	5	5	9	4	4	4	2	37	43	13	14	13	8	7	17	8	1	6	7	4	3	4	11	4	0	0	1	0	8.96065	4.67806	3.87368	7.15468	5.2181	4.54781	2.29137	2.5986
C05E11.7	0	0	5	9	4	1	3	1	2	0	0	0	3	0	0	0	0	0	0	0	7	1	0	3	0	0	3	0	0	0	0	2	0	0	0	0	0	0	0	0	0	0	2.92379	5.81052	4.76979	1.30453	2.27391	1.14569	1.7324
C05E4.7	0	0	0	0	0	0	0	0	0	0	0	0	0	0	0	0	0	0	0	0	8	7	4	1	0	0	0	0	0	0	0	0	0	0	0	0	0	0	0	0	0	0	0	0	0	0	0	0	0
C05E7.1	29	125	262	263	295	275	467	230	330	179	284	293	662	1259	885	718	316	248	265	304	343	268	211	311	273	322	445	294	186	237	252	132	594	335	654	688	29	2	3	38	75.3712	140.01	153.207	169.796	351.772	358.745	353.971	263.508	285.846
C05E7.2	0	6	9	9	1	0	6	4	5	1	7	6	22	38	19	23	3	1	4	12	3	0	0	6	1	2	1	5	3	1	2	1	8	4	10	9	0	0	0	0	0	6.72049	5.26282	5.81052	1.19245	0	4.54781	4.58274	4.33099
C05E7.3	77	171	276	330	53	37	69	48	48	17	28	31	40	58	67	38	48	36	41	42	1524	2103	795	871	45	41	76	38	16	38	34	25	10	7	18	31	19	0	0	37	200.123	191.534	161.393	213.053	63.1997	48.2675	52.2998	54.9929	41.5775
C05G5.1	3	1	21	13	6	4	15	3	0	0	4	8	0	3	2	1	4	0	3	5	6	35	10	67	6	6	2	3	5	4	2	4	1	1	3	1	5	2	2	1	7.79702	1.12008	12.2799	8.39298	7.15468	5.2181	11.3695	3.43706	0
C05G5.10	0	0	0	0	0	1	0	0	0	0	0	2	0	0	0	0	0	0	0	0	3	7	0	0	0	0	0	0	0	0	0	0	0	0	0	0	0	0	0	0	0	0	0	0	0	1.30453	0	0	0
C05G5.2	21	37	72	80	62	35	80	63	86	60	77	70	18	38	32	48	65	73	56	47	155	132	118	132	81	69	100	58	70	71	69	47	45	15	47	45	18	60	55	43	54.5791	41.443	42.1026	51.6491	73.9317	45.6584	60.6375	72.1782	74.4931
C05G5.3	0	6	5	0	2	2	5	3	9	0	9	6	10	23	7	5	5	7	9	3	8	5	2	25	7	1	3	5	1	3	3	2	6	1	3	1	0	0	4	0	0	6.72049	2.92379	0	2.38489	2.60905	3.78984	3.43706	7.79579
C05G5.5	0	11	2	5	0	2	2	0	5	2	3	1	2	6	0	2	2	5	5	1	3	1	4	1	2	2	0	0	1	3	2	2	0	0	3	1	1	2	1	3	0	12.3209	1.16952	3.22807	0	2.60905	1.51594	0	4.33099
C05G5.7	374	1567	2656	2944	528	375	565	437	98	68	101	60	94	66	72	48	17	3	0	7	2618	6029	2592	3440	453	686	657	438	59	59	50	44	17	20	36	40	0	0	0	0	972.028	1755.17	1553.12	1900.69	629.612	489.197	428.252	500.665	84.8875
C06A1.12	5	5	5	8	3	1	16	5	20	8	18	10	19	36	36	26	60	90	89	51	11	8	9	31	10	11	17	13	24	17	18	14	42	28	80	42	55	65	62	103	12.995	5.60041	2.92379	5.16491	3.57734	1.30453	12.1275	5.72843	17.324
C06A1.2	0	0	0	0	1	3	0	0	0	1	1	0	1	1	1	0	1	1	0	1	0	5	1	9	0	0	1	2	4	4	0	0	0	0	0	0	3	0	0	0	0	0	0	0	1.19245	3.91358	0	0	0
C06A1.3	0	0	5	0	0	0	1	0	28	23	38	41	185	280	287	217	876	965	942	699	4	1	5	11	3	0	4	5	6	12	9	4	147	51	171	184	117	4	5	110	0	0	2.92379	0	0	0	0.757969	0	24.2536
C06A1.6	0	0	0	0	0	0	0	7	0	1	0	0	1	3	0	1	1	0	0	0	0	0	0	0	3	0	0	0	1	0	0	1	0	0	11	7	0	0	0	0	0	0	0	0	0	0	0	8.0198	0
C06A1.7	0	2	5	3	6	10	23	16	31	10	14	16	29	24	27	22	1	5	10	11	0	0	0	0	5	9	28	27	8	21	10	6	14	14	22	34	0	0	0	4	0	2.24016	2.92379	1.93684	7.15468	13.0453	17.4333	18.331	26.8522
C06A12.3	0	1	0	2	0	0	0	0	0	3	1	0	2	3	1	0	1	0	0	0	5	7	0	6	2	0	0	2	0	1	0	0	1	0	1	0	2	4	1	3	0	1.12008	0	1.29123	0	0	0	0	0
C06A12.8	0	0	0	0	0	0	0	0	0	0	0	0	0	0	1	0	0	0	0	0	0	0	0	0	0	0	0	0	0	0	0	0	0	0	0	0	6	0	0	0	0	0	0	0	0	0	0	0	0
C06A5.2	0	0	0	0	0	0	0	0	0	0	0	0	0	1	2	0	3	7	5	2	0	0	0	0	0	0	0	0	2	0	0	0	0	0	0	0	2	0	0	4	0	0	0	0	0	0	0	0	0
C06A5.3	2	30	22	27	2	1	5	8	9	4	4	4	3	9	6	11	2	9	8	1	10	44	30	61	9	3	4	2	10	5	6	1	4	3	19	28	15	5	1	16	5.19801	33.6024	12.8647	17.4316	2.38489	1.30453	3.78984	9.16548	7.79579
C06A5.6	0	0	0	0	0	2	1	0	0	0	1	0	2	2	4	1	5	6	1	9	0	0	0	5	0	0	5	2	1	2	0	0	5	0	2	0	4	1	9	1	0	0	0	0	0	2.60905	0.757969	0	0
C06A5.8	0	0	0	0	1	0	4	2	2	0	2	1	9	10	2	3	1	16	5	6	1	0	0	5	2	0	0	0	9	1	0	0	6	2	42	37	25	6	0	23	0	0	0	0	1.19245	0	3.03188	2.29137	1.7324
C06A6.2	0	2	8	4	1	1	1	1	2	2	3	4	0	3	0	0	0	1	4	0	6	0	11	9	2	2	1	1	4	1	3	5	2	1	0	0	0	0	0	7	0	2.24016	4.67806	2.58246	1.19245	1.30453	0.757969	1.14569	1.7324
C06A6.4	0	3	8	2	1	1	4	0	18	4	11	7	2	11	4	5	14	10	3	10	18	28	28	50	17	5	10	14	4	15	8	4	5	3	4	6	8	9	11	10	0	3.36024	4.67806	1.29123	1.19245	1.30453	3.03188	0	15.5916
C06A6.5	3	25	31	42	17	17	36	17	34	16	23	11	6	9	8	21	17	14	20	28	26	119	55	61	19	15	11	13	7	16	13	7	2	4	6	2	0	0	5	3	7.79702	28.002	18.1275	27.1158	20.2716	22.1769	27.2869	19.4767	29.4508
C06A8.3	2568	4463	9099	8730	8196	6128	11097	6063	14253	6257	11329	10542	8449	16643	12176	11340	23964	22155	19150	27134	33222	29907	22097	20462	10597	10914	12029	10540	13858	17381	13333	11686	13057	6623	13879	13790	4419	457	412	3883	6674.25	4998.92	5320.71	5636.21	9773.29	7994.14	8411.18	6946.29	12345.9
C06A8.6	0	0	0	0	0	0	0	0	0	1	1	0	2	6	0	3	13	14	17	15	0	0	0	0	0	0	0	0	0	0	0	0	3	0	1	0	2	0	0	3	0	0	0	0	0	0	0	0	0
C06A8.8	0	0	0	0	0	0	0	0	2	0	0	1	0	0	1	0	0	1	0	0	0	2	0	9	1	1	1	1	3	1	4	0	0	0	1	0	0	1	0	0	0	0	0	0	0	0	0	0	1.7324
C06B3.6	8	41	50	76	0	2	2	1	8	0	0	2	16	8	6	15	11	19	12	5	15	175	198	120	1	3	0	6	6	7	4	3	1	5	12	4	11	0	7	8	20.7921	45.9233	29.2379	49.0666	0	2.60905	1.51594	1.14569	6.92959
C06B3.7	0	0	3	0	0	0	0	1	10	7	6	7	0	0	0	1	1	0	5	3	1	17	9	12	5	7	10	4	6	7	19	12	0	2	0	0	2	1	0	0	0	0	1.75427	0	0	0	0	1.14569	8.66199
C06B8.2	0	5	2	0	0	0	0	0	5	0	1	1	0	0	0	0	0	0	0	0	6	1	5	1	0	1	1	0	0	0	3	3	2	0	1	0	0	0	2	0	0	5.60041	1.16952	0	0	0	0	0	4.33099
C06B8.7	24	54	143	83	38	33	79	53	69	24	47	49	52	100	78	61	55	73	74	62	223	66	215	114	24	22	48	34	42	63	37	35	44	17	58	62	12	40	42	18	62.3762	60.4844	83.6204	53.5859	45.313	43.0494	59.8795	60.7213	59.7677
C06C3.3	0	0	0	0	0	0	0	0	0	0	1	0	2	6	0	2	0	0	4	1	0	1	0	7	0	0	0	0	0	0	0	0	0	0	0	0	0	0	0	0	0	0	0	0	0	0	0	0	0
C06C3.5	0	0	0	3	3	0	3	1	1	0	0	0	5	2	3	2	44	42	31	31	4	6	6	0	1	0	1	0	0	0	0	0	4	1	6	11	15	5	0	22	0	0	0	1.93684	3.57734	0	2.27391	1.14569	0.866199
C06C3.8	0	0	3	1	1	2	2	0	2	1	9	4	12	19	12	17	55	45	37	37	10	10	2	7	3	1	6	1	4	0	3	3	3	3	17	6	1	0	0	10	0	0	1.75427	0.645614	1.19245	2.60905	1.51594	0	1.7324
C06C6.8	0	5	6	7	3	2	3	1	19	19	13	14	62	62	65	47	220	220	165	223	33	19	27	18	3	3	3	0	6	15	10	7	39	16	34	36	31	36	24	29	0	5.60041	3.50855	4.5193	3.57734	2.60905	2.27391	1.14569	16.4578
C06C6.9	0	0	0	0	0	0	0	0	7	1	1	4	6	12	2	1	39	43	38	49	0	5	0	0	0	0	0	0	1	0	1	2	1	0	0	8	3	1	1	5	0	0	0	0	0	0	0	0	6.06339
C06E1.1	0	0	2	0	0	0	2	0	0	0	1	0	0	0	1	1	4	0	4	7	2	3	5	0	0	0	0	1	0	0	2	0	0	0	1	0	1	0	4	4	0	0	1.16952	0	0	0	1.51594	0	0
C06E1.13	0	1	0	0	0	0	1	0	1	0	1	0	0	0	0	6	0	0	0	0	0	0	0	0	1	3	0	0	0	1	0	0	1	0	0	1	0	0	0	0	0	1.12008	0	0	0	0	0.757969	0	0.866199
C06E1.7	0	0	3	4	5	1	1	2	5	8	1	2	0	1	5	3	5	0	1	0	0	0	5	0	1	2	1	4	3	4	2	4	0	0	0	0	0	0	0	0	0	0	1.75427	2.58246	5.96223	1.30453	0.757969	2.29137	4.33099
C06E1.9	65	131	272	263	171	130	298	162	416	231	286	288	134	247	176	107	252	354	299	305	794	678	521	648	227	262	322	212	324	343	444	249	252	128	315	325	178	789	647	274	168.935	146.731	159.054	169.796	203.908	169.588	225.875	185.601	360.339
C06E2.1	0	6	13	22	0	6	7	5	10	1	10	3	0	2	1	5	5	4	0	0	14	61	14	33	4	5	2	4	2	8	3	5	6	0	1	1	1	0	2	0	0	6.72049	7.60186	14.2035	0	7.82716	5.30578	5.72843	8.66199
C06E2.5	15	10	63	58	36	21	48	24	66	36	58	61	48	75	23	40	57	75	54	65	200	183	98	166	36	53	32	26	54	43	57	51	55	39	36	54	57	283	235	97	38.9851	11.2008	36.8398	37.4456	42.9281	27.395	36.3825	27.4964	57.1691
C06E4.2	1	0	0	0	0	1	0	4	2	0	3	0	6	4	0	5	0	1	0	1	0	0	0	0	0	0	1	0	0	1	3	0	1	0	0	0	0	0	0	0	2.59901	0	0	0	0	1.30453	0	4.58274	1.7324
C06E4.6	0	0	0	7	0	0	0	1	1	3	0	0	0	0	0	0	1	0	0	0	0	7	1	4	0	0	1	0	0	0	0	0	0	0	0	0	0	0	0	2	0	0	0	4.5193	0	0	0	1.14569	0.866199
C06E7.2	0	8	18	14	4	0	2	0	2	4	2	0	10	6	2	7	7	18	2	5	3	4	1	22	1	3	3	4	2	1	1	3	0	4	2	2	2	0	0	2	0	8.96065	10.5256	9.03859	4.76979	0	1.51594	0	1.7324
C06E7.4	3	67	79	84	22	48	45	71	35	30	31	50	90	33	26	50	9	12	8	0	20	54	94	162	34	35	51	47	19	22	19	19	13	16	56	38	4	0	6	1	7.79702	75.0455	46.1959	54.2316	26.2338	62.6172	34.1086	81.3437	30.317
C06E8.5	0	0	3	0	3	0	5	5	3	1	2	1	5	3	6	5	3	1	2	1	2	0	0	11	1	4	3	1	1	3	3	2	6	3	4	1	0	0	0	0	0	0	1.75427	0	3.57734	0	3.78984	5.72843	2.5986
C06G1.1	15	85	202	192	68	56	151	170	46	26	68	60	47	116	60	71	19	22	11	16	84	106	132	141	162	107	81	92	91	50	47	20	69	26	254	225	1	1	0	0	38.9851	95.2069	118.121	123.958	81.0864	73.0535	114.453	194.767	39.8452
C06G1.2	2	14	33	25	4	4	1	0	4	3	1	1	2	3	0	2	2	0	0	0	24	7	9	2	1	1	5	3	1	3	1	2	1	4	2	1	0	0	0	0	5.19801	15.6811	19.297	16.1403	4.76979	5.2181	0.757969	0	3.4648
C06G1.5	79	167	358	312	164	170	267	182	186	118	156	126	92	216	137	112	87	157	65	90	690	401	397	448	158	192	304	211	143	150	121	76	85	46	142	120	23	55	40	29	205.322	187.054	209.343	201.431	195.561	221.769	202.378	208.515	161.113
C06G3.5	5	41	75	54	31	27	41	15	19	17	34	34	14	9	12	10	31	17	22	21	32	232	206	239	24	39	33	48	37	26	39	22	14	8	8	4	10	4	3	12	12.995	45.9233	43.8569	34.8631	36.9658	35.2222	31.0767	17.1853	16.4578
C06G3.6	1	6	7	4	5	2	5	4	3	1	4	2	0	0	0	1	0	0	0	0	4	27	15	36	1	0	0	5	1	6	5	1	2	0	1	0	1	0	0	0	2.59901	6.72049	4.09331	2.58246	5.96223	2.60905	3.78984	4.58274	2.5986
C06G3.8	2	0	2	0	0	3	1	0	4	0	0	0	6	2	0	0	2	12	0	1	2	12	0	0	0	1	2	0	2	3	5	2	0	0	0	0	4	2	1	5	5.19801	0	1.16952	0	0	3.91358	0.757969	0	3.4648
C06G4.1	0	15	2	2	0	2	0	1	1	0	5	1	7	0	3	2	0	0	0	7	6	2	4	11	1	0	0	0	1	2	0	0	0	2	1	2	2	0	2	8	0	16.8012	1.16952	1.29123	0	2.60905	0	1.14569	0.866199
C06G4.4	0	0	3	2	0	0	2	0	4	5	2	2	2	2	7	5	5	9	8	5	1	6	1	1	0	3	2	0	4	1	2	2	0	1	2	6	1	1	0	3	0	0	1.75427	1.29123	0	0	1.51594	0	3.4648
C06G8.3	0	4	3	0	3	1	1	3	5	1	1	1	6	3	3	4	2	5	8	4	6	11	4	14	2	0	5	1	3	0	3	1	0	2	1	1	2	2	5	1	0	4.48033	1.75427	0	3.57734	1.30453	0.757969	3.43706	4.33099
C06H2.2	0	0	7	3	1	5	3	5	2	0	3	3	0	0	3	0	4	10	5	12	2	4	4	16	3	2	1	4	1	2	0	0	2	1	4	0	2	0	4	10	0	0	4.09331	1.93684	1.19245	6.52263	2.27391	5.72843	1.7324
C06H2.6	5	0	2	1	6	4	2	5	14	4	14	9	0	2	3	1	16	6	12	9	14	35	8	29	5	12	10	7	10	24	12	8	10	3	4	5	5	13	13	16	12.995	0	1.16952	0.645614	7.15468	5.2181	1.51594	5.72843	12.1268
C06H2.7	0	0	6	0	0	0	0	0	0	0	0	0	0	0	0	4	1	5	3	0	0	2	0	0	1	0	0	0	0	0	0	0	0	0	0	0	4	0	0	0	0	0	3.50855	0	0	0	0	0	0
C06H5.6	1	32	177	110	93	95	164	139	132	69	116	134	37	62	32	33	125	117	67	50	36	245	210	218	103	123	179	110	138	176	187	103	96	44	188	195	40	16	7	13	2.59901	35.8426	103.502	71.0175	110.898	123.93	124.307	159.25	114.338
C06H5.8	5	7	13	7	7	6	9	6	7	3	11	13	20	14	6	9	9	13	11	12	78	72	61	31	11	13	20	10	9	13	15	14	12	8	4	17	7	6	15	4	12.995	7.84057	7.60186	4.5193	8.34712	7.82716	6.82172	6.87411	6.06339
C07A12.18	0	1	2	0	1	1	0	0	1	0	0	1	0	0	0	0	0	0	0	0	0	0	3	0	0	0	0	0	6	0	1	1	0	0	0	0	0	0	0	0	0	1.12008	1.16952	0	1.19245	1.30453	0	0	0.866199
C07A12.7	313	460	1012	959	361	310	587	396	820	433	568	557	512	929	678	575	558	603	493	527	2820	2264	1586	2247	531	577	761	497	500	638	666	391	597	248	548	621	80	341	440	189	813.489	515.237	591.775	619.144	430.473	404.403	444.928	453.691	710.283
C07A4.2	0	5	9	6	6	2	2	1	1	2	4	0	1	1	3	0	0	0	0	4	4	28	33	27	5	2	1	1	0	0	6	0	1	0	4	3	0	0	1	0	0	5.60041	5.26282	3.87368	7.15468	2.60905	1.51594	1.14569	0.866199
C07A9.12	0	0	7	0	0	0	0	0	5	0	1	1	2	1	1	0	0	0	0	1	1	13	9	17	0	1	1	1	0	1	2	0	0	0	0	0	0	1	0	0	0	0	4.09331	0	0	0	0	0	4.33099
C07A9.13	0	0	0	0	0	0	0	0	2	0	0	0	0	1	1	7	2	6	7	3	0	0	0	0	0	0	0	0	0	0	0	0	3	1	4	10	0	0	0	2	0	0	0	0	0	0	0	0	1.7324
C07A9.2	3	0	1	0	0	0	2	0	0	0	1	1	0	0	0	2	0	5	2	3	0	6	7	14	1	0	3	2	2	2	0	0	2	1	1	0	0	0	0	7	7.79702	0	0.584758	0	0	0	1.51594	0	0
C07A9.5	0	0	0	0	0	0	0	0	0	0	0	1	0	0	0	0	0	10	0	0	0	0	1	0	0	0	0	0	0	1	0	0	0	0	0	0	0	0	0	0	0	0	0	0	0	0	0	0	0
C07A9.9	1	8	5	4	3	0	5	0	2	1	2	1	1	1	1	4	0	0	0	0	8	9	16	22	6	3	7	2	2	0	2	0	2	2	5	4	0	0	0	1	2.59901	8.96065	2.92379	2.58246	3.57734	0	3.78984	0	1.7324
C07B5.3	63	168	228	318	106	78	130	76	91	56	73	76	208	219	201	176	171	216	171	261	1083	3583	599	770	81	92	113	78	58	93	99	52	40	31	54	58	15	0	2	26	163.737	188.174	133.325	205.305	126.399	101.753	98.5359	87.0721	78.8241
C07B5.4	0	3	14	3	0	3	1	2	0	3	4	4	9	2	2	3	1	1	0	0	12	18	14	36	1	3	2	1	1	7	2	1	0	0	2	3	1	0	0	0	0	3.36024	8.18661	1.93684	0	3.91358	0.757969	2.29137	0
C07B5.8	0	0	1	0	1	0	0	0	1	0	1	1	2	1	0	0	4	5	2	0	0	1	1	6	0	1	0	0	5	0	3	1	0	1	0	0	2	1	1	2	0	0	0.584758	0	1.19245	0	0	0	0.866199
C07D10.5	0	0	0	0	1	0	0	0	1	2	0	0	7	2	0	0	3	0	2	0	0	11	0	9	2	0	2	0	0	0	3	0	0	1	4	0	3	0	0	4	0	0	0	0	1.19245	0	0	0	0.866199
C07D8.6	912	1727	3702	2969	2899	2797	4486	2565	5619	3000	3543	4003	3875	7099	4866	3655	5092	5801	5409	5063	5911	3935	4206	4629	4176	4314	6187	3931	4042	5108	5515	3742	6951	3092	6706	6123	1251	5681	5985	2084	2370.29	1934.38	2164.77	1916.83	3456.9	3648.76	3400.25	2938.68	4867.17
C07E3.3	23	91	109	130	39	65	120	62	73	38	37	27	48	88	40	66	52	71	73	54	263	247	184	277	68	73	89	74	60	65	52	25	77	42	101	102	3	4	4	7	59.7771	101.927	63.7386	83.9298	46.5054	84.7942	90.9563	71.0325	63.2325
C07E3.4	0	0	0	0	0	0	0	0	1	0	3	6	11	7	3	5	5	21	13	16	0	0	0	0	0	0	0	0	0	0	0	0	3	1	10	17	1	0	0	0	0	0	0	0	0	0	0	0	0.866199
C07F11.2	0	4	0	0	0	0	7	2	0	2	1	1	8	4	0	0	3	3	2	2	4	2	18	13	0	4	2	3	0	0	1	0	0	0	0	4	2	2	0	0	0	4.48033	0	0	0	0	5.30578	2.29137	0
C07G1.6	0	0	0	0	0	0	0	0	38	17	36	33	263	431	334	258	1078	1139	1036	880	3	0	0	4	0	0	0	0	5	10	15	4	123	75	108	103	82	166	184	161	0	0	0	0	0	0	0	0	32.9156
C07G3.10	11	25	29	25	0	0	2	0	4	3	2	0	0	3	1	0	5	3	1	10	175	205	118	107	0	0	1	0	0	1	0	2	0	1	1	0	0	0	0	0	28.5891	28.002	16.958	16.1403	0	0	1.51594	0	3.4648
C07H6.2	0	45	95	84	23	26	39	52	44	15	26	22	3	1	2	4	21	17	8	11	0	368	168	192	29	31	32	19	29	22	30	31	3	2	4	0	30	0	1	24	0	50.4037	55.552	54.2316	27.4263	33.9177	29.5608	59.5756	38.1128
C07H6.4	165	372	575	656	288	284	464	302	508	252	459	365	185	303	309	148	456	550	547	342	1294	1354	952	1034	382	395	502	443	331	427	456	285	301	170	339	371	145	830	765	290	428.836	416.67	336.236	423.523	343.425	370.485	351.698	345.997	440.029
C08B11.8	1	0	0	3	3	1	0	2	1	1	3	4	1	2	0	1	0	2	0	0	2	1	0	5	2	0	0	0	0	1	6	0	0	1	0	1	0	2	1	0	2.59901	0	0	1.93684	3.57734	1.30453	0	2.29137	0.866199
C08B11.9	0	0	9	7	2	1	3	0	1	0	1	1	4	3	3	4	1	2	1	4	0	3	5	7	3	0	2	7	1	1	4	0	1	1	0	0	0	1	2	4	0	0	5.26282	4.5193	2.38489	1.30453	2.27391	0	0.866199
C08B6.10	84	189	299	350	240	206	372	208	781	424	577	559	460	709	537	465	803	713	620	849	1286	1315	582	990	287	357	402	316	606	657	611	499	383	219	308	330	160	392	398	197	218.317	211.695	174.843	225.965	286.187	268.732	281.964	238.303	676.501
C08B6.4	0	0	3	0	1	0	0	0	0	0	0	0	0	0	0	0	0	0	1	0	0	0	3	6	0	0	3	0	1	0	0	0	0	0	0	0	0	0	0	0	0	0	1.75427	0	1.19245	0	0	0	0
C08B6.8	0	7	25	13	4	5	5	2	12	2	2	2	2	8	0	13	5	1	4	7	16	16	7	7	3	4	8	5	4	8	3	6	1	0	2	0	4	0	1	5	0	7.84057	14.619	8.39298	4.76979	6.52263	3.78984	2.29137	10.3944
C08D8.1	0	7	0	2	0	0	0	0	0	0	0	0	0	0	0	0	0	5	0	0	0	0	5	1	0	0	0	0	0	0	0	0	0	0	1	0	0	0	0	0	0	7.84057	0	1.29123	0	0	0	0	0
C08D8.7	0	5	0	0	0	0	0	1	2	1	0	0	0	0	0	2	0	0	2	0	4	8	2	6	0	0	1	1	0	0	2	0	1	1	1	0	0	0	0	0	0	5.60041	0	0	0	0	0	1.14569	1.7324
C08E3.1	53	778	1249	1314	279	239	363	245	585	302	491	312	259	236	215	179	112	103	95	103	6861	11982	5375	4927	198	229	290	275	254	332	405	254	124	136	149	160	9	7	10	48	137.747	871.423	730.363	848.336	332.693	311.782	275.143	280.693	506.726
C08E3.13	453	2011	3857	4340	1775	1729	2460	1258	2487	1314	1958	1503	1494	1287	1354	1235	866	893	780	1180	13544	32107	11132	10557	1227	1433	1571	1411	1181	1431	1616	890	551	436	571	633	133	99	100	107	1177.35	2252.48	2255.41	2801.96	2116.59	2255.53	1864.6	1441.27	2154.24
C08E8.10	0	6	14	12	19	9	5	13	15	7	13	10	20	21	21	13	8	53	27	17	9	18	10	8	16	12	24	8	42	20	19	8	35	6	20	33	5	1	4	0	0	6.72049	8.18661	7.74737	22.6565	11.7407	3.78984	14.8939	12.993
C08E8.2	0	0	0	0	0	0	0	0	0	0	0	0	0	0	0	0	0	6	0	0	0	0	0	0	0	0	0	0	0	0	0	0	0	0	0	0	0	0	0	0	0	0	0	0	0	0	0	0	0
C08E8.3	0	4	8	0	6	5	8	3	7	6	7	8	10	18	9	6	21	23	20	18	1	1	0	17	5	6	11	6	5	17	4	3	5	4	12	5	7	8	11	4	0	4.48033	4.67806	0	7.15468	6.52263	6.06375	3.43706	6.06339
C08E8.4	2	1	7	6	0	1	0	0	0	1	1	0	0	2	1	1	0	2	0	2	5	11	0	11	1	0	0	0	0	0	0	0	2	0	0	2	0	0	1	2	5.19801	1.12008	4.09331	3.87368	0	1.30453	0	0	0
C08F1.11	0	6	4	16	0	0	0	4	1	0	0	0	0	0	0	0	0	0	0	0	0	0	8	1	0	0	0	2	0	0	0	1	0	0	0	0	0	0	0	0	0	6.72049	2.33903	10.3298	0	0	0	4.58274	0.866199
C08F1.8	0	0	10	0	4	1	4	0	3	3	0	2	7	2	5	1	7	9	6	14	12	4	6	7	0	3	0	6	4	3	1	1	2	1	3	4	0	0	0	0	0	0	5.84758	0	4.76979	1.30453	3.03188	0	2.5986
C08F11.1	0	0	2	0	2	1	3	2	3	2	2	1	0	0	0	0	4	1	1	9	2	9	0	9	2	2	1	0	4	0	1	0	0	2	0	0	1	0	0	0	0	0	1.16952	0	2.38489	1.30453	2.27391	2.29137	2.5986
C08F11.10	0	0	0	0	0	0	0	0	1	1	1	0	59	53	35	62	51	69	53	58	0	0	0	0	0	0	0	0	0	1	0	0	4	3	13	6	9	3	1	5	0	0	0	0	0	0	0	0	0.866199
C08F11.11	0	0	0	0	0	0	0	0	0	0	0	0	0	0	0	0	22	8	6	10	0	0	0	0	0	0	0	0	0	0	0	0	1	2	7	0	25	9	15	26	0	0	0	0	0	0	0	0	0
C08F11.13	23	38	76	49	5	12	26	13	15	8	11	9	3	3	6	11	28	33	13	8	150	149	164	203	18	22	22	4	25	16	26	8	6	8	19	9	9	5	13	16	59.7771	42.5631	44.4416	31.6351	5.96223	15.6543	19.7072	14.8939	12.993
C08F11.7	0	0	0	0	0	0	0	0	0	0	0	0	0	0	0	0	2	1	0	0	0	0	0	0	0	0	0	0	0	0	0	0	1	0	1	6	1	0	0	0	0	0	0	0	0	0	0	0	0
C08F8.2	4	11	6	2	4	2	5	2	6	1	4	1	0	2	0	1	3	3	1	5	5	2	18	8	6	4	6	3	7	8	0	1	4	0	7	6	5	2	1	15	10.396	12.3209	3.50855	1.29123	4.76979	2.60905	3.78984	2.29137	5.19719
C08F8.3	0	9	15	1	7	10	8	8	15	15	21	15	23	57	59	18	70	83	105	79	17	5	7	12	6	4	14	8	30	14	19	20	84	23	93	75	82	39	30	160	0	10.0807	8.77137	0.645614	8.34712	13.0453	6.06375	9.16548	12.993
C08F8.6	0	0	7	0	0	0	1	0	70	28	64	44	239	386	255	191	1012	1280	1086	925	15	32	7	10	1	0	3	0	11	12	21	0	177	50	260	183	95	10	2	143	0	0	4.09331	0	0	0	0.757969	0	60.6339
C08G5.1	0	0	0	0	0	0	0	0	1	0	0	0	1	0	7	0	5	12	7	7	0	0	0	0	0	0	0	0	0	0	0	0	0	0	0	0	0	0	0	0	0	0	0	0	0	0	0	0	0.866199
C08G5.3	0	0	2	0	0	0	0	0	0	0	0	0	0	2	2	0	8	3	6	2	0	2	0	0	0	0	0	0	0	0	0	0	0	1	4	2	0	0	0	1	0	0	1.16952	0	0	0	0	0	0
C08G5.6	1	1	5	5	16	7	6	5	7	2	4	2	6	3	4	5	5	8	7	4	38	112	38	36	8	12	8	3	12	0	5	1	6	0	5	5	2	0	2	8	2.59901	1.12008	2.92379	3.22807	19.0791	9.13168	4.54781	5.72843	6.06339
C08G5.7	135	249	450	444	116	106	167	111	129	39	96	86	211	231	236	212	165	209	163	168	1693	1349	786	1459	153	139	183	134	81	109	98	67	112	53	106	101	17	58	75	43	350.866	278.9	263.141	286.653	138.324	138.28	126.581	127.171	111.74
C08G9.1	0	7	6	1	2	1	3	5	2	0	3	1	0	2	6	3	1	1	0	5	6	44	27	40	4	1	2	3	4	4	1	6	2	1	2	1	0	0	0	0	0	7.84057	3.50855	0.645614	2.38489	1.30453	2.27391	5.72843	1.7324
C08G9.2	3	5	13	25	13	6	7	13	3	1	14	11	4	2	4	2	3	0	0	0	8	17	16	2	7	18	16	10	14	10	9	3	3	6	1	5	0	0	2	0	7.79702	5.60041	7.60186	16.1403	15.5018	7.82716	5.30578	14.8939	2.5986
C08H9.1	0	0	0	0	0	0	0	1	0	0	0	0	1	2	1	13	0	1	0	1	0	2	0	7	0	1	1	0	1	1	1	0	0	0	0	0	0	0	0	1	0	0	0	0	0	0	0	1.14569	0
C08H9.15	1	1	13	2	2	2	6	6	6	9	3	8	36	35	14	45	4	8	5	14	12	48	9	22	8	5	5	12	1	2	5	5	10	10	21	8	7	11	3	0	2.59901	1.12008	7.60186	1.29123	2.38489	2.60905	4.54781	6.87411	5.19719
C08H9.2	2550	4427	7726	6030	2998	2727	4931	3245	4392	2446	3271	3064	1951	4412	3014	2523	3480	3522	3299	2705	13437	8605	7795	10151	3691	3711	5591	3493	2976	4751	3751	2711	3276	1660	4206	3728	1063	5061	5372	1599	6627.47	4958.6	4517.84	3893.05	3574.95	3557.44	3737.54	3717.75	3804.35
C08H9.3	1	3	2	0	0	3	2	2	1	0	1	4	0	2	1	5	3	0	0	0	1	2	0	2	4	2	0	2	3	5	0	0	0	0	11	7	1	3	3	3	2.59901	3.36024	1.16952	0	0	3.91358	1.51594	2.29137	0.866199
C09B7.2	0	2	8	4	10	3	3	5	8	5	8	6	3	8	10	12	4	6	6	9	3	64	11	32	10	3	2	3	4	9	3	5	1	1	6	1	1	0	2	12	0	2.24016	4.67806	2.58246	11.9245	3.91358	2.27391	5.72843	6.92959
C09B8.5	0	1	2	0	0	0	0	1	1	0	0	0	1	0	0	0	0	0	0	1	2	20	4	16	0	0	1	0	0	0	1	0	0	0	0	0	0	1	0	0	0	1.12008	1.16952	0	0	0	0	1.14569	0.866199
C09B8.8	0	0	2	1	3	0	0	0	0	0	0	0	0	3	3	4	1	0	0	2	1	3	4	7	3	0	2	0	0	2	0	0	0	0	1	2	1	0	0	0	0	0	1.16952	0.645614	3.57734	0	0	0	0
C09B9.2	0	0	0	0	0	0	0	0	38	25	32	27	145	371	200	234	846	955	946	751	2	0	0	0	0	0	0	0	6	13	10	1	98	47	95	104	62	4	2	129	0	0	0	0	0	0	0	0	32.9156
C09B9.4	0	0	0	0	0	0	0	0	2	0	0	0	14	19	15	17	27	24	30	25	0	0	0	1	0	2	0	0	0	0	0	0	1	1	11	1	12	0	1	1	0	0	0	0	0	0	0	0	1.7324
C09B9.7	0	0	0	0	0	0	0	0	3	1	6	2	18	32	32	22	66	64	63	46	0	0	0	0	0	0	0	0	0	1	0	0	9	3	21	17	5	4	0	4	0	0	0	0	0	0	0	0	2.5986
C09D4.1	18	28	73	34	30	25	52	24	47	31	37	41	53	152	89	72	99	116	94	83	167	124	118	221	53	46	92	59	44	55	51	39	75	52	82	107	16	121	92	14	46.7821	31.3623	42.6873	21.9509	35.7734	32.6132	39.4144	27.4964	40.7113
C09D4.3	0	0	0	2	1	0	1	1	46	44	53	33	198	262	225	171	743	923	916	727	0	0	0	0	0	0	0	5	3	8	3	2	131	48	125	174	21	3	13	42	0	0	0	1.29123	1.19245	0	0.757969	1.14569	39.8452
C09D4.4	4	0	10	12	6	1	2	5	6	0	2	1	0	2	6	4	3	2	6	2	4	2	5	5	9	1	1	1	22	5	9	0	3	0	38	35	7	11	9	5	10.396	0	5.84758	7.74737	7.15468	1.30453	1.51594	5.72843	5.19719
C09E7.4	5	0	10	0	0	3	0	0	0	2	1	1	0	2	0	2	0	0	0	0	4	2	6	15	2	1	1	2	0	1	0	0	1	0	0	0	0	0	0	3	12.995	0	5.84758	0	0	3.91358	0	0	0
C09E7.6	0	0	3	0	3	1	1	0	3	0	2	4	0	5	4	0	3	0	1	2	4	15	4	10	1	0	1	5	0	1	0	0	0	0	0	2	0	0	2	1	0	0	1.75427	0	3.57734	1.30453	0.757969	0	2.5986
C09E7.8	1	1	6	0	3	3	2	0	0	1	4	2	0	3	1	1	2	2	9	4	1	3	7	19	0	1	0	4	0	0	6	1	0	1	0	0	3	0	0	6	2.59901	1.12008	3.50855	0	3.57734	3.91358	1.51594	0	0
C09E8.1	206	403	765	691	284	270	463	312	450	229	424	352	226	448	380	305	551	644	556	467	2144	1514	1233	1479	265	342	367	367	405	511	409	340	246	118	303	287	116	193	156	213	535.395	451.393	447.34	446.119	338.655	352.222	350.94	357.454	389.79
C09E9.1	32	83	162	124	71	58	96	64	74	48	73	54	85	138	132	86	149	115	95	143	616	717	321	455	92	71	118	75	73	85	81	48	114	95	176	165	256	284	239	241	83.1682	92.9668	94.7308	80.0561	84.6637	75.6625	72.765	73.3239	64.0987
C09F12.2	1	10	51	27	4	5	17	13	9	14	4	9	1	10	4	7	7	2	1	3	104	205	120	40	18	5	26	6	14	4	9	6	1	0	4	8	0	0	0	6	2.59901	11.2008	29.8227	17.4316	4.76979	6.52263	12.8855	14.8939	7.79579
C09F5.1	390	761	1433	1289	605	607	975	602	1008	675	788	700	305	498	343	367	208	194	125	192	3990	3537	2067	2638	443	527	618	465	268	360	356	291	115	60	158	151	29	125	95	47	1013.61	852.382	837.958	832.196	721.43	791.847	739.02	689.703	873.129
C09F5.3	3	6	8	9	5	3	5	7	3	3	3	3	0	0	0	0	0	0	2	4	35	28	16	22	5	11	2	1	6	4	8	1	3	1	1	1	0	0	0	1	7.79702	6.72049	4.67806	5.81052	5.96223	3.91358	3.78984	8.0198	2.5986
C09F9.1	0	0	0	0	1	0	0	1	27	17	20	21	135	232	152	132	428	499	457	447	16	1	0	0	0	0	0	0	4	3	1	0	100	49	78	107	21	47	49	96	0	0	0	0	1.19245	0	0	1.14569	23.3874
C09G1.4	68	97	311	222	81	73	111	64	118	65	107	75	42	69	38	41	45	43	33	32	709	500	353	535	79	68	119	95	37	58	67	44	20	15	32	30	8	58	43	13	176.732	108.648	181.86	143.326	96.5882	95.2304	84.1345	73.3239	102.211
C09G1.5	2	11	11	58	4	12	6	35	5	0	8	20	6	2	6	4	4	2	3	2	16	152	41	27	31	24	24	10	43	11	10	7	2	0	20	43	1	0	0	2	5.19801	12.3209	6.43234	37.4456	4.76979	15.6543	4.54781	40.099	4.33099
C09G12.5	0	0	0	0	0	0	0	0	0	0	0	0	9	0	0	3	4	6	3	6	0	0	0	0	0	0	0	0	0	0	0	0	0	0	1	0	2	0	0	4	0	0	0	0	0	0	0	0	0
C09G4.4	2	1	3	7	3	0	4	2	5	0	3	1	0	0	3	0	4	0	0	1	2	7	2	4	0	5	6	1	1	1	1	0	3	0	1	0	9	1	1	3	5.19801	1.12008	1.75427	4.5193	3.57734	0	3.03188	2.29137	4.33099
C09G5.7	0	0	0	0	0	0	2	0	18	11	24	16	16	66	56	64	191	204	234	155	4	1	0	5	0	1	3	0	2	8	6	2	32	11	51	50	9	6	7	23	0	0	0	0	0	0	1.51594	0	15.5916
C09G9.1	2	4	20	36	4	5	7	14	2	1	7	7	4	12	4	1	7	5	3	3	38	43	29	61	7	7	7	4	2	5	1	2	4	2	8	6	1	2	6	3	5.19801	4.48033	11.6952	23.2421	4.76979	6.52263	5.30578	16.0396	1.7324
C09H10.10	16	26	66	58	61	41	82	48	71	23	50	73	36	54	64	46	92	78	76	98	156	75	70	113	46	39	75	60	50	49	50	35	54	43	83	70	101	236	217	172	41.5841	29.1221	38.594	37.4456	72.7392	53.4856	62.1534	54.9929	61.5001
C09H10.4	4	3	3	8	16	10	15	10	15	4	4	4	3	3	1	3	1	5	2	1	16	12	8	16	15	10	12	10	1	3	6	1	3	6	1	1	0	2	2	6	10.396	3.36024	1.75427	5.16491	19.0791	13.0453	11.3695	11.4569	12.993
C09H10.9	0	3	0	0	0	0	0	0	0	0	0	0	5	0	1	4	7	7	3	1	0	3	0	0	0	1	0	0	0	1	1	0	0	0	0	0	0	0	0	3	0	3.36024	0	0	0	0	0	0	0
C10B5.3	0	14	22	30	12	3	4	15	8	6	1	7	23	5	7	3	2	4	5	2	32	101	58	67	24	10	13	7	20	5	6	3	4	1	9	16	1	2	0	1	0	15.6811	12.8647	19.3684	14.3094	3.91358	3.03188	17.1853	6.92959
C10C5.1	28	46	70	70	33	60	156	98	101	66	130	111	50	44	31	33	82	104	79	59	187	124	124	174	68	59	127	107	56	71	74	61	52	20	62	52	9	68	64	28	72.7722	51.5237	40.9331	45.193	39.3507	78.2716	118.243	112.277	87.4861
C10C5.4	0	0	0	0	0	0	0	0	1	0	0	2	7	2	1	8	9	7	7	7	0	0	0	2	0	0	0	0	0	1	0	0	2	0	5	5	2	1	0	1	0	0	0	0	0	0	0	0	0.866199
C10C6.3	0	0	0	0	0	0	0	0	0	0	0	0	5	0	7	3	5	3	3	1	0	0	0	0	0	0	0	0	0	0	0	0	1	0	2	2	2	0	0	2	0	0	0	0	0	0	0	0	0
C10E2.2	5	0	0	0	0	0	1	0	0	0	0	0	0	0	0	0	0	0	0	0	5	7	0	3	0	0	1	0	0	0	0	1	0	0	0	0	0	0	0	1	12.995	0	0	0	0	0	0.757969	0	0
C10E2.4	2	4	24	13	3	3	12	3	3	1	0	0	0	6	6	3	2	3	1	5	44	46	32	27	5	5	3	2	1	1	3	1	3	0	1	1	1	0	0	0	5.19801	4.48033	14.0342	8.39298	3.57734	3.91358	9.09563	3.43706	2.5986
C10G11.1	0	0	0	0	0	0	0	0	0	0	0	0	1	0	0	5	8	4	1	0	0	0	0	0	0	0	0	0	0	0	0	0	0	0	2	4	0	0	0	0	0	0	0	0	0	0	0	0	0
C10G11.7	1180	2433	3679	3565	1424	1306	1922	1247	3026	1858	2510	2309	2810	4640	3151	2670	1551	1859	1545	1557	8267	6485	4752	6695	1677	1853	2648	1902	1102	1414	1473	1084	1512	893	1444	1435	983	5058	5483	1774	3066.83	2725.16	2151.33	2301.61	1698.04	1703.71	1456.82	1428.67	2621.12
C10G11.8	0	0	0	0	1	0	0	0	63	29	49	39	278	604	443	425	1613	2274	2046	1143	0	0	5	0	1	0	0	0	6	2	0	5	217	113	346	298	99	12	17	170	0	0	0	0	1.19245	0	0	0	54.5705
C10G11.9	0	0	0	3	1	1	2	2	334	166	230	213	1482	2600	2233	1949	7182	8121	7849	6247	0	3	8	9	2	0	0	0	58	64	72	46	776	386	769	801	686	570	700	1034	0	0	0	1.93684	1.19245	1.30453	1.51594	2.29137	289.31
C10G8.4	0	0	0	0	0	0	0	0	0	0	0	0	0	0	0	0	8	12	9	12	0	0	0	0	0	0	0	0	0	0	0	0	1	0	3	1	24	9	7	20	0	0	0	0	0	0	0	0	0
C10G8.8	221	313	772	575	335	346	549	357	514	232	468	424	393	844	513	592	721	852	686	735	1584	1420	881	1262	400	412	494	450	537	764	592	422	871	483	1192	779	211	778	672	270	574.38	350.585	451.433	371.228	399.47	451.366	416.125	409.01	445.226
C10H11.7	0	0	0	0	0	0	0	0	0	0	0	0	2	3	5	2	15	6	5	7	0	0	0	0	0	0	0	0	0	0	0	0	0	0	0	1	5	0	0	5	0	0	0	0	0	0	0	0	0
C11D2.3	0	1	0	8	1	0	0	1	0	2	3	1	0	0	0	0	0	0	2	1	4	5	7	13	0	0	0	0	0	0	0	0	1	0	1	0	3	0	0	0	0	1.12008	0	5.16491	1.19245	0	0	1.14569	0
C11D2.4	0	0	0	0	1	0	1	0	6	5	2	5	0	5	0	0	0	0	2	1	2	8	3	8	2	1	8	4	5	3	1	4	0	2	1	4	3	9	3	4	0	0	0	0	1.19245	0	0.757969	0	5.19719
C11D2.7	2	2	1	4	4	1	0	3	9	5	1	4	17	1	5	8	8	13	3	5	0	19	2	16	4	10	4	5	3	7	8	2	2	1	3	1	4	4	2	6	5.19801	2.24016	0.584758	2.58246	4.76979	1.30453	0	3.43706	7.79579
C11E4.6	0	6	11	1	5	2	3	3	7	5	2	2	1	5	8	3	5	9	0	0	14	16	3	47	7	1	6	4	4	8	3	0	1	0	0	6	0	0	4	4	0	6.72049	6.43234	0.645614	5.96223	2.60905	2.27391	3.43706	6.06339
C11E4.8	0	0	6	0	0	0	0	0	0	0	0	0	0	0	0	0	0	0	0	0	0	0	0	0	0	0	0	0	0	0	0	0	0	0	0	0	0	0	0	0	0	0	3.50855	0	0	0	0	0	0
C11G10.1	3	25	40	46	4	5	5	4	6	0	7	4	9	4	44	8	6	4	18	8	62	49	31	35	8	6	0	0	3	3	7	9	2	2	2	6	1	1	3	1	7.79702	28.002	23.3903	29.6982	4.76979	6.52263	3.78984	4.58274	5.19719
C11H1.3	44	62	110	130	119	106	142	79	134	61	105	113	57	146	78	93	82	75	39	81	379	206	257	288	74	107	134	104	65	84	92	75	60	29	85	61	12	96	78	26	114.356	69.445	64.3234	83.9298	141.901	138.28	107.632	90.5091	116.071
C11H1.5	0	1	0	8	0	3	5	5	7	4	1	2	0	2	1	0	0	1	0	0	0	0	0	1	2	1	2	4	2	0	7	1	0	0	0	2	0	0	0	0	0	1.12008	0	5.16491	0	3.91358	3.78984	5.72843	6.06339
C11H1.7	6	119	154	164	94	94	118	72	176	87	105	93	26	29	28	41	64	62	63	69	32	864	276	419	119	87	108	102	57	61	83	42	12	8	7	17	26	1	2	35	15.594	133.29	90.0527	105.881	112.09	122.625	89.4403	82.4893	152.451
C11H1.8	1	8	10	10	16	10	24	15	32	12	21	20	8	1	5	4	7	2	3	1	27	45	33	8	8	21	21	18	21	24	20	14	4	2	10	11	4	0	0	5	2.59901	8.96065	5.84758	6.45614	19.0791	13.0453	18.1913	17.1853	27.7184
C11H1.9	3	4	16	19	6	9	15	9	6	2	6	6	5	11	3	5	0	1	5	0	18	22	12	21	5	16	17	23	7	4	5	5	1	2	2	7	0	0	1	0	7.79702	4.48033	9.35613	12.2667	7.15468	11.7407	11.3695	10.3112	5.19719
C12D12.1	124	201	530	435	256	221	746	419	565	222	520	449	348	581	435	439	983	1088	1022	636	1006	422	1447	598	563	365	762	383	583	734	640	364	526	195	777	1073	303	166	106	296	322.277	225.136	309.922	280.842	305.266	288.3	565.445	480.042	489.402
C12D12.10	0	0	0	0	0	43	0	0	0	0	0	0	0	0	0	0	0	0	30	0	0	0	0	0	0	0	0	0	0	0	0	0	0	0	0	19	0	0	0	0	0	0	0	0	0	56.0946	0	0	0
C12D5.3	3	1	20	6	0	0	0	0	0	0	1	0	2	3	0	0	4	0	0	0	12	39	25	46	0	0	0	0	0	0	0	0	0	0	0	0	0	0	0	0	7.79702	1.12008	11.6952	3.87368	0	0	0	0	0
C12D5.4	12	36	43	34	4	6	8	4	2	0	4	5	1	8	13	0	4	3	1	2	118	76	53	94	4	0	6	3	1	4	0	0	1	2	0	2	0	0	1	2	31.1881	40.3229	25.1446	21.9509	4.76979	7.82716	6.06375	4.58274	1.7324
C12D5.5	2	0	11	19	0	2	3	2	0	2	0	1	0	6	0	0	2	0	0	0	2	1	6	10	0	1	0	0	0	2	0	1	0	0	0	0	0	0	0	0	5.19801	0	6.43234	12.2667	0	2.60905	2.27391	2.29137	0
C12D5.9	1	0	0	0	2	0	0	0	0	0	0	0	0	0	0	1	0	1	0	0	0	8	0	20	0	0	0	0	0	2	0	0	0	0	0	0	0	0	0	0	2.59901	0	0	0	2.38489	0	0	0	0
C12D8.1	498	755	1492	1242	631	483	1109	697	782	420	661	642	388	719	444	540	592	663	567	522	3409	2419	2063	2780	708	787	965	866	537	664	523	450	499	286	538	556	410	1663	1483	855	1294.31	845.661	872.459	801.852	752.434	630.086	840.587	798.543	677.368
C13A10.1	13	8	60	47	13	9	16	18	32	17	13	26	11	39	26	11	35	62	51	39	171	121	104	123	25	31	4	24	46	43	29	31	40	23	63	47	16	28	21	27	33.7871	8.96065	35.0855	30.3438	15.5018	11.7407	12.1275	20.6223	27.7184
C13A10.2	0	0	7	18	0	1	3	5	0	0	0	2	0	0	0	5	0	2	0	1	3	62	4	21	0	0	3	0	1	0	1	0	0	0	2	10	1	0	0	4	0	0	4.09331	11.621	0	1.30453	2.27391	5.72843	0
C13B4.1	38	144	255	227	124	108	207	133	217	102	186	162	269	417	362	295	281	336	247	268	406	309	363	334	141	157	202	184	229	228	214	142	237	123	271	253	162	729	709	290	98.7622	161.292	149.113	146.554	147.863	140.889	156.9	152.376	187.965
C13B4.t1	0	0	1	2	2	0	3	0	1	0	0	0	0	1	1	0	0	0	1	0	0	7	2	0	0	0	1	2	0	0	0	0	1	0	0	0	0	0	0	0	0	0	0.584758	1.29123	2.38489	0	2.27391	0	0.866199
C13C12.2	0	1	2	3	5	0	1	0	1	5	0	1	0	0	1	1	0	0	0	0	6	9	5	16	1	2	9	2	0	3	2	1	0	0	0	1	0	0	0	1	0	1.12008	1.16952	1.93684	5.96223	0	0.757969	0	0.866199
C13C4.4	0	0	0	0	2	1	0	1	0	0	1	2	3	2	7	4	7	9	11	3	1	7	12	10	0	1	0	0	3	0	0	0	0	0	1	0	3	0	0	0	0	0	0	0	2.38489	1.30453	0	1.14569	0
C13C4.7	0	1	0	0	0	0	0	0	0	0	0	0	0	1	0	0	0	0	0	1	1	0	3	13	0	0	0	1	0	0	0	0	0	0	1	0	0	0	0	2	0	1.12008	0	0	0	0	0	0	0
C13E3.1	10	17	31	20	9	5	16	16	20	1	10	9	3	18	7	2	7	3	15	10	50	37	13	33	7	13	15	17	5	9	6	3	3	3	5	1	1	4	5	0	25.9901	19.0414	18.1275	12.9123	10.732	6.52263	12.1275	18.331	17.324
C13F10.1	1	0	6	6	2	1	0	1	1	1	1	1	5	3	2	3	2	0	0	0	6	3	7	7	0	0	2	1	2	0	4	0	1	3	3	0	0	1	1	0	2.59901	0	3.50855	3.87368	2.38489	1.30453	0	1.14569	0.866199
C13F10.5	3	5	7	20	4	3	1	14	6	3	3	2	6	7	1	14	6	13	3	2	11	16	11	10	5	3	1	5	15	5	2	1	6	8	106	97	22	4	3	30	7.79702	5.60041	4.09331	12.9123	4.76979	3.91358	0.757969	16.0396	5.19719
C13F10.6	0	5	0	1	4	4	0	2	0	0	0	1	0	0	0	4	6	1	4	0	0	2	3	0	0	0	0	0	0	0	1	1	2	0	0	1	1	1	4	2	0	5.60041	0	0.645614	4.76979	5.2181	0	2.29137	0
C13F10.7	5	15	40	43	7	5	22	13	20	7	20	21	5	5	3	10	22	16	6	33	19	58	45	42	4	19	18	24	18	8	17	13	4	6	19	5	46	18	17	59	12.995	16.8012	23.3903	27.7614	8.34712	6.52263	16.6753	14.8939	17.324
C13G3.1	0	6	6	5	0	3	4	1	1	0	1	4	2	0	4	1	1	5	0	0	2	1	10	17	1	0	2	0	1	0	0	1	1	1	0	0	0	0	0	2	0	6.72049	3.50855	3.22807	0	3.91358	3.03188	1.14569	0.866199
C13G5.2	2	2	13	1	8	3	10	7	6	8	8	11	5	12	9	4	9	36	15	23	5	52	4	10	13	12	18	7	8	8	6	4	63	13	58	83	146	23	10	112	5.19801	2.24016	7.60186	0.645614	9.53957	3.91358	7.57969	8.0198	5.19719
C14A11.2	0	4	0	0	0	1	3	0	0	0	0	0	0	0	0	0	0	0	0	0	0	4	0	7	0	2	0	1	0	0	0	0	0	0	0	0	0	0	0	0	0	4.48033	0	0	0	1.30453	2.27391	0	0
C14A11.6	0	2	0	10	3	1	1	0	0	0	3	1	0	0	0	0	4	0	2	1	0	6	0	13	0	1	0	1	4	0	1	0	0	0	0	0	1	0	0	3	0	2.24016	0	6.45614	3.57734	1.30453	0.757969	0	0
C14A11.9	94	176	365	346	148	144	253	133	215	110	161	153	145	272	151	172	149	150	96	126	949	802	437	618	125	190	238	171	134	167	161	114	157	74	124	166	52	96	102	127	244.307	197.134	213.437	223.382	176.482	187.852	191.766	152.376	186.233
C14A4.12	0	13	25	0	3	0	2	0	2	3	1	2	4	0	3	0	0	1	1	1	3	27	16	18	1	0	2	1	3	0	2	3	0	0	2	0	0	0	1	2	0	14.5611	14.619	0	3.57734	0	1.51594	0	1.7324
C14A4.13	0	0	0	0	0	0	0	0	2	0	2	0	5	15	7	8	2	12	4	7	0	3	0	0	0	0	0	0	1	0	0	0	11	0	11	6	3	0	0	0	0	0	0	0	0	0	0	0	1.7324
C14A4.3	30	56	118	150	48	31	40	48	38	34	20	30	44	58	40	30	31	36	34	32	131	204	85	183	44	31	48	37	30	24	32	21	11	22	47	48	15	71	40	34	77.9702	62.7246	69.0015	96.8421	57.2374	40.4403	30.3188	54.9929	32.9156
C14A4.6	2	5	0	11	6	1	4	7	13	11	2	8	6	3	2	4	7	17	4	6	22	36	11	22	5	9	5	4	6	15	14	9	3	6	3	7	5	3	5	12	5.19801	5.60041	0	7.10175	7.15468	1.30453	3.03188	8.0198	11.2606
C14A4.7	2	0	0	0	1	3	0	0	5	3	0	5	12	8	2	1	5	3	2	2	3	6	3	8	0	1	1	3	2	6	2	1	3	2	9	3	3	0	2	0	5.19801	0	0	0	1.19245	3.91358	0	0	4.33099
C14A4.8	0	7	0	0	0	0	0	0	0	0	0	0	1	1	0	0	3	2	0	4	0	0	0	0	0	0	0	0	0	0	0	0	0	0	0	2	0	0	0	0	0	7.84057	0	0	0	0	0	0	0
C14A4.9	3	7	21	14	15	9	3	2	5	5	6	1	6	5	1	1	0	2	0	0	10	13	12	25	8	4	6	6	4	1	2	1	0	3	7	6	0	0	0	1	7.79702	7.84057	12.2799	9.03859	17.8867	11.7407	2.27391	2.29137	4.33099
C14A6.10	0	0	4	2	0	2	1	1	5	2	4	8	3	10	7	5	29	17	29	15	3	2	5	6	3	3	2	0	1	1	5	0	4	4	6	3	1	2	3	5	0	0	2.33903	1.29123	0	2.60905	0.757969	1.14569	4.33099
C14A6.13	0	0	0	0	0	0	0	0	1	0	0	0	0	0	3	1	8	2	6	6	0	0	0	0	0	0	0	0	0	0	0	0	1	1	1	1	1	3	0	5	0	0	0	0	0	0	0	0	0.866199
C14A6.14	0	0	0	0	0	0	1	0	2	0	4	1	0	15	3	8	25	11	15	15	0	0	0	0	0	0	1	1	1	0	0	0	0	0	8	8	0	0	0	2	0	0	0	0	0	0	0.757969	0	1.7324
C14A6.16	0	0	0	0	0	0	0	0	0	0	1	1	1	1	2	2	9	10	8	4	0	0	3	3	0	0	0	0	0	0	0	0	1	1	5	3	0	0	0	0	0	0	0	0	0	0	0	0	0
C14A6.6	0	0	0	0	0	0	0	0	0	0	2	1	11	13	11	4	14	23	20	7	0	0	0	0	0	0	0	0	4	0	0	0	1	0	2	3	4	3	1	15	0	0	0	0	0	0	0	0	0
C14A6.7	0	0	0	0	0	0	0	0	3	3	2	2	21	35	38	25	54	55	37	44	0	0	0	0	0	0	0	0	1	0	0	0	13	10	29	12	2	1	1	9	0	0	0	0	0	0	0	0	2.5986
C14A6.8	0	0	0	0	0	0	0	0	0	0	2	0	16	4	0	3	13	20	18	9	0	0	0	0	0	0	1	0	0	1	0	0	4	2	8	14	4	0	0	2	0	0	0	0	0	0	0	0	0
C14B1.12	7	6	16	23	34	33	44	36	156	54	78	96	138	216	169	141	306	354	284	431	51	59	45	44	21	39	47	26	92	137	113	84	286	129	176	246	490	72	99	597	18.193	6.72049	9.35613	14.8491	40.5432	43.0494	33.3506	41.2447	135.127
C14B1.2	0	0	0	1	0	0	0	4	2	0	0	0	3	3	6	0	2	2	7	6	1	0	0	0	1	2	0	0	22	1	0	1	10	1	136	106	52	7	5	97	0	0	0	0.645614	0	0	0	4.58274	1.7324
C14B1.3	0	1	2	3	1	0	0	0	1	4	0	2	0	3	3	4	10	5	16	11	0	3	7	2	3	1	0	2	2	4	5	1	1	0	0	1	0	1	0	2	0	1.12008	1.16952	1.93684	1.19245	0	0	0	0.866199
C14B1.7	2	0	10	10	10	5	18	9	30	13	20	10	28	35	42	24	102	131	105	67	5	5	3	12	9	10	16	12	27	27	19	9	51	38	118	84	41	478	504	113	5.19801	0	5.84758	6.45614	11.9245	6.52263	13.6434	10.3112	25.986
C14B1.8	1	5	8	5	1	0	2	3	0	2	0	1	9	0	2	4	8	3	1	3	1	9	2	27	1	7	3	0	0	1	4	0	0	1	2	4	9	3	4	3	2.59901	5.60041	4.67806	3.22807	1.19245	0	1.51594	3.43706	0
C14B1.9	0	0	0	0	2	0	0	0	1	0	5	2	2	1	0	0	3	0	2	2	0	0	0	0	2	1	0	1	0	1	2	1	5	1	3	4	24	5	11	38	0	0	0	0	2.38489	0	0	0	0.866199
C14B4.2	25	46	76	80	22	17	49	16	24	19	22	30	26	38	15	22	7	13	6	5	168	151	123	117	22	15	29	27	23	42	29	10	9	9	42	19	3	8	1	1	64.9752	51.5237	44.4416	51.6491	26.2338	22.1769	37.1405	18.331	20.7888
C14B9.10	1	11	20	19	2	4	7	3	11	11	8	5	7	7	6	7	10	5	11	12	2	209	61	85	1	11	8	5	3	5	15	4	6	1	9	8	7	1	7	12	2.59901	12.3209	11.6952	12.2667	2.38489	5.2181	5.30578	3.43706	9.52819
C14B9.2	14	28	96	66	25	33	38	34	35	26	50	25	15	20	11	28	33	12	21	22	88	144	177	197	41	36	55	35	29	46	36	42	9	4	7	6	10	3	1	1	36.3861	31.3623	56.1368	42.6105	29.8112	43.0494	28.8028	38.9533	30.317
C14B9.3	3	6	19	6	8	12	16	12	15	3	8	8	3	4	3	11	0	4	1	2	16	15	15	7	5	2	23	16	3	11	10	8	6	2	4	11	0	5	0	2	7.79702	6.72049	11.1104	3.87368	9.53957	15.6543	12.1275	13.7482	12.993
C14B9.8	2	2	23	12	8	7	8	9	8	2	7	3	2	6	3	0	4	1	2	5	11	39	59	21	8	5	12	2	6	5	4	15	2	1	6	5	2	4	3	6	5.19801	2.24016	13.4494	7.74737	9.53957	9.13168	6.06375	10.3112	6.92959
C14C10.1	0	0	0	0	0	0	0	0	1	0	0	1	2	3	3	2	29	21	20	18	0	0	0	0	0	0	0	0	0	0	0	0	0	0	1	0	7	1	3	19	0	0	0	0	0	0	0	0	0.866199
C14C10.4	1	0	2	2	3	4	1	6	2	4	2	6	0	2	1	2	6	3	1	5	6	12	12	20	2	6	9	10	1	3	3	1	3	2	1	2	4	6	8	5	2.59901	0	1.16952	1.29123	3.57734	5.2181	0.757969	6.87411	1.7324
C14C10.5	15	28	28	54	29	14	35	33	36	20	23	29	1	7	20	15	14	13	9	3	34	68	93	186	17	26	64	29	22	31	22	9	7	6	20	14	15	31	47	19	38.9851	31.3623	16.3732	34.8631	34.5809	18.2634	26.5289	37.8076	31.1832
C14C11.1	0	0	0	2	0	1	3	4	4	1	2	1	1	6	3	0	18	22	15	9	3	0	0	0	0	1	5	1	3	1	3	3	0	2	2	1	1	2	0	3	0	0	0	1.29123	0	1.30453	2.27391	4.58274	3.4648
C14C11.4	0	5	1	0	3	0	0	0	1	1	0	2	0	0	0	2	9	0	3	0	7	6	4	6	0	1	1	1	0	2	0	0	1	0	4	0	2	1	0	0	0	5.60041	0.584758	0	3.57734	0	0	0	0.866199
C14C11.7	50	109	235	159	111	81	141	92	327	169	269	214	127	286	167	120	156	152	123	140	442	376	210	275	115	123	173	125	186	195	222	138	176	122	254	241	225	20	19	340	129.95	122.089	137.418	102.653	132.362	105.667	106.874	105.403	283.247
C14C6.13	0	0	0	0	0	1	0	0	0	0	0	0	6	13	6	5	24	34	17	24	2	0	0	0	1	0	1	0	0	0	0	0	0	0	0	0	0	0	0	1	0	0	0	0	0	1.30453	0	0	0
C14C6.2	293	749	1236	1252	459	350	643	414	514	270	476	414	307	642	568	372	935	1177	996	971	3366	3125	2157	2165	269	276	401	318	294	340	320	257	183	127	176	266	127	89	68	156	761.509	838.941	722.761	808.308	547.333	456.584	487.374	474.314	445.226
C14C6.5	269	459	762	962	1360	1174	1886	1110	1648	692	1316	943	514	771	632	522	833	1091	1024	919	2482	1673	1649	1175	1148	1397	2002	1391	1015	1177	1261	725	524	213	484	578	276	29	12	512	699.133	514.117	445.586	621.08	1621.73	1531.51	1429.53	1271.71	1427.5
C14C6.6	0	0	0	0	0	0	0	0	0	0	0	0	0	0	0	0	0	0	0	0	0	7	0	0	0	0	0	0	0	0	0	0	0	0	0	0	0	0	0	0	0	0	0	0	0	0	0	0	0
C14E2.12	0	1	0	1	0	0	0	1	0	0	2	3	1	0	1	5	1	2	1	12	0	2	0	1	1	0	2	0	0	0	2	1	3	0	1	0	2	0	0	6	0	1.12008	0	0.645614	0	0	0	1.14569	0
C14E2.4	0	0	1	2	1	0	0	0	1	0	1	0	5	4	4	6	6	22	9	5	1	0	0	3	0	0	0	1	0	1	2	0	2	0	0	1	0	1	1	0	0	0	0.584758	1.29123	1.19245	0	0	0	0.866199
C14E2.7	2	0	0	4	0	1	0	0	0	0	1	2	0	3	2	0	1	0	0	0	0	6	0	0	0	2	0	0	6	0	0	0	0	0	0	0	0	0	0	0	5.19801	0	0	2.58246	0	1.30453	0	0	0
C14F11.2	1	24	39	22	14	6	7	7	8	9	14	16	13	9	1	9	4	4	1	0	33	84	59	125	9	6	10	10	1	5	5	5	0	0	3	0	0	0	2	1	2.59901	26.882	22.8056	14.2035	16.6942	7.82716	5.30578	8.0198	6.92959
C14F11.4	0	0	0	0	0	0	0	0	1	1	1	0	1	0	0	0	0	0	0	0	1	5	0	1	1	0	0	0	0	3	0	0	7	7	11	13	19	1	7	10	0	0	0	0	0	0	0	0	0.866199
C14F11.6	5	42	81	66	26	20	28	22	20	7	22	15	24	8	5	17	4	3	0	3	8	103	55	130	26	28	18	26	11	24	13	7	4	7	3	5	0	0	0	0	12.995	47.0434	47.3654	42.6105	31.0036	26.0905	21.2231	25.2051	17.324
C14F11.7	0	0	0	0	3	0	0	0	0	0	0	0	2	0	0	0	11	7	2	3	0	4	0	0	0	0	0	0	0	0	0	0	0	0	0	0	3	1	0	0	0	0	0	0	3.57734	0	0	0	0
C14H10.1	2	9	12	10	9	12	15	4	26	9	6	10	4	7	15	20	16	20	13	17	7	46	30	49	12	12	13	13	13	15	8	2	5	2	10	1	7	1	4	10	5.19801	10.0807	7.0171	6.45614	10.732	15.6543	11.3695	4.58274	22.5212
C14H10.2	7	14	15	22	4	9	4	22	5	1	3	4	1	1	4	4	0	0	7	0	34	57	50	45	5	4	4	8	6	6	3	3	0	0	3	7	1	1	4	2	18.193	15.6811	8.77137	14.2035	4.76979	11.7407	3.03188	25.2051	4.33099
C14H10.3	62	119	226	250	141	172	292	187	180	107	200	170	161	302	158	115	181	186	198	171	414	252	245	296	218	242	301	233	154	217	181	130	144	124	246	190	12	19	17	23	161.138	133.29	132.155	161.403	168.135	224.378	221.327	214.243	155.916
C15A11.2	5	1	8	7	0	0	1	3	20	15	16	13	34	56	41	50	112	184	142	93	22	47	8	2	2	0	3	2	7	4	11	1	33	19	49	36	29	1	1	22	12.995	1.12008	4.67806	4.5193	0	0	0.757969	3.43706	17.324
C15A11.7	2	0	21	6	1	0	1	7	2	2	4	1	11	3	0	4	9	3	26	10	9	42	23	39	1	3	2	7	1	1	6	1	1	0	2	0	4	0	0	3	5.19801	0	12.2799	3.87368	1.19245	0	0.757969	8.0198	1.7324
C15B12.1	0	0	3	1	0	0	0	0	1	1	0	3	0	1	0	0	0	0	4	2	2	8	1	5	0	0	0	3	1	2	0	0	3	0	0	0	0	0	0	0	0	0	1.75427	0.645614	0	0	0	0	0.866199
C15B12.4	1	0	4	5	2	0	1	0	2	0	3	0	0	0	0	2	0	2	0	0	5	2	13	4	0	0	1	0	0	0	0	0	0	0	0	0	0	2	0	0	2.59901	0	2.33903	3.22807	2.38489	0	0.757969	0	1.7324
C15B12.6	1	4	3	5	4	2	3	2	3	0	4	2	7	0	5	0	2	4	0	3	5	25	12	9	1	0	4	1	2	0	1	0	1	2	0	0	0	0	0	0	2.59901	4.48033	1.75427	3.22807	4.76979	2.60905	2.27391	2.29137	2.5986
C15C6.1	0	15	50	17	11	15	26	20	22	11	15	13	4	11	5	12	0	2	4	7	13	53	30	65	21	20	22	16	4	5	9	6	5	1	5	1	0	0	0	0	0	16.8012	29.2379	10.9754	13.1169	19.5679	19.7072	22.9137	19.0564
C15C6.2	0	0	1	0	1	1	2	3	186	95	193	171	1234	1374	1566	1794	6085	6084	6015	4681	2	4	1	0	2	5	3	1	10	22	30	15	707	300	713	789	470	337	291	882	0	0	0.584758	0	1.19245	1.30453	1.51594	3.43706	161.113
C15C6.3	6	9	17	22	5	10	6	9	4	4	9	4	3	6	9	4	0	7	2	4	28	13	23	15	8	2	5	14	3	6	5	6	6	0	9	1	0	3	1	0	15.594	10.0807	9.94089	14.2035	5.96223	13.0453	4.54781	10.3112	3.4648
C15C6.4	1	9	35	13	10	16	20	9	18	9	24	11	6	26	22	5	27	20	13	24	17	38	26	14	30	21	8	16	45	17	31	17	24	19	71	66	95	0	1	54	2.59901	10.0807	20.4665	8.39298	11.9245	20.8724	15.1594	10.3112	15.5916
C15C7.5	362	984	1915	1978	734	751	1233	752	1103	472	836	762	1219	2341	1901	1183	942	1133	1045	980	5481	5631	2666	3340	1002	955	1271	1075	942	1111	901	601	1427	916	1736	1765	244	26	12	304	940.84	1102.16	1119.81	1277.02	875.256	979.699	934.576	861.555	955.417
C15C7.7	0	4	8	0	2	1	2	2	1	1	4	6	1	1	0	5	1	2	6	0	3	11	1	13	2	2	1	1	2	4	10	1	8	2	2	1	0	0	0	0	0	4.48033	4.67806	0	2.38489	1.30453	1.51594	2.29137	0.866199
C15C8.4	0	0	2	12	0	2	0	0	0	2	0	0	0	0	0	0	0	1	4	0	0	4	1	0	0	1	0	1	1	0	0	0	0	0	1	2	3	0	0	1	0	0	1.16952	7.74737	0	2.60905	0	0	0
C15C8.7	0	3	1	6	3	7	3	3	8	2	8	0	4	1	0	3	6	0	4	7	7	19	2	9	6	6	5	3	7	3	7	3	0	0	7	4	11	2	4	10	0	3.36024	0.584758	3.87368	3.57734	9.13168	2.27391	3.43706	6.92959
C15C8.8	0	0	0	0	0	0	0	0	0	0	0	0	0	0	0	2	0	0	0	0	0	0	0	6	0	0	0	0	0	0	0	0	0	0	0	0	0	0	0	0	0	0	0	0	0	0	0	0	0
C15F1.1	0	0	5	23	1	3	8	2	2	1	1	3	5	7	17	11	4	4	8	5	1	5	3	12	2	0	6	4	6	4	0	6	1	2	1	0	6	3	1	1	0	0	2.92379	14.8491	1.19245	3.91358	6.06375	2.29137	1.7324
C15F1.13	3	7	1	11	2	7	3	9	10	4	13	4	3	4	6	1	7	12	12	9	23	13	11	19	5	5	3	3	6	13	7	7	5	1	7	4	3	6	8	5	7.79702	7.84057	0.584758	7.10175	2.38489	9.13168	2.27391	10.3112	8.66199
C15F1.2	0	2	3	7	1	4	6	0	5	1	3	3	0	2	0	4	1	0	1	1	2	6	7	14	3	0	2	4	3	3	2	0	2	0	0	1	0	0	0	0	0	2.24016	1.75427	4.5193	1.19245	5.2181	4.54781	0	4.33099
C15F1.5	1	9	11	2	0	0	2	3	18	19	12	9	78	94	92	74	207	322	302	216	12	17	9	3	2	1	1	3	4	6	14	7	74	15	96	117	29	4	3	53	2.59901	10.0807	6.43234	1.29123	0	0	1.51594	3.43706	15.5916
C15F1.8	0	0	0	0	0	0	3	2	0	1	1	3	1	3	6	0	1	6	1	7	0	4	0	3	1	0	0	0	1	1	1	0	3	1	6	5	3	1	0	9	0	0	0	0	0	0	2.27391	2.29137	0
C15H11.11	0	2	6	0	1	0	1	1	5	1	1	0	1	3	0	0	0	2	0	1	1	25	2	7	0	0	1	2	1	0	3	1	2	0	1	0	3	0	1	2	0	2.24016	3.50855	0	1.19245	0	0.757969	1.14569	4.33099
C15H11.13	0	0	0	0	0	0	0	0	2	3	4	3	17	23	32	13	77	43	62	75	0	0	0	0	1	0	0	0	0	1	2	1	19	6	17	31	1	0	0	4	0	0	0	0	0	0	0	0	1.7324
C15H7.3	0	0	0	0	0	0	0	0	3	2	3	3	3	0	3	10	21	24	52	30	0	0	0	1	0	0	0	0	1	0	0	0	0	1	2	1	0	0	0	3	0	0	0	0	0	0	0	0	2.5986
C15H9.2	0	0	5	3	1	1	0	0	1	0	0	0	0	0	0	0	0	0	0	0	0	7	0	0	0	1	0	0	0	1	2	0	0	0	5	3	0	0	0	0	0	0	2.92379	1.93684	1.19245	1.30453	0	0	0.866199
C15H9.3	0	0	0	0	3	0	1	0	1	0	0	0	0	0	0	1	0	0	0	0	5	5	2	13	0	2	0	0	0	1	0	2	0	2	0	1	0	0	0	0	0	0	0	0	3.57734	0	0.757969	0	0.866199
C15H9.5	10	21	35	31	18	25	20	14	31	20	26	18	10	31	8	21	17	35	21	26	87	64	59	66	24	22	33	27	30	13	24	11	11	7	31	15	6	1	1	14	25.9901	23.5217	20.4665	20.014	21.464	32.6132	15.1594	16.0396	26.8522
C15H9.9	3	38	39	28	12	12	13	6	16	14	13	24	29	24	20	17	11	28	35	28	22	84	66	126	12	15	19	21	21	30	23	22	15	14	12	21	62	9	17	62	7.79702	42.5631	22.8056	18.0772	14.3094	15.6543	9.85359	6.87411	13.8592
C16A11.2	10	49	53	94	78	64	125	74	107	47	109	94	59	83	63	32	61	111	67	75	257	239	188	151	96	104	124	108	107	118	108	68	133	72	141	127	103	20	8	114	25.9901	54.884	30.9922	60.6877	93.0108	83.4897	94.7461	84.7807	92.6833
C16A11.3	1	5	28	3	5	12	25	20	24	6	20	14	27	74	79	28	97	117	112	99	26	12	18	23	19	6	26	13	30	24	27	15	51	51	54	88	78	257	332	127	2.59901	5.60041	16.3732	1.93684	5.96223	15.6543	18.9492	22.9137	20.7888
C16A11.4	14	65	116	87	72	51	119	68	121	44	96	83	102	364	238	105	382	446	537	373	181	133	218	196	52	87	105	80	143	187	125	129	312	134	270	328	256	1309	1218	509	36.3861	72.8053	67.8319	56.1684	85.8561	66.5308	90.1983	77.9066	104.81
C16A11.7	0	0	1	0	0	0	0	0	4	5	12	6	98	171	117	125	269	510	416	267	9	3	6	5	0	0	1	0	3	1	4	1	54	14	66	53	22	0	1	59	0	0	0.584758	0	0	0	0	0	3.4648
C16A3.1	11	13	18	22	39	27	64	44	68	30	43	41	24	38	32	13	56	95	71	72	96	61	40	34	40	37	57	51	33	27	44	40	46	30	56	56	40	288	247	79	28.5891	14.5611	10.5256	14.2035	46.5054	35.2222	48.51	50.4102	58.9015
C16A3.10	2	12	15	14	32	22	28	20	14	4	49	15	15	20	22	13	22	25	26	28	10	10	0	8	11	24	15	26	22	26	16	13	21	11	15	11	26	6	3	12	5.19801	13.441	8.77137	9.03859	38.1583	28.6996	21.2231	22.9137	12.1268
C16A3.2	0	0	0	0	0	0	0	0	1	1	0	0	2	0	0	0	0	0	0	0	0	8	5	1	4	1	3	0	0	0	0	0	0	0	0	0	6	1	2	7	0	0	0	0	0	0	0	0	0.866199
C16A3.4	20	20	59	65	8	8	5	14	5	4	4	5	14	5	15	6	6	13	9	8	10	80	47	99	6	17	4	6	7	7	3	5	5	3	6	6	15	4	7	14	51.9801	22.4016	34.5007	41.9649	9.53957	10.4362	3.78984	16.0396	4.33099
C16A3.5	368	708	1293	1353	864	621	1288	647	1098	471	1162	876	938	1451	1127	785	1356	1458	1322	1351	4401	4466	2091	3688	818	923	986	982	1092	1341	992	976	1082	440	1162	1100	601	1331	1403	810	956.434	793.018	756.092	873.515	1030.27	810.111	976.264	741.258	951.086
C16A3.6	293	539	998	906	828	668	1227	715	1047	392	806	747	425	867	620	433	823	930	775	882	4417	4401	2117	2609	986	1006	1179	1007	861	1187	915	692	1067	549	1059	1086	583	1337	1187	922	761.509	603.724	583.589	584.926	987.346	871.423	930.028	819.165	906.91
C16B8.2	0	5	13	13	1	5	9	4	9	0	3	7	8	12	10	8	1	4	1	1	13	28	22	13	4	4	3	5	1	1	4	0	0	1	1	4	1	0	0	0	0	5.60041	7.60186	8.39298	1.19245	6.52263	6.82172	4.58274	7.79579
C16B8.3	710	1281	2732	2492	1544	1342	2314	1339	2448	1222	1738	1866	1255	2133	1980	1312	2374	2365	2027	1836	8209	5848	4021	5488	1926	2026	2377	2049	2618	3135	3012	2206	1879	1123	2013	2593	534	1402	1446	867	1845.29	1434.82	1597.56	1608.87	1841.14	1750.67	1753.94	1534.07	2120.45
C16B8.4	3	1	10	0	2	4	0	1	0	5	4	1	2	6	4	3	0	2	0	3	6	14	12	14	1	0	6	1	4	0	0	0	0	1	1	2	0	0	0	0	7.79702	1.12008	5.84758	0	2.38489	5.2181	0	1.14569	0
C16B8.t3	0	3	3	0	0	1	0	0	0	0	0	0	0	4	2	0	3	3	4	4	4	5	1	2	0	1	1	0	0	3	1	1	5	2	8	1	2	9	19	0	0	3.36024	1.75427	0	0	1.30453	0	0	0
C16C10.2	0	2	32	34	58	59	91	67	48	16	45	37	14	47	22	29	36	57	35	35	31	64	33	7	98	102	86	54	99	64	38	36	81	47	139	149	79	21	10	91	0	2.24016	18.7123	21.9509	69.1619	76.967	68.9752	76.7609	41.5775
C16C10.4	5	21	41	45	18	13	9	44	9	6	7	11	35	11	16	15	3	8	5	9	10	74	36	57	51	16	6	6	65	2	15	1	24	12	155	153	45	9	4	70	12.995	23.5217	23.9751	29.0526	21.464	16.9588	6.82172	50.4102	7.79579
C16C10.8	13	30	67	106	54	58	85	88	34	20	59	40	14	36	34	27	15	45	29	20	221	427	142	93	81	86	43	44	96	71	48	37	65	51	151	119	86	22	4	53	33.7871	33.6024	39.1788	68.4351	64.3921	75.6625	64.4273	100.82	29.4508
C16C2.4	0	6	10	12	6	7	1	6	1	2	10	2	13	16	2	13	8	10	10	7	1	41	13	33	10	1	9	3	5	4	5	3	2	0	2	6	3	3	7	10	0	6.72049	5.84758	7.74737	7.15468	9.13168	0.757969	6.87411	0.866199
C16C4.18	4	1	24	1	13	4	15	1	13	2	13	16	17	11	12	7	9	40	47	21	2	16	8	17	12	9	7	6	20	16	8	5	9	3	6	12	31	0	2	59	10.396	1.12008	14.0342	0.645614	15.5018	5.2181	11.3695	1.14569	11.2606
C16C8.10	0	0	0	0	0	0	0	0	0	0	0	0	1	3	1	7	8	7	17	14	0	0	0	0	0	0	0	0	0	0	0	0	0	0	0	0	5	0	0	2	0	0	0	0	0	0	0	0	0
C16C8.14	0	0	0	3	8	2	1	3	9	8	14	5	4	24	11	11	12	13	8	11	4	6	0	7	3	2	4	1	10	11	12	3	23	10	29	36	46	0	0	62	0	0	0	1.93684	9.53957	2.60905	0.757969	3.43706	7.79579
C16C8.17	0	0	0	0	0	0	0	0	0	0	0	0	3	2	1	0	6	7	2	9	0	0	0	0	0	0	0	0	0	0	0	0	0	0	0	0	0	0	0	0	0	0	0	0	0	0	0	0	0
C16C8.18	2	0	4	1	0	2	0	2	76	35	74	72	303	581	506	307	1417	1783	1380	1141	11	4	2	2	3	2	0	0	5	14	7	4	278	99	239	313	48	0	8	117	5.19801	0	2.33903	0.645614	0	2.60905	0	2.29137	65.8311
C16C8.19	0	0	0	0	0	0	0	0	1	2	0	1	206	279	258	205	1258	1716	1221	1281	0	0	0	0	0	0	1	0	0	0	0	0	1	0	2	1	38	0	0	37	0	0	0	0	0	0	0	0	0.866199
C16C8.4	0	0	0	0	0	0	0	0	0	0	0	0	0	0	0	0	3	0	1	5	0	0	6	0	0	0	0	0	0	0	0	0	0	0	0	0	1	2	2	2	0	0	0	0	0	0	0	0	0
C16C8.7	0	0	0	0	0	0	0	0	0	0	0	0	5	0	1	0	21	14	14	10	0	0	0	0	0	0	0	0	0	0	0	0	0	0	0	0	4	0	0	3	0	0	0	0	0	0	0	0	0
C16C8.8	0	0	0	0	0	0	0	0	0	0	0	0	0	2	0	0	9	4	2	2	0	0	0	0	0	0	0	0	0	0	0	0	0	0	0	0	0	0	0	1	0	0	0	0	0	0	0	0	0
C16C8.9	0	0	0	0	0	2	0	1	1	0	1	0	30	32	24	51	122	156	157	105	0	0	2	0	1	0	0	0	1	1	0	0	0	0	0	0	5	0	0	9	0	0	0	0	0	2.60905	0	1.14569	0.866199
C16D2.1	0	0	0	0	0	0	0	0	2	0	0	1	2	4	8	5	11	6	8	6	0	3	0	0	0	2	0	0	0	0	0	0	1	1	16	6	2	0	0	7	0	0	0	0	0	0	0	0	1.7324
C16D6.1	0	0	0	0	0	0	0	0	2	0	0	0	0	0	0	0	7	0	2	0	5	0	0	9	0	3	0	0	1	0	0	0	1	0	1	0	0	1	0	1	0	0	0	0	0	0	0	0	1.7324
C16D9.1	0	1	3	6	2	1	0	0	7	0	1	2	1	0	2	0	0	0	2	0	0	8	0	2	5	1	5	8	3	2	0	3	0	0	0	0	0	0	0	0	0	1.12008	1.75427	3.87368	2.38489	1.30453	0	0	6.06339
C16D9.5	0	0	0	0	0	0	2	0	0	0	1	0	5	0	0	0	0	6	8	5	1	0	0	0	0	0	0	0	0	0	0	0	0	0	1	0	1	0	0	0	0	0	0	0	0	0	1.51594	0	0
C16D9.6	0	3	1	5	3	3	0	0	4	4	4	1	0	0	0	1	1	3	1	0	0	12	13	7	0	2	5	0	1	0	3	1	0	0	0	0	0	1	0	0	0	3.36024	0.584758	3.22807	3.57734	3.91358	0	0	3.4648
C16E9.1	5	48	116	90	13	30	49	66	20	14	16	15	19	64	38	31	43	74	24	56	168	435	253	196	65	26	38	25	46	16	29	8	33	4	49	76	0	0	1	8	12.995	53.7639	67.8319	58.1052	15.5018	39.1358	37.1405	75.6152	17.324
C16E9.2	218	356	567	671	184	84	269	150	157	99	161	139	273	192	239	231	311	127	141	349	1434	1649	1092	1289	199	197	267	170	208	122	125	100	110	94	183	175	112	307	266	90	566.583	398.749	331.558	433.207	219.41	109.58	203.894	171.853	135.993
C16H3.3	60	160	354	334	93	80	189	104	132	108	127	117	70	100	87	84	79	65	69	60	1078	1027	749	933	88	122	127	115	72	80	56	42	44	15	56	68	5	7	20	14	155.94	179.213	207.004	215.635	110.898	104.362	143.256	119.151	114.338
C17B7.10	0	0	0	0	2	0	0	0	3	1	0	2	1	0	0	2	1	0	0	2	0	0	0	0	1	0	0	0	1	1	3	1	0	0	2	7	1	0	0	0	0	0	0	0	2.38489	0	0	0	2.5986
C17B7.2	0	0	1	0	3	0	6	4	4	1	0	0	0	0	0	1	0	0	0	0	0	1	0	1	5	4	15	1	0	0	3	2	0	0	0	0	0	0	0	0	0	0	0.584758	0	3.57734	0	4.54781	4.58274	3.4648
C17B7.8	0	0	0	0	1	2	0	0	0	0	0	2	0	0	0	4	0	0	0	0	0	0	0	1	0	0	0	1	0	0	24	0	3	0	0	0	0	1	0	2	0	0	0	0	1.19245	2.60905	0	0	0
C17C3.1	1	0	9	0	0	1	0	3	2	3	3	3	0	1	1	8	13	12	4	5	2	14	13	18	4	8	3	10	4	6	3	2	3	3	2	2	1	0	3	3	2.59901	0	5.26282	0	0	1.30453	0	3.43706	1.7324
C17C3.15	0	0	8	0	1	0	0	0	0	1	0	0	7	3	0	11	13	5	10	6	0	18	0	0	2	0	0	0	1	4	0	0	0	0	0	0	7	1	0	4	0	0	4.67806	0	1.19245	0	0	0	0
C17C3.9	0	0	0	0	0	0	0	0	0	0	0	1	0	0	0	0	7	3	7	2	0	0	0	0	0	0	0	0	0	0	0	0	0	0	0	0	6	0	0	1	0	0	0	0	0	0	0	0	0
C17D12.5	0	0	0	9	0	1	0	0	32	15	26	35	102	140	111	60	284	307	310	323	2	4	2	11	1	0	4	0	0	10	4	0	52	27	52	36	37	6	2	36	0	0	0	5.81052	0	1.30453	0	0	27.7184
C17E4.10	5	12	33	41	8	16	8	7	18	11	23	11	8	3	19	16	18	16	5	1	85	90	98	122	10	20	16	6	15	17	11	3	5	6	5	0	9	5	4	1	12.995	13.441	19.297	26.4702	9.53957	20.8724	6.06375	8.0198	15.5916
C17E4.11	0	0	0	2	3	0	0	0	1	1	0	1	0	0	0	1	2	3	1	0	3	2	0	8	0	4	3	0	1	0	1	0	0	0	1	1	6	0	2	0	0	0	0	1.29123	3.57734	0	0	0	0.866199
C17E4.12	0	0	1	0	0	0	0	0	1	0	0	1	0	6	1	0	0	0	0	0	0	2	0	1	0	0	0	1	0	0	0	1	0	0	0	0	0	0	0	0	0	0	0.584758	0	0	0	0	0	0.866199
C17E4.20	0	4	0	1	1	0	0	0	0	0	0	1	1	0	4	0	1	1	1	2	0	2	2	6	1	0	0	0	2	0	0	0	0	0	0	0	0	0	0	2	0	4.48033	0	0.645614	1.19245	0	0	0	0
C17E4.6	11	58	116	76	50	28	90	36	58	23	43	29	29	61	41	21	47	61	69	49	66	313	143	151	50	57	48	42	42	43	44	33	62	28	51	57	64	9	14	65	28.5891	64.9647	67.8319	49.0666	59.6223	36.5267	68.2172	41.2447	50.2395
C17E7.12	0	0	0	0	0	0	0	0	0	0	0	1	0	0	2	0	11	17	11	15	3	9	0	0	0	0	0	2	0	1	0	0	19	22	27	17	1131	421	514	1327	0	0	0	0	0	0	0	0	0
C17E7.4	0	0	0	0	0	0	0	0	0	0	1	0	0	0	0	0	8	4	6	2	4	9	0	1	0	0	0	0	1	0	1	0	22	13	27	30	253	454	485	493	0	0	0	0	0	0	0	0	0
C17E7.9	0	0	0	2	0	2	0	0	3	0	1	0	0	0	1	2	3	0	4	8	0	7	0	7	1	0	0	0	1	0	1	0	22	7	16	17	104	379	298	163	0	0	0	1.29123	0	2.60905	0	0	2.5986
C17F3.1	0	0	0	0	0	0	0	0	0	2	1	0	9	7	3	4	28	15	25	21	0	0	0	0	0	0	0	0	0	0	1	0	3	2	1	3	20	0	2	30	0	0	0	0	0	0	0	0	0
C17F3.3	2	0	0	0	0	0	0	1	0	1	3	3	21	12	9	10	33	61	73	72	0	0	0	3	0	0	0	0	0	3	0	0	1	1	7	2	22	0	1	38	5.19801	0	0	0	0	0	0	1.14569	0
C17F4.2	4	36	69	51	21	20	43	44	22	21	42	40	20	34	39	34	9	7	6	9	84	158	123	94	23	26	21	17	34	29	28	15	34	25	42	42	0	0	0	7	10.396	40.3229	40.3483	32.9263	25.0414	26.0905	32.5927	50.4102	19.0564
C17F4.3	0	15	34	13	2	1	10	16	2	9	18	0	3	2	10	7	6	5	2	8	343	178	90	41	5	0	7	1	2	0	6	2	1	3	5	6	0	0	2	0	0	16.8012	19.8818	8.39298	2.38489	1.30453	7.57969	18.331	1.7324
C17F4.7	1	93	199	242	542	482	677	456	1005	271	643	876	74	117	105	148	937	992	862	794	2	500	404	346	531	502	570	785	786	741	547	637	85	64	128	100	262	71	85	253	2.59901	104.168	116.367	156.239	646.306	628.782	513.145	522.433	870.53
C17G1.1	0	0	0	0	0	0	0	0	0	0	2	0	1	9	3	3	15	9	10	14	1	0	0	0	0	0	1	0	0	0	0	0	3	3	4	7	0	0	0	0	0	0	0	0	0	0	0	0	0
C17G1.2	0	0	0	0	0	0	0	0	0	0	0	0	0	0	0	0	0	1	1	1	0	0	0	0	0	0	0	0	0	0	0	0	0	0	0	1	4	1	1	16	0	0	0	0	0	0	0	0	0
C17G1.5	3	9	2	12	6	0	3	2	1	6	1	5	1	1	5	0	1	2	1	1	10	12	2	8	3	1	3	2	4	3	4	3	7	2	1	0	0	7	0	0	7.79702	10.0807	1.16952	7.74737	7.15468	0	2.27391	2.29137	0.866199
C17G10.1	0	5	0	1	0	0	1	1	1	2	1	0	0	0	0	0	2	2	1	3	0	2	4	7	3	0	0	0	0	0	2	1	1	1	3	0	5	0	3	5	0	5.60041	0	0.645614	0	0	0.757969	1.14569	0.866199
C17G10.2	0	4	1	4	4	8	4	1	2	2	2	5	2	3	4	1	0	5	3	2	14	3	6	4	3	5	8	8	3	1	2	3	3	2	1	3	1	7	6	9	0	4.48033	0.584758	2.58246	4.76979	10.4362	3.03188	1.14569	1.7324
C17G10.3	0	0	0	0	0	0	0	0	1	0	0	1	5	11	4	16	8	12	9	11	0	0	0	0	0	0	0	0	0	0	0	0	0	2	0	2	0	0	1	2	0	0	0	0	0	0	0	0	0.866199
C17G10.6	18	6	23	27	8	4	8	6	5	3	5	5	2	10	2	8	34	51	55	40	79	21	33	92	3	9	10	3	11	4	6	6	1	1	5	0	4	0	0	3	46.7821	6.72049	13.4494	17.4316	9.53957	5.2181	6.06375	6.87411	4.33099
C17G10.9	0	4	19	10	8	15	9	7	13	6	6	13	0	2	13	7	7	12	12	4	2	18	3	24	10	11	19	16	12	9	11	12	4	4	7	6	7	5	7	6	0	4.48033	11.1104	6.45614	9.53957	19.5679	6.82172	8.0198	11.2606
C17H1.3	2	5	6	9	0	0	2	1	1	0	1	0	0	4	0	0	0	4	0	3	5	7	0	2	2	0	1	0	0	0	1	0	0	0	0	0	0	0	2	0	5.19801	5.60041	3.50855	5.81052	0	0	1.51594	1.14569	0.866199
C17H1.4	0	3	45	49	1	31	2	0	58	33	33	22	71	85	0	4	59	101	42	67	3	1	4	0	2	51	40	65	38	86	48	0	70	1	3	0	44	0	62	26	0	3.36024	26.3141	31.6351	1.19245	40.4403	1.51594	0	50.2395
C17H1.7	0	0	1	0	0	1	0	0	0	0	0	0	0	0	0	0	0	0	1	0	5	6	0	6	2	0	0	0	6	1	2	2	0	0	8	11	0	0	0	0	0	0	0.584758	0	0	1.30453	0	0	0
C17H11.1	0	7	5	2	0	0	0	1	0	0	0	0	0	0	0	0	0	0	0	0	3	16	9	8	2	0	0	0	0	0	0	0	0	0	1	0	1	1	0	0	0	7.84057	2.92379	1.29123	0	0	0	1.14569	0
C17H11.2	0	3	23	8	13	14	12	15	25	3	12	13	1	12	3	8	4	5	2	1	49	33	43	42	22	17	23	12	12	14	7	10	4	2	20	20	6	8	3	9	0	3.36024	13.4494	5.16491	15.5018	18.2634	9.09563	17.1853	21.655
C17H11.5	2	3	3	6	0	0	1	0	1	1	2	0	0	2	0	2	0	1	0	0	11	3	3	6	0	1	4	0	0	3	0	1	1	0	3	0	0	0	0	1	5.19801	3.36024	1.75427	3.87368	0	0	0.757969	0	0.866199
C17H11.6	120	222	450	327	167	140	230	166	206	80	156	115	104	223	140	140	122	178	131	107	1264	922	692	963	195	177	240	199	127	131	110	107	127	42	122	121	29	77	42	43	311.881	248.658	263.141	211.116	199.139	182.634	174.333	190.184	178.437
C17H12.10	0	5	15	8	2	13	6	4	7	2	6	4	0	0	2	0	0	0	1	5	0	132	26	61	3	6	10	9	5	3	3	1	1	1	0	0	0	0	8	1	0	5.60041	8.77137	5.16491	2.38489	16.9588	4.54781	4.58274	6.06339
C17H12.12	0	0	0	0	1	0	0	0	0	0	0	0	3	7	2	6	12	4	7	5	0	1	0	0	0	0	0	0	0	1	0	0	2	1	3	1	5	0	0	4	0	0	0	0	1.19245	0	0	0	0
C17H12.2	0	1	2	0	0	2	0	0	0	4	0	1	1	0	0	1	3	0	1	1	0	0	0	2	1	5	0	0	0	0	2	0	1	1	3	0	3	3	6	1	0	1.12008	1.16952	0	0	2.60905	0	0	0
C17H12.3	0	2	0	0	1	0	0	0	26	20	27	22	40	31	14	59	363	424	439	243	0	0	2	0	0	0	0	1	3	1	4	1	2	3	5	3	13	0	1	41	0	2.24016	0	0	1.19245	0	0	0	22.5212
C17H12.37	0	0	0	0	0	0	0	0	0	0	0	0	12	6	11	9	7	5	19	3	0	0	0	0	0	0	0	0	0	0	0	0	0	0	0	0	0	0	0	0	0	0	0	0	0	0	0	0	0
C17H12.4	0	0	2	8	2	0	2	0	0	3	0	1	6	3	2	0	0	1	3	3	0	8	10	6	1	0	1	3	5	2	8	2	0	0	0	1	1	2	5	2	0	0	1.16952	5.16491	2.38489	0	1.51594	0	0
C17H12.5	0	0	0	0	0	0	0	2	33	20	27	18	148	248	206	188	640	727	707	426	0	1	0	0	1	3	0	1	4	4	10	7	87	39	101	119	23	24	19	47	0	0	0	0	0	0	0	2.29137	28.5846
C17H12.8	0	1	1	0	6	6	8	9	15	7	8	10	13	3	10	5	25	47	24	48	1	11	11	4	8	11	8	11	15	27	29	10	15	12	5	19	11	4	15	17	0	1.12008	0.584758	0	7.15468	7.82716	6.06375	10.3112	12.993
C18A11.1	0	2	0	3	0	0	0	0	2	3	0	3	4	0	0	1	0	3	0	6	0	10	2	8	0	1	1	0	1	3	1	0	1	0	1	1	1	0	0	0	0	2.24016	0	1.93684	0	0	0	0	1.7324
C18A11.2	0	0	0	0	0	0	0	0	0	0	1	0	0	0	0	1	0	0	0	1	0	11	0	4	0	0	0	2	0	0	0	0	0	0	0	0	0	0	0	0	0	0	0	0	0	0	0	0	0
C18A11.3	1	2	8	4	0	3	2	9	7	2	4	5	3	0	0	4	2	1	0	0	14	13	5	16	2	6	5	3	8	5	3	0	3	1	1	3	0	1	2	1	2.59901	2.24016	4.67806	2.58246	0	3.91358	1.51594	10.3112	6.06339
C18A3.10	0	0	1	0	0	0	0	0	2	1	0	2	0	1	1	0	2	2	4	1	1	5	0	8	0	2	0	0	1	0	2	0	0	3	0	0	3	0	4	4	0	0	0.584758	0	0	0	0	0	1.7324
C18A3.16	0	7	1	3	0	0	1	0	0	0	0	0	0	0	7	7	4	1	0	3	0	0	0	0	1	0	0	0	0	1	0	0	0	0	0	0	2	0	0	0	0	7.84057	0.584758	1.93684	0	0	0.757969	0	0
C18A3.18	1	7	2	5	1	2	1	5	1	0	4	1	0	1	1	3	0	1	0	0	0	0	0	0	0	0	1	0	0	0	0	0	0	0	0	0	0	0	0	0	2.59901	7.84057	1.16952	3.22807	1.19245	2.60905	0.757969	5.72843	0.866199
C18A3.2	0	1	9	7	1	3	2	1	0	2	1	0	4	1	0	1	1	1	1	2	1	5	5	16	1	1	1	1	4	2	0	0	0	0	2	2	0	0	0	2	0	1.12008	5.26282	4.5193	1.19245	3.91358	1.51594	1.14569	0
C18A3.3	290	685	1143	1265	1007	899	1177	794	892	418	628	601	405	727	609	437	759	857	687	755	1629	1464	885	1545	1097	1392	1709	1154	889	1219	962	760	1022	550	1056	1015	652	3133	2884	1127	753.712	767.256	668.379	816.701	1200.79	1172.77	892.129	909.674	772.649
C18A3.7	0	0	0	0	0	0	0	0	0	0	1	0	6	2	0	4	18	13	2	14	0	0	0	0	0	0	0	0	0	0	0	0	0	1	0	1	3	0	0	2	0	0	0	0	0	0	0	0	0
C18B12.4	0	19	21	1	0	3	1	3	1	0	4	0	8	8	4	4	12	19	4	3	52	79	49	66	0	6	3	1	3	1	5	4	0	4	4	2	1	3	1	3	0	21.2815	12.2799	0.645614	0	3.91358	0.757969	3.43706	0.866199
C18B12.6	1	0	4	2	6	8	0	0	0	2	2	5	0	0	2	5	0	6	0	0	12	15	5	3	1	1	4	1	2	1	3	4	1	0	1	0	2	1	0	6	2.59901	0	2.33903	1.29123	7.15468	10.4362	0	0	0
C18B2.3	7	47	62	57	41	42	44	220	29	25	45	73	62	74	42	61	40	32	24	30	27	121	67	83	251	50	43	25	254	43	62	14	43	27	511	419	10	13	13	11	18.193	52.6438	36.255	36.8	48.8903	54.7901	33.3506	252.051	25.1198
C18B2.4	287	613	941	786	502	389	831	483	822	382	659	638	456	859	546	556	851	853	797	837	3100	2408	1894	2035	642	603	890	619	651	805	822	536	753	365	696	833	178	661	645	341	745.915	686.61	550.257	507.452	598.608	507.461	629.872	553.366	712.016
C18B2.5	124	321	513	420	361	328	461	415	533	276	397	509	163	426	281	216	346	535	366	297	2010	795	1081	1086	700	506	697	595	817	744	785	455	726	313	656	1039	105	127	95	172	322.277	359.546	299.981	271.158	430.473	427.885	349.424	475.459	461.684
C18C4.5	0	11	9	1	2	10	11	3	12	8	4	7	2	2	3	6	9	2	3	9	6	17	22	33	4	4	9	7	8	8	6	1	3	3	8	1	1	1	0	1	0	12.3209	5.26282	0.645614	2.38489	13.0453	8.33766	3.43706	10.3944
C18D11.1	853	1811	3726	2633	747	843	1133	815	1719	666	982	1179	922	2746	1677	874	1149	1249	1159	1294	7828	5447	3703	4211	990	715	1140	1165	730	1129	951	715	754	447	592	862	220	593	381	180	2216.95	2028.47	2178.81	1699.9	890.757	1099.72	858.779	933.734	1489
C18D11.10	0	1	13	2	2	0	1	1	0	1	0	1	4	0	0	2	0	0	3	1	6	0	8	0	0	0	0	1	0	0	0	0	2	0	1	0	10	2	0	44	0	1.12008	7.60186	1.29123	2.38489	0	0.757969	1.14569	0
C18D11.3	16	23	41	55	18	31	49	31	53	43	34	40	18	12	6	3	16	10	5	5	34	56	24	67	20	29	56	38	49	61	50	42	29	11	80	23	14	67	55	10	41.5841	25.7619	23.9751	35.5088	21.464	40.4403	37.1405	35.5162	45.9085
C18D11.6	38	16	24	26	8	2	0	3	3	1	3	4	6	13	3	2	2	6	7	20	47	60	10	37	1	2	2	0	0	2	1	0	2	3	2	4	0	9	2	6	98.7622	17.9213	14.0342	16.786	9.53957	2.60905	0	3.43706	2.5986
C18D4.10	0	0	2	0	0	0	0	0	0	0	0	0	0	3	0	3	0	1	0	0	0	6	0	1	0	0	0	0	0	0	0	1	2	0	0	0	0	0	0	0	0	0	1.16952	0	0	0	0	0	0
C18D4.12	1	0	5	3	1	2	0	0	4	0	1	1	5	1	0	0	1	2	0	0	9	15	3	3	0	1	0	0	0	2	1	0	1	0	2	2	0	0	0	0	2.59901	0	2.92379	1.93684	1.19245	2.60905	0	0	3.4648
C18D4.6	91	163	252	226	188	130	206	144	289	148	206	218	188	258	293	148	393	407	318	343	488	330	285	333	101	125	159	90	85	112	111	72	124	54	138	118	76	273	292	151	236.51	182.573	147.359	145.909	224.18	169.588	156.142	164.979	250.331
C18D4.8	3	1	1	2	0	0	5	0	0	1	2	3	1	5	0	0	1	1	1	0	8	8	8	10	0	2	1	1	0	1	3	1	0	0	0	0	0	0	0	0	7.79702	1.12008	0.584758	1.29123	0	0	3.78984	0	0
C18E3.1	0	1	1	0	0	2	1	4	62	31	33	37	7	10	13	4	115	107	104	71	1	4	0	0	1	0	2	2	1	4	8	4	0	1	3	1	1	0	1	10	0	1.12008	0.584758	0	0	2.60905	0.757969	4.58274	53.7043
C18E3.10	0	0	0	2	0	0	0	0	1	1	0	1	0	1	0	0	1	1	1	1	0	0	0	0	6	2	0	0	1	1	1	0	1	0	1	1	0	6	1	2	0	0	0	1.29123	0	0	0	0	0.866199
C18E3.3	3	14	38	11	4	1	0	2	4	1	1	0	1	0	1	4	1	6	0	1	17	22	14	36	1	0	1	2	1	2	2	1	0	0	0	1	1	0	2	0	7.79702	15.6811	22.2208	7.10175	4.76979	1.30453	0	2.29137	3.4648
C18E3.4	0	1	1	4	1	0	3	0	2	0	1	4	1	0	0	3	0	2	0	0	0	6	0	6	0	5	5	2	1	0	2	0	0	0	0	0	0	0	0	0	0	1.12008	0.584758	2.58246	1.19245	0	2.27391	0	1.7324
C18E3.9	0	0	3	1	0	2	0	1	2	2	0	4	3	0	3	7	5	5	4	1	8	4	7	6	3	3	4	1	13	3	5	2	1	0	15	7	19	5	5	16	0	0	1.75427	0.645614	0	2.60905	0	1.14569	1.7324
C18E9.2	3	18	22	24	5	18	9	9	44	23	19	22	29	16	21	24	33	25	27	33	4	31	39	45	12	18	27	12	13	23	21	12	17	13	22	12	31	12	24	28	7.79702	20.1615	12.8647	15.4947	5.96223	23.4815	6.82172	10.3112	38.1128
C18E9.4	0	4	7	1	4	4	4	5	18	9	16	7	8	3	1	4	9	9	7	10	0	7	5	20	3	13	9	3	12	17	12	14	0	5	3	3	2	2	0	6	0	4.48033	4.09331	0.645614	4.76979	5.2181	3.03188	5.72843	15.5916
C18E9.5	7	4	14	28	11	12	9	16	11	13	3	11	28	14	20	26	21	22	17	41	17	71	32	63	12	9	16	12	15	27	12	10	3	7	9	18	4	1	4	6	18.193	4.48033	8.18661	18.0772	13.1169	15.6543	6.82172	18.331	9.52819
C18E9.7	15	52	101	48	41	49	73	64	25	22	17	16	15	46	29	22	5	7	11	4	71	49	54	111	35	56	95	67	15	31	21	20	15	10	22	40	0	7	4	5	38.9851	58.2442	59.0606	30.9895	48.8903	63.9218	55.3317	73.3239	21.655
C18E9.8	0	1	0	0	0	0	0	0	1	1	1	0	0	2	2	1	9	6	2	1	1	0	0	2	0	0	0	0	0	0	0	0	3	0	5	6	2	2	1	3	0	1.12008	0	0	0	0	0	0	0.866199
C18E9.9	1	40	40	59	51	28	74	34	72	41	43	53	9	34	18	20	54	50	65	56	31	198	131	221	50	66	96	73	63	71	96	49	25	17	33	30	52	7	11	26	2.59901	44.8033	23.3903	38.0912	60.8148	36.5267	56.0897	38.9533	62.3663
C18F10.7	17	87	202	145	99	70	120	119	122	79	120	111	113	196	191	131	342	478	406	251	314	449	277	280	114	93	125	86	111	116	116	65	181	84	251	226	175	276	183	305	44.1831	97.4471	118.121	93.614	118.052	91.3168	90.9563	136.337	105.676
C18F3.11	0	0	0	0	0	0	0	0	0	0	0	0	0	0	0	0	0	0	2	0	0	0	0	7	0	0	0	0	0	0	0	0	0	0	0	0	0	0	0	0	0	0	0	0	0	0	0	0	0
C18G1.1	1	4	41	26	7	5	11	17	5	4	14	3	8	12	2	16	1	12	7	6	34	140	33	54	27	17	15	6	19	10	9	13	8	2	30	15	1	0	0	0	2.59901	4.48033	23.9751	16.786	8.34712	6.52263	8.33766	19.4767	4.33099
C18G1.9	0	0	0	0	0	0	0	0	0	0	0	0	0	0	1	2	4	7	1	7	0	0	0	0	0	0	1	0	0	0	0	0	0	0	2	0	0	0	0	0	0	0	0	0	0	0	0	0	0
C18H2.4	0	0	1	0	0	0	0	0	0	0	0	0	0	0	0	0	6	3	2	1	0	0	0	0	0	0	0	0	0	0	0	0	2	0	2	3	1	0	0	0	0	0	0.584758	0	0	0	0	0	0
C18H2.5	0	0	0	0	0	0	0	0	1	0	0	0	3	0	0	0	1	5	5	11	0	0	0	0	0	0	0	0	0	0	0	0	0	0	0	1	0	0	0	0	0	0	0	0	0	0	0	0	0.866199
C18H7.1	136	201	379	427	7	13	24	14	4	0	1	4	14	18	30	21	11	5	5	2	1910	1973	1243	1678	1	0	1	1	0	0	2	0	5	2	4	3	0	3	1	4	353.465	225.136	221.623	275.677	8.34712	16.9588	18.1913	16.0396	3.4648
C18H7.12	3	0	0	0	1	1	0	2	0	0	0	0	0	1	0	0	0	1	4	0	6	10	0	4	0	1	1	0	0	1	1	0	2	1	1	0	0	0	0	1	7.79702	0	0	0	1.19245	1.30453	0	2.29137	0
C18H7.4	0	0	0	0	0	0	0	0	41	24	55	45	150	251	199	192	537	873	736	534	1	1	0	5	0	0	2	0	9	9	13	4	79	55	104	97	63	55	69	111	0	0	0	0	0	0	0	0	35.5142
C18H7.6	4	8	34	22	8	6	6	7	14	4	8	8	2	2	6	4	1	2	0	5	97	80	55	61	6	6	17	18	8	6	3	8	3	1	3	2	0	1	0	1	10.396	8.96065	19.8818	14.2035	9.53957	7.82716	4.54781	8.0198	12.1268
C18H7.7	0	0	0	0	0	0	0	0	16	9	19	24	132	161	112	111	257	345	389	295	1	0	0	0	0	0	0	0	3	6	7	3	50	40	76	87	30	0	0	34	0	0	0	0	0	0	0	0	13.8592
C18H9.3	4	0	1	7	2	2	0	1	2	6	2	0	0	5	1	2	2	2	9	2	4	6	8	22	3	5	3	3	0	1	4	2	1	1	17	3	4	1	1	0	10.396	0	0.584758	4.5193	2.38489	2.60905	0	1.14569	1.7324
C18H9.5	0	0	0	0	0	2	2	0	0	0	0	0	0	0	2	0	0	0	1	4	1	7	0	0	0	0	0	0	0	0	1	0	1	1	0	0	0	0	1	0	0	0	0	0	0	2.60905	1.51594	0	0
C18H9.6	27	29	57	47	9	12	12	7	21	5	7	15	17	5	6	19	15	36	13	30	65	56	71	156	8	17	20	4	9	22	14	16	17	5	8	13	4	7	12	10	70.1732	32.4824	33.3312	30.3438	10.732	15.6543	9.09563	8.0198	18.1902
C23F12.4	0	14	4	8	0	0	1	0	2	0	0	2	2	2	6	0	1	2	1	0	2	11	11	4	0	0	1	1	0	4	1	0	0	0	0	1	0	0	0	0	0	15.6811	2.33903	5.16491	0	0	0.757969	0	1.7324
C23G10.1	0	0	0	0	1	0	0	0	8	1	18	8	48	51	39	52	115	163	89	55	0	0	0	2	1	0	0	0	2	2	3	1	33	21	36	34	1	0	0	8	0	0	0	0	1.19245	0	0	0	6.92959
C23G10.2	10	71	236	210	227	202	379	272	436	215	493	440	237	246	180	207	263	503	219	236	99	673	272	222	450	379	362	296	635	476	549	239	478	209	703	681	190	21	11	141	25.9901	79.5258	138.003	135.579	270.685	263.514	287.27	311.626	377.663
C23G10.5	0	4	0	0	0	1	0	0	0	2	0	0	0	0	0	0	1	0	0	0	1	10	0	2	0	2	0	0	2	0	0	0	0	0	0	0	0	0	1	1	0	4.48033	0	0	0	1.30453	0	0	0
C23G10.6	3	11	13	20	4	4	0	3	8	7	3	1	7	13	6	4	12	16	3	13	5	24	37	72	5	3	4	3	6	5	7	3	1	5	3	2	0	0	1	2	7.79702	12.3209	7.60186	12.9123	4.76979	5.2181	0	3.43706	6.92959
C23G10.7	0	9	11	2	3	2	3	2	8	5	2	1	0	1	1	4	6	1	4	1	2	15	13	13	2	1	1	4	7	7	1	2	0	1	2	1	7	1	7	5	0	10.0807	6.43234	1.29123	3.57734	2.60905	2.27391	2.29137	6.92959
C23G10.8	28	67	181	160	231	149	326	213	277	164	251	264	82	131	97	55	132	191	124	107	212	329	210	228	268	291	309	251	266	241	263	175	166	60	263	264	60	18	17	115	72.7722	75.0455	105.841	103.298	275.455	194.374	247.098	244.031	239.937
C23H3.2	14	27	56	44	20	10	19	15	43	19	42	25	16	28	6	24	32	38	36	27	62	81	58	107	22	31	24	22	39	47	26	24	10	8	5	14	10	0	8	10	36.3861	30.2422	32.7465	28.407	23.8489	13.0453	14.4014	17.1853	37.2466
C23H3.3	0	4	4	5	1	2	6	0	7	4	3	3	1	2	4	6	13	5	4	5	6	14	7	11	2	2	6	3	5	8	8	1	1	1	1	0	1	0	2	2	0	4.48033	2.33903	3.22807	1.19245	2.60905	4.54781	0	6.06339
C23H3.5	0	0	3	0	0	2	0	1	4	2	0	0	0	0	2	0	1	8	1	5	3	1	0	9	1	0	2	4	1	2	3	1	1	2	0	2	0	2	5	2	0	0	1.75427	0	0	2.60905	0	1.14569	3.4648
C23H3.9	106	169	558	370	135	113	313	190	83	51	80	64	89	161	140	131	23	25	18	20	283	79	364	228	260	175	388	183	109	97	74	82	59	33	147	183	2	0	1	1	275.495	189.294	326.295	238.877	160.98	147.411	237.244	217.68	71.8945
C23H4.2	1	5	0	5	0	1	0	0	1	2	1	0	0	0	5	0	0	1	1	5	3	13	7	15	1	0	0	1	0	2	1	0	0	0	0	0	0	0	0	1	2.59901	5.60041	0	3.22807	0	1.30453	0	0	0.866199
C23H4.3	0	0	3	0	1	0	0	4	0	0	2	2	0	1	0	0	0	0	0	0	3	1	3	15	2	3	1	0	1	2	2	1	0	0	3	0	0	0	0	2	0	0	1.75427	0	1.19245	0	0	4.58274	0
C23H4.6	0	2	4	0	1	0	4	0	1	0	2	0	0	0	0	0	1	7	2	1	1	0	0	0	2	0	2	1	0	0	0	1	0	0	1	2	0	0	0	0	0	2.24016	2.33903	0	1.19245	0	3.03188	0	0.866199
C23H4.7	1	0	0	0	5	2	0	0	1	0	1	0	1	1	0	1	2	1	0	0	2	0	9	0	0	1	3	3	0	0	1	0	2	0	2	0	0	0	0	0	2.59901	0	0	0	5.96223	2.60905	0	0	0.866199
C23H5.15	13	19	36	51	15	18	20	18	33	27	54	30	5	26	8	17	110	110	108	88	146	278	93	61	8	19	22	13	48	78	60	40	21	18	25	22	24	47	54	22	33.7871	21.2815	21.0513	32.9263	17.8867	23.4815	15.1594	20.6223	28.5846
C23H5.8	1	3	0	5	6	9	18	2	13	7	17	8	15	43	32	50	27	43	22	17	5	14	4	23	11	8	4	16	13	23	9	21	10	11	19	12	35	25	14	10	2.59901	3.36024	0	3.22807	7.15468	11.7407	13.6434	2.29137	11.2606
C24A1.3	87	172	278	234	106	98	206	138	185	122	148	165	122	258	200	149	234	269	224	192	534	386	370	389	132	136	257	150	199	218	199	173	154	108	184	186	50	111	79	61	226.114	192.654	162.563	151.074	126.399	127.844	156.142	158.105	160.247
C24A11.1	0	0	3	0	0	0	2	0	54	17	57	58	179	325	339	307	747	1148	783	739	3	17	1	5	3	8	5	4	11	12	13	3	232	96	243	255	103	2	4	100	0	0	1.75427	0	0	0	1.51594	0	46.7747
C24A3.1	1	0	0	0	2	1	2	0	0	0	0	0	1	3	0	0	0	0	0	1	4	11	9	8	2	0	3	2	0	0	1	0	0	0	1	0	0	0	0	1	2.59901	0	0	0	2.38489	1.30453	1.51594	0	0
C24A3.2	1	24	21	26	5	8	9	12	8	1	1	3	5	13	6	13	9	4	3	11	9	40	23	94	9	4	7	6	6	4	3	5	2	3	34	19	3	1	1	9	2.59901	26.882	12.2799	16.786	5.96223	10.4362	6.82172	13.7482	6.92959
C24A3.4	1	1	3	4	0	0	0	1	2	0	1	0	3	2	0	0	1	2	0	0	4	16	12	16	4	0	2	1	1	2	2	0	0	3	6	11	0	0	0	7	2.59901	1.12008	1.75427	2.58246	0	0	0	1.14569	1.7324
C24B5.1	15	31	49	28	23	14	23	22	23	17	4	7	12	26	19	10	27	9	12	15	381	351	175	188	12	22	29	37	11	12	19	9	3	2	15	9	3	2	0	2	38.9851	34.7225	28.6531	18.0772	27.4263	18.2634	17.4333	25.2051	19.9226
C24B5.4	0	4	3	1	0	0	0	0	1	1	1	1	1	1	0	2	0	4	7	0	3	1	10	3	1	0	7	0	1	6	4	0	1	0	0	0	0	0	2	0	0	4.48033	1.75427	0.645614	0	0	0	0	0.866199
C24B9.3	382	696	1227	1066	325	257	425	268	578	271	640	471	394	885	705	507	1250	1231	1150	1059	5332	2726	2669	2863	244	261	223	344	423	555	441	364	521	286	410	556	339	750	630	545	992.82	779.577	717.498	688.224	387.545	335.263	322.137	307.044	500.663
C24D10.1	0	0	0	0	0	0	0	0	10	6	11	15	47	66	50	57	228	313	218	208	0	0	0	0	0	0	0	0	1	1	3	2	34	19	66	36	12	4	1	18	0	0	0	0	0	0	0	0	8.66199
C24D10.2	0	0	0	0	0	0	0	0	0	0	0	0	10	2	6	24	14	24	24	5	0	0	0	0	0	0	0	0	0	0	0	0	1	3	3	2	4	0	0	3	0	0	0	0	0	0	0	0	0
C24D10.4	0	3	1	8	0	2	8	5	4	4	4	3	1	2	5	7	0	11	9	6	0	9	26	19	1	1	5	5	6	0	1	8	3	1	1	0	10	5	0	9	0	3.36024	0.584758	5.16491	0	2.60905	6.06375	5.72843	3.4648
C24D10.49	0	0	6	10	0	1	0	1	0	0	0	0	0	0	0	0	0	0	0	0	8	4	3	12	0	0	0	0	0	0	1	0	0	0	0	0	0	0	0	0	0	0	3.50855	6.45614	0	1.30453	0	1.14569	0
C24D10.6	0	6	5	11	6	10	13	42	18	4	19	13	23	17	9	13	6	13	16	3	2	36	1	8	40	19	17	16	60	20	19	13	10	17	149	143	35	5	4	63	0	6.72049	2.92379	7.10175	7.15468	13.0453	9.85359	48.1188	15.5916
C24F3.2	2	0	0	2	1	0	0	0	0	0	1	0	0	0	0	2	3	6	1	7	0	0	5	0	0	0	3	1	2	2	1	0	0	0	0	1	1	0	1	3	5.19801	0	0	1.29123	1.19245	0	0	0	0
C24G6.2	1	13	16	24	9	9	13	6	11	4	1	5	2	2	0	2	3	4	4	3	3	28	18	26	8	8	7	6	1	7	2	2	2	0	9	1	0	0	0	1	2.59901	14.5611	9.35613	15.4947	10.732	11.7407	9.85359	6.87411	9.52819
C24G6.8	132	347	606	500	390	332	674	415	657	335	543	502	329	589	399	302	616	768	676	682	1727	1595	1143	1122	393	560	706	394	490	591	573	361	535	242	606	564	210	167	235	440	343.069	388.668	354.363	322.807	465.054	433.103	510.871	475.459	569.093
C24H10.1	0	0	2	1	0	4	3	3	2	2	1	2	0	2	0	0	0	0	3	1	9	1	3	2	1	0	4	1	2	3	1	0	0	0	1	0	1	0	0	1	0	0	1.16952	0.645614	0	5.2181	2.27391	3.43706	1.7324
C24H10.2	1	0	2	1	0	1	1	4	0	0	2	0	1	0	0	2	0	0	0	0	7	11	2	12	2	0	1	2	8	0	1	1	2	0	6	10	0	1	0	1	2.59901	0	1.16952	0.645614	0	1.30453	0.757969	4.58274	0
C24H10.3	0	0	7	0	1	0	0	0	0	0	2	0	0	0	0	2	0	0	0	0	0	4	0	0	0	1	0	0	0	0	4	1	0	0	0	0	0	0	0	0	0	0	4.09331	0	1.19245	0	0	0	0
C24H11.5	12	17	16	29	32	13	33	15	42	11	17	11	29	37	27	28	20	44	35	58	44	86	50	53	30	34	20	27	25	42	29	10	21	17	35	27	34	6	2	73	31.1881	19.0414	9.35613	18.7228	38.1583	16.9588	25.013	17.1853	36.3804
C24H12.11	0	0	0	2	0	2	0	0	0	0	0	0	0	0	0	0	0	0	0	0	0	10	0	0	0	0	0	0	1	0	0	0	0	0	0	0	1	0	0	0	0	0	0	1.29123	0	2.60905	0	0	0
C24H12.2	0	0	2	3	1	1	4	0	1	1	1	1	1	4	11	5	1	2	4	1	17	31	12	4	0	4	6	2	3	0	2	0	3	1	5	4	5	1	0	2	0	0	1.16952	1.93684	1.19245	1.30453	3.03188	0	0.866199
C24H12.4	4	65	143	99	145	124	228	241	47	28	112	95	32	43	30	25	21	52	23	18	68	262	120	144	303	225	122	149	201	156	118	90	122	68	279	202	25	31	28	28	10.396	72.8053	83.6204	63.9158	172.905	161.761	172.817	276.11	40.7113
C24H12.5	18	16	68	70	40	58	106	73	60	39	50	39	24	62	62	35	95	107	96	69	143	127	80	102	73	60	82	56	51	66	54	46	101	61	146	100	95	449	439	223	46.7821	17.9213	39.7636	45.193	47.6979	75.6625	80.3447	83.635	51.9719
C25A1.1	0	0	2	0	2	7	2	0	4	6	5	2	3	0	1	0	1	4	4	0	0	17	1	4	2	2	3	9	7	7	3	7	2	3	0	0	4	3	2	6	0	0	1.16952	0	2.38489	9.13168	1.51594	0	3.4648
C25A1.16	5	26	47	44	32	47	36	26	31	20	25	26	18	10	25	14	28	24	12	22	7	103	54	135	38	57	77	52	23	27	46	32	6	6	13	18	49	17	14	60	12.995	29.1221	27.4836	28.407	38.1583	61.3127	27.2869	29.7878	26.8522
C25A1.17	0	0	0	0	0	0	0	5	0	0	0	0	0	0	0	0	0	0	0	0	7	4	4	2	0	1	0	0	0	0	0	0	0	0	0	0	0	0	0	0	0	0	0	0	0	0	0	5.72843	0
C25A1.4	213	337	777	840	822	685	1267	668	1122	569	921	728	612	1080	913	531	1152	1217	1202	1006	1897	1391	973	1335	745	846	1160	872	738	839	881	535	802	521	878	936	698	1629	1331	1260	553.588	377.467	454.357	542.316	980.191	893.6	960.346	765.318	971.875
C25A1.5	1	1	20	13	3	3	1	3	4	2	4	4	2	1	4	0	6	2	2	4	11	12	25	21	5	0	2	4	5	10	8	6	0	2	2	3	10	4	2	9	2.59901	1.12008	11.6952	8.39298	3.57734	3.91358	0.757969	3.43706	3.4648
C25A11.10	2	1	0	2	0	0	0	1	0	0	0	0	1	0	0	0	3	1	1	0	0	1	1	9	0	0	3	0	0	1	0	0	1	0	0	0	4	0	0	0	5.19801	1.12008	0	1.29123	0	0	0	1.14569	0
C25A11.2	1	13	20	2	10	15	22	27	8	7	22	18	11	6	7	5	0	1	8	4	21	55	18	22	28	31	14	13	36	13	17	4	16	8	26	27	8	13	1	6	2.59901	14.5611	11.6952	1.29123	11.9245	19.5679	16.6753	30.9335	6.92959
C25A6.1	0	0	0	1	0	0	0	0	0	0	0	0	2	5	0	3	0	0	1	0	0	5	0	8	0	0	0	0	0	0	0	0	0	0	2	1	0	0	0	0	0	0	0	0.645614	0	0	0	0	0
C25A8.2	0	0	0	0	0	0	0	0	44	22	39	20	167	201	190	182	756	789	814	628	0	0	1	12	0	1	0	0	5	14	10	4	113	41	114	114	85	50	92	121	0	0	0	0	0	0	0	0	38.1128
C25A8.5	0	0	0	0	1	0	0	0	14	17	15	18	86	111	154	116	415	509	424	316	0	0	0	3	0	0	0	0	3	2	2	3	57	24	99	97	18	2	2	35	0	0	0	0	1.19245	0	0	0	12.1268
C25D7.1	0	0	0	0	0	0	0	0	37	18	37	28	113	183	122	130	368	406	379	386	0	0	0	0	0	0	0	0	2	5	6	2	74	34	68	77	35	0	3	90	0	0	0	0	0	0	0	0	32.0494
C25D7.10	0	0	0	2	2	1	0	1	1	0	0	0	1	1	1	4	2	2	1	4	0	4	1	4	2	0	0	1	2	1	3	1	6	0	0	1	0	4	1	1	0	0	0	1.29123	2.38489	1.30453	0	1.14569	0.866199
C25D7.15	0	0	1	1	0	0	1	1	1	0	0	1	1	1	3	1	0	0	0	3	0	3	1	6	0	0	5	3	1	1	0	0	0	0	2	0	0	0	0	0	0	0	0.584758	0.645614	0	0	0.757969	1.14569	0.866199
C25D7.16	0	2	0	0	0	0	0	0	12	5	9	3	51	30	52	42	79	135	97	71	0	0	0	0	0	0	2	0	4	4	0	1	13	14	30	44	13	1	1	24	0	2.24016	0	0	0	0	0	0	10.3944
C25D7.18	0	0	0	1	0	0	0	0	0	0	3	0	1	1	1	0	0	0	0	0	4	12	2	1	0	0	0	0	0	0	0	0	0	0	0	0	0	0	0	0	0	0	0	0.645614	0	0	0	0	0
C25D7.5	0	0	4	0	1	0	0	0	1	3	1	1	1	0	0	0	1	0	0	0	4	4	19	16	6	1	1	6	4	5	3	6	3	2	1	1	0	0	0	0	0	0	2.33903	0	1.19245	0	0	0	0.866199
C25E10.10	2	10	19	23	15	11	15	18	33	20	29	33	65	62	57	51	109	160	103	124	122	220	105	109	28	20	38	8	37	44	40	25	83	36	69	100	60	3	1	77	5.19801	11.2008	11.1104	14.8491	17.8867	14.3498	11.3695	20.6223	28.5846
C25E10.12	0	5	6	1	0	3	4	4	7	4	3	6	7	2	1	1	1	3	2	1	3	7	15	12	4	1	4	3	3	2	6	0	0	0	0	3	0	0	0	1	0	5.60041	3.50855	0.645614	0	3.91358	3.03188	4.58274	6.06339
C25E10.5	0	1	19	7	13	11	22	16	26	22	12	11	0	2	1	1	4	21	14	7	5	110	24	66	17	24	30	22	17	19	24	6	0	1	4	1	2	1	0	0	0	1.12008	11.1104	4.5193	15.5018	14.3498	16.6753	18.331	22.5212
C25E10.8	0	5	1	2	0	0	0	0	0	1	0	3	4	0	0	3	0	0	1	0	1	5	15	4	0	7	0	0	0	3	4	0	0	0	6	0	0	1	0	0	0	5.60041	0.584758	1.29123	0	0	0	0	0
C25F6.1	0	0	2	2	3	2	2	2	0	0	5	0	0	7	2	0	2	1	1	8	3	7	12	14	1	4	4	1	3	0	1	1	1	0	1	3	1	0	0	0	0	0	1.16952	1.29123	3.57734	2.60905	1.51594	2.29137	0
C25F6.13	1	0	10	4	4	2	5	4	1	3	1	0	2	2	0	0	0	0	0	0	4	1	0	0	4	1	2	5	0	2	2	3	3	0	4	0	0	0	0	1	2.59901	0	5.84758	2.58246	4.76979	2.60905	3.78984	4.58274	0.866199
C25F6.30	0	0	6	0	0	0	0	0	0	1	1	0	0	0	0	0	0	0	0	0	0	5	0	1	0	0	0	0	0	3	1	0	0	0	1	6	0	0	0	0	0	0	3.50855	0	0	0	0	0	0
C25F6.7	107	303	558	459	156	163	300	188	249	123	186	168	246	488	327	290	76	43	53	97	650	330	422	424	194	228	335	243	121	112	86	65	161	113	257	234	7	18	4	7	278.094	339.385	326.295	296.337	186.022	212.638	227.391	215.389	215.684
C25F9.10	0	0	2	0	1	0	0	0	2	0	1	0	0	0	0	0	0	1	0	0	0	5	0	14	0	1	0	1	0	0	0	0	0	1	2	0	0	1	1	1	0	0	1.16952	0	1.19245	0	0	0	1.7324
C25F9.11	1	0	3	5	1	0	0	2	3	2	0	1	1	0	2	0	1	2	0	1	1	2	0	5	1	1	0	1	2	2	9	4	0	1	1	0	4	0	0	0	2.59901	0	1.75427	3.22807	1.19245	0	0	2.29137	2.5986
C25F9.12	0	0	6	0	0	1	0	3	1	2	0	0	0	0	0	1	0	0	3	0	6	19	7	6	0	0	1	0	2	4	0	0	0	0	0	0	0	0	0	0	0	0	3.50855	0	0	1.30453	0	3.43706	0.866199
C25F9.14	0	3	1	2	0	1	2	0	0	0	1	0	1	1	0	0	2	3	0	0	2	1	9	7	0	1	3	0	1	0	1	0	0	0	1	0	0	0	0	0	0	3.36024	0.584758	1.29123	0	1.30453	1.51594	0	0
C25F9.15	0	0	0	0	0	0	0	0	0	0	0	0	0	0	0	0	0	0	0	0	0	7	0	0	0	0	0	0	0	0	0	0	0	0	0	0	0	0	0	0	0	0	0	0	0	0	0	0	0
C25F9.2	0	0	0	0	0	0	0	0	1	1	1	2	0	9	0	0	0	0	0	0	0	0	0	0	0	0	0	0	0	0	0	0	1	0	0	0	0	0	0	0	0	0	0	0	0	0	0	0	0.866199
C25F9.4	1	1	4	1	0	2	0	1	3	2	0	0	0	0	0	3	0	1	3	0	1	0	3	8	1	1	0	2	4	4	6	1	1	0	0	0	0	0	0	0	2.59901	1.12008	2.33903	0.645614	0	2.60905	0	1.14569	2.5986
C25F9.5	0	0	3	0	0	2	7	1	2	1	0	1	4	0	0	0	0	4	1	5	1	3	3	9	2	1	2	3	3	2	4	1	0	0	0	0	0	0	0	0	0	0	1.75427	0	0	2.60905	5.30578	1.14569	1.7324
C25F9.9	0	0	1	0	4	1	0	2	0	0	0	1	1	0	0	2	1	4	0	0	1	10	7	1	0	0	0	0	2	0	3	2	1	0	0	0	0	0	0	0	0	0	0.584758	0	4.76979	1.30453	0	2.29137	0
C25G4.2	50	216	359	384	148	122	219	173	233	110	288	214	98	224	158	109	274	304	224	307	1168	2383	868	941	232	230	259	145	294	268	270	169	211	106	297	287	205	42	45	237	129.95	241.938	209.928	247.916	176.482	159.152	165.995	198.204	201.824
C25G4.3	0	0	0	9	2	1	1	2	1	1	1	1	0	0	0	0	3	6	0	0	0	5	0	0	0	3	6	5	0	0	1	2	0	2	0	0	7	1	0	0	0	0	0	5.81052	2.38489	1.30453	0.757969	2.29137	0.866199
C25G4.8	0	0	0	0	0	0	0	0	0	0	0	0	1	0	1	2	7	0	5	3	0	0	0	0	0	0	0	0	0	0	0	0	0	0	0	2	0	0	0	0	0	0	0	0	0	0	0	0	0
C25G6.1	0	0	0	0	0	0	0	0	0	0	0	0	2	6	0	0	0	3	1	1	0	0	2	5	0	0	0	0	0	0	0	0	0	0	0	0	0	0	0	0	0	0	0	0	0	0	0	0	0
C25G6.3	0	0	3	8	0	0	0	0	0	1	0	0	0	0	0	0	0	0	0	0	0	3	0	0	0	0	1	0	0	0	4	0	0	0	0	0	0	0	0	0	0	0	1.75427	5.16491	0	0	0	0	0
C25G6.4	0	4	3	2	3	1	5	0	0	2	1	0	0	0	0	0	0	2	0	0	6	2	2	8	0	0	1	0	1	4	0	0	1	0	0	0	0	0	0	0	0	4.48033	1.75427	1.29123	3.57734	1.30453	3.78984	0	0
C25H3.1	1	0	0	3	1	0	3	0	0	0	0	1	6	2	1	10	2	11	6	4	0	6	20	6	0	0	0	2	1	1	0	0	0	0	12	6	3	0	0	3	2.59901	0	0	1.93684	1.19245	0	2.27391	0	0
C25H3.10	2	0	2	10	0	2	3	1	5	2	0	3	5	4	0	4	13	11	8	8	7	58	21	17	0	1	0	2	1	0	2	1	2	2	1	0	0	0	3	12	5.19801	0	1.16952	6.45614	0	2.60905	2.27391	1.14569	4.33099
C25H3.12	0	4	8	16	1	0	1	1	0	4	4	1	4	3	3	4	0	2	2	0	14	55	10	31	1	1	5	1	1	2	2	1	0	1	5	1	2	2	0	3	0	4.48033	4.67806	10.3298	1.19245	0	0.757969	1.14569	0
C25H3.14	0	1	5	0	4	0	1	1	3	0	3	2	10	3	0	0	1	6	2	2	2	10	1	6	0	3	4	0	4	2	6	3	0	4	4	3	1	2	1	0	0	1.12008	2.92379	0	4.76979	0	0.757969	1.14569	2.5986
C25H3.17	0	0	2	0	4	0	7	3	2	1	0	3	0	2	0	0	2	4	0	2	1	17	4	9	2	2	2	4	1	3	5	0	0	0	0	0	1	0	0	0	0	0	1.16952	0	4.76979	0	5.30578	3.43706	1.7324
C25H3.3	7	12	17	12	10	20	35	4	46	46	28	19	63	22	36	59	41	50	32	42	76	78	31	54	14	27	32	9	14	32	51	10	58	20	27	23	46	80	128	110	18.193	13.441	9.94089	7.74737	11.9245	26.0905	26.5289	4.58274	39.8452
C25H3.4	3	10	3	8	3	5	8	1	8	1	4	8	3	2	9	7	8	4	4	2	17	32	20	20	5	7	6	9	2	8	10	4	6	4	6	2	4	3	6	1	7.79702	11.2008	1.75427	5.16491	3.57734	6.52263	6.06375	1.14569	6.92959
C25H3.7	4	49	87	53	30	21	46	19	38	28	55	35	40	36	22	48	63	61	51	68	46	339	131	276	36	38	62	39	40	60	50	49	29	11	15	25	48	12	10	65	10.396	54.884	50.874	34.2175	35.7734	27.395	34.8666	21.768	32.9156
C25H3.8	4	25	17	32	11	10	17	4	10	12	8	5	9	6	0	5	2	5	2	7	10	119	60	153	9	21	19	16	7	14	11	5	6	3	7	1	7	2	4	11	10.396	28.002	9.94089	20.6596	13.1169	13.0453	12.8855	4.58274	8.66199
C25H3.9	30	328	524	407	246	227	353	343	275	99	234	256	159	193	178	186	273	377	258	221	218	1759	1027	1098	373	239	284	234	494	294	285	208	189	143	622	572	203	20	17	214	77.9702	367.387	306.413	262.765	293.342	296.127	267.563	392.97	238.205
C26B2.2	1	0	0	0	2	0	0	0	0	0	0	0	5	5	3	0	18	4	5	2	0	5	0	0	0	0	1	0	0	0	0	0	0	0	0	1	0	0	0	0	2.59901	0	0	0	2.38489	0	0	0	0
C26B2.7	0	0	1	0	1	1	0	0	1	0	0	0	1	0	1	0	2	1	3	3	0	6	0	10	2	2	1	0	1	2	2	4	0	1	2	0	11	0	2	2	0	0	0.584758	0	1.19245	1.30453	0	0	0.866199
C26B2.8	10	68	98	51	10	16	17	20	20	11	2	7	58	76	48	80	0	6	0	0	13	0	50	96	15	16	20	16	8	13	9	4	0	11	10	12	0	1	0	0	25.9901	76.1655	57.3063	32.9263	11.9245	20.8724	12.8855	22.9137	17.324
C26B9.1	1	0	20	10	5	1	12	7	3	4	9	4	0	3	0	0	2	4	1	1	12	4	15	16	2	4	11	6	3	6	7	0	0	0	2	0	0	0	0	0	2.59901	0	11.6952	6.45614	5.96223	1.30453	9.09563	8.0198	2.5986
C26B9.10	0	0	0	0	0	0	0	0	0	0	0	0	0	0	0	0	0	0	0	0	0	0	0	9	0	0	0	0	0	0	0	0	0	0	0	0	0	0	0	0	0	0	0	0	0	0	0	0	0
C26B9.3	2	13	52	52	12	24	12	17	14	8	12	10	42	50	39	25	8	8	8	3	34	63	48	77	9	25	14	13	5	16	12	7	11	11	19	10	1	3	0	1	5.19801	14.5611	30.4074	33.5719	14.3094	31.3086	9.09563	19.4767	12.1268
C26B9.5	4	5	5	4	2	4	6	4	16	9	17	7	11	10	2	18	11	10	17	9	0	19	3	48	4	8	8	6	3	10	8	6	3	3	6	13	11	5	2	8	10.396	5.60041	2.92379	2.58246	2.38489	5.2181	4.54781	4.58274	13.8592
C26C6.6	0	0	0	0	0	0	0	0	0	0	0	0	11	1	4	1	2	0	0	3	0	0	0	0	0	0	0	0	0	0	0	0	0	0	0	0	0	0	0	2	0	0	0	0	0	0	0	0	0
C26C6.9	0	1	5	1	3	3	2	1	1	1	5	7	13	3	3	2	7	3	13	1	0	8	4	2	6	3	5	3	4	6	7	2	3	2	5	5	3	0	0	7	0	1.12008	2.92379	0.645614	3.57734	3.91358	1.51594	1.14569	0.866199
C26D10.3	0	2	2	7	6	8	24	11	22	18	16	17	9	16	7	16	18	27	20	12	41	48	13	28	9	16	10	9	9	16	13	5	15	8	19	18	17	3	4	18	0	2.24016	1.16952	4.5193	7.15468	10.4362	18.1913	12.6025	19.0564
C26D10.6	0	0	2	24	0	1	1	0	0	0	0	0	1	0	0	0	0	0	1	0	1	10	7	23	0	1	1	1	1	2	0	1	0	0	0	0	0	1	0	1	0	0	1.16952	15.4947	0	1.30453	0.757969	0	0
C26E1.2	0	2	1	3	0	1	1	0	0	1	0	0	2	0	0	1	0	2	0	0	1	5	2	8	2	1	0	2	0	0	0	2	0	0	1	0	0	0	0	2	0	2.24016	0.584758	1.93684	0	1.30453	0.757969	0	0
C26E6.13	4	0	0	2	0	0	0	0	0	0	0	1	2	0	0	0	0	0	0	0	3	10	11	8	0	0	0	1	0	0	0	0	0	0	0	0	0	0	0	0	10.396	0	0	1.29123	0	0	0	0	0
C26F1.1	14	407	1000	811	732	475	1069	665	989	378	752	697	683	1686	1406	953	455	459	293	503	667	155	609	1260	748	886	1000	771	772	872	584	565	916	399	954	1072	40	20	14	88	36.3861	455.873	584.758	523.593	872.871	619.65	810.269	761.881	856.671
C26F1.3	0	0	0	5	0	1	5	4	4	1	1	1	0	0	0	0	1	4	4	1	0	1	3	12	0	5	5	2	0	6	1	0	0	0	2	1	0	0	0	3	0	0	0	3.22807	0	1.30453	3.78984	4.58274	3.4648
C26G2.2	0	1	0	3	1	1	1	0	0	0	1	2	4	7	2	0	3	5	1	1	0	4	1	11	0	1	1	0	0	0	0	0	3	0	7	1	0	0	0	0	0	1.12008	0	1.93684	1.19245	1.30453	0.757969	0	0
C27A12.2	5	19	16	21	5	5	8	5	4	13	2	7	7	7	4	9	10	14	7	4	17	35	24	35	7	8	3	8	8	5	6	2	0	2	31	30	3	18	0	17	12.995	21.2815	9.35613	13.5579	5.96223	6.52263	6.06375	5.72843	3.4648
C27A12.4	13	19	32	32	16	12	58	14	22	12	17	13	11	16	5	12	13	15	15	7	91	50	64	65	21	23	50	30	28	47	43	23	16	19	28	28	3	10	7	4	33.7871	21.2815	18.7123	20.6596	19.0791	15.6543	43.9622	16.0396	19.0564
C27A12.6	0	0	5	1	0	0	1	2	1	2	1	0	3	1	0	5	0	0	6	2	1	0	12	6	8	0	3	1	4	1	4	1	2	0	27	20	8	2	2	14	0	0	2.92379	0.645614	0	0	0.757969	2.29137	0.866199
C27A12.7	0	2	8	6	0	0	2	0	5	7	3	0	3	0	0	5	4	0	4	2	2	12	1	8	2	2	6	2	0	1	0	0	0	1	6	0	2	8	6	3	0	2.24016	4.67806	3.87368	0	0	1.51594	0	4.33099
C27A12.9	0	0	2	5	0	0	1	0	4	2	0	2	0	1	1	0	1	0	1	2	4	7	0	15	1	1	3	1	0	0	0	1	1	1	0	0	4	2	1	0	0	0	1.16952	3.22807	0	0	0.757969	0	3.4648
C27A2.12	7	25	83	73	42	67	78	38	52	32	43	35	46	51	49	35	28	19	23	24	82	152	80	89	68	70	76	35	55	48	52	26	43	33	74	79	14	1	4	11	18.193	28.002	48.5349	47.1298	50.0827	87.4032	59.1216	43.536	45.0423
C27A2.5	6	59	126	135	61	53	161	74	87	23	50	47	106	205	219	136	20	37	29	45	78	11	70	122	65	73	125	86	37	67	40	35	68	15	53	60	3	3	2	8	15.594	66.0848	73.6795	87.1579	72.7392	69.1399	122.033	84.7807	75.3593
C27A2.8	1	0	0	6	3	7	8	1	2	0	0	1	5	1	2	0	12	4	2	2	3	30	35	18	0	1	1	0	0	0	0	0	3	0	0	0	0	0	0	0	2.59901	0	0	3.87368	3.57734	9.13168	6.06375	1.14569	1.7324
C27A7.1	3	2	0	4	0	1	8	0	4	6	3	4	2	0	0	1	9	13	4	8	5	38	23	22	0	2	1	3	2	2	1	1	3	1	2	1	0	2	2	10	7.79702	2.24016	0	2.58246	0	1.30453	6.06375	0	3.4648
C27A7.5	8	12	39	42	29	20	41	40	31	14	43	39	32	43	8	36	26	50	32	21	12	59	32	41	57	46	28	44	84	37	38	20	39	29	114	124	13	5	5	37	20.7921	13.441	22.8056	27.1158	34.5809	26.0905	31.0767	45.8274	26.8522
C27B7.2	0	0	0	5	0	0	3	0	0	0	3	0	0	0	1	0	4	0	1	0	2	8	2	2	1	1	0	0	1	0	0	1	1	0	0	0	1	0	1	0	0	0	0	3.22807	0	0	2.27391	0	0
C27B7.5	19	29	48	21	56	45	134	53	115	66	72	88	85	220	165	114	266	333	273	218	68	43	52	80	72	67	131	83	122	128	128	101	282	129	335	292	286	1561	1587	476	49.3811	32.4824	28.0684	13.5579	66.777	58.7037	101.568	60.7213	99.6129
C27B7.6	0	0	2	0	0	0	0	0	2	0	2	1	3	12	2	14	9	16	10	15	0	0	0	3	0	0	0	0	0	0	1	1	0	0	3	3	4	3	0	6	0	0	1.16952	0	0	0	0	0	1.7324
C27B7.7	0	5	2	0	2	0	0	1	1	1	3	0	0	0	0	0	0	0	0	0	2	3	12	17	1	0	1	1	0	1	0	2	0	0	0	0	0	0	0	0	0	5.60041	1.16952	0	2.38489	0	0	1.14569	0.866199
C27B7.9	0	0	0	0	0	1	0	0	0	0	0	0	0	0	0	0	2	7	5	7	0	1	0	0	0	0	0	0	0	0	0	0	0	0	0	0	2	0	2	5	0	0	0	0	0	1.30453	0	0	0
C27C12.4	8	1	8	8	1	4	2	4	1	2	0	0	3	1	1	9	4	4	7	1	2	9	2	23	0	0	1	5	0	2	3	0	0	0	3	0	1	0	1	7	20.7921	1.12008	4.67806	5.16491	1.19245	5.2181	1.51594	4.58274	0.866199
C27C7.1	24	17	67	83	38	55	58	67	124	83	65	103	146	385	423	232	373	540	669	386	78	39	75	140	52	79	83	59	132	181	164	182	434	253	596	584	728	4841	4496	1214	62.3762	19.0414	39.1788	53.5859	45.313	71.7489	43.9622	76.7609	107.409
C27C7.5	0	0	1	2	2	0	3	0	1	0	0	0	0	0	0	0	0	0	3	0	0	3	0	7	6	2	0	2	0	0	0	0	0	0	0	0	0	0	0	0	0	0	0.584758	1.29123	2.38489	0	2.27391	0	0.866199
C27D6.11	0	0	0	0	0	0	0	0	9	5	16	9	37	91	53	78	323	298	299	303	0	0	0	10	0	0	0	0	0	2	2	0	31	12	48	39	16	1	3	33	0	0	0	0	0	0	0	0	7.79579
C27D6.12	0	4	9	40	0	1	2	1	2	0	0	6	1	0	2	0	5	1	3	5	1	124	22	33	0	1	0	3	4	5	3	1	2	2	1	1	8	0	0	3	0	4.48033	5.26282	25.8246	0	1.30453	1.51594	1.14569	1.7324
C27D6.3	0	0	0	0	0	0	0	0	0	1	1	3	68	43	37	55	66	114	80	68	0	0	0	0	0	0	0	0	0	0	0	0	1	3	14	8	15	2	2	41	0	0	0	0	0	0	0	0	0
C27D8.1	0	0	1	0	0	2	0	0	45	25	79	48	169	353	285	237	952	1276	1089	954	7	3	0	2	0	1	0	1	12	13	15	10	122	86	180	148	98	7	7	126	0	0	0.584758	0	0	2.60905	0	0	38.979
C27D8.2	0	0	3	5	0	2	0	0	40	44	83	39	280	659	474	386	1723	1850	1976	1420	0	0	2	6	0	5	3	1	3	13	8	1	210	107	256	181	50	141	140	139	0	0	1.75427	3.22807	0	2.60905	0	0	34.648
C27D8.3	6	11	17	21	5	3	9	22	18	3	4	5	6	7	3	12	7	14	5	3	37	92	41	65	7	7	7	6	16	10	4	8	4	4	36	39	3	12	2	1	15.594	12.3209	9.94089	13.5579	5.96223	3.91358	6.82172	25.2051	15.5916
C27D8.4	0	0	13	5	4	7	6	3	4	1	6	2	1	7	0	2	4	3	8	16	4	2	2	29	2	2	3	7	3	1	3	3	3	0	1	1	2	2	1	7	0	0	7.60186	3.22807	4.76979	9.13168	4.54781	3.43706	3.4648
C27D9.1	1	7	6	1	6	2	6	7	15	4	3	7	6	27	19	12	54	58	59	46	14	20	12	9	5	6	21	5	27	8	17	12	45	45	68	93	166	83	66	286	2.59901	7.84057	3.50855	0.645614	7.15468	2.60905	4.54781	8.0198	12.993
C27F2.1	1	2	6	19	1	1	9	2	3	1	1	0	3	6	4	2	5	0	0	6	41	33	4	71	3	3	0	0	0	1	0	0	0	0	0	0	0	0	0	0	2.59901	2.24016	3.50855	12.2667	1.19245	1.30453	6.82172	2.29137	2.5986
C27F2.10	1	4	0	9	1	5	2	1	2	0	6	2	1	0	0	1	14	2	3	0	0	4	5	10	0	1	4	3	1	0	3	1	0	1	1	0	3	0	5	3	2.59901	4.48033	0	5.81052	1.19245	6.52263	1.51594	1.14569	1.7324
C27F2.4	0	2	7	5	12	1	3	2	0	1	4	1	0	0	0	0	4	0	4	2	0	1	15	4	1	3	6	3	1	1	0	3	0	0	6	4	5	2	1	3	0	2.24016	4.09331	3.22807	14.3094	1.30453	2.27391	2.29137	0
C27F2.7	0	2	0	0	0	0	0	0	3	0	0	0	0	6	0	0	3	3	2	0	2	1	2	1	0	0	0	2	2	0	0	0	1	0	1	0	1	2	4	5	0	2.24016	0	0	0	0	0	0	2.5986
C27F2.8	7	44	232	176	160	152	256	199	233	113	201	131	72	212	131	111	119	205	132	132	100	429	281	274	161	148	237	186	225	189	183	100	183	117	351	347	53	49	63	153	18.193	49.2836	135.664	113.628	190.791	198.288	194.04	227.991	201.824
C27F2.9	1	0	10	1	5	1	1	1	5	1	1	1	1	2	0	10	0	1	0	5	1	19	4	7	5	1	0	2	6	5	2	4	0	5	2	2	6	2	3	5	2.59901	0	5.84758	0.645614	5.96223	1.30453	0.757969	1.14569	4.33099
C27H5.2	0	12	15	0	0	2	6	4	0	0	1	2	2	5	0	0	8	0	4	0	0	25	33	56	3	5	3	5	3	7	4	1	0	1	2	1	0	1	0	1	0	13.441	8.77137	0	0	2.60905	4.54781	4.58274	0
C27H5.4	2	0	6	0	2	4	3	0	0	1	1	2	0	2	0	2	3	2	1	0	1	1	0	1	0	1	1	0	3	1	2	0	1	0	0	0	4	5	0	5	5.19801	0	3.50855	0	2.38489	5.2181	2.27391	0	0
C27H6.8	1	35	65	54	19	24	22	21	19	20	10	20	12	8	22	14	19	21	19	11	5	140	63	109	26	29	20	32	30	31	29	27	3	3	3	6	22	7	8	19	2.59901	39.2028	38.0093	34.8631	22.6565	31.3086	16.6753	24.0594	16.4578
C28A5.6	1	6	1	8	0	1	3	0	30	11	9	7	86	182	118	107	404	539	543	388	10	21	0	4	3	0	8	2	10	6	11	5	55	27	83	89	39	8	1	73	2.59901	6.72049	0.584758	5.16491	0	1.30453	2.27391	0	25.986
C28C12.1	0	0	4	0	2	0	0	0	0	0	0	0	0	3	1	1	9	14	12	6	0	0	0	0	0	1	1	0	0	2	1	0	1	1	0	0	10	0	2	8	0	0	2.33903	0	2.38489	0	0	0	0
C28C12.11	0	0	0	0	0	0	0	0	1	1	4	1	95	118	63	77	143	191	112	129	5	2	0	3	0	0	0	0	0	1	0	0	7	14	24	25	8	1	4	35	0	0	0	0	0	0	0	0	0.866199
C28C12.12	4	1	0	2	0	0	0	1	4	0	0	0	2	5	5	1	0	4	0	1	0	0	0	1	2	2	2	0	1	0	0	4	0	1	7	3	0	6	3	6	10.396	1.12008	0	1.29123	0	0	0	1.14569	3.4648
C28C12.3	0	1	0	0	1	1	1	5	6	4	8	5	661	681	764	857	3058	3313	3303	2887	7	3	1	3	1	5	3	2	5	10	3	3	12	0	12	9	68	9	19	109	0	1.12008	0	0	1.19245	1.30453	0.757969	5.72843	5.19719
C28C12.4	496	818	1837	1237	167	154	230	126	223	97	182	183	345	612	449	508	236	194	202	286	2234	1665	1292	1489	134	124	244	132	136	180	128	109	102	63	105	100	31	62	66	25	1289.11	916.227	1074.2	798.624	199.139	200.897	174.333	144.356	193.162
C28D4.5	0	0	0	0	0	0	0	0	0	0	2	0	0	9	6	0	11	18	24	9	0	0	0	0	0	0	0	0	0	0	0	0	0	0	0	1	6	0	0	7	0	0	0	0	0	0	0	0	0
C28D4.7	0	0	0	0	0	0	0	0	0	0	0	0	1	0	6	1	3	5	11	2	0	0	0	0	0	2	0	0	2	0	0	0	0	0	0	0	2	0	0	3	0	0	0	0	0	0	0	0	0
C28F5.1	0	0	0	0	0	0	0	0	0	3	0	2	0	5	6	2	22	16	12	10	0	0	0	0	0	0	0	0	0	4	1	1	1	2	6	4	6	0	0	3	0	0	0	0	0	0	0	0	0
C28G1.10	0	2	0	2	0	1	1	4	9	1	1	0	7	1	1	1	0	0	2	0	4	6	18	7	4	3	3	1	2	3	2	2	0	1	2	4	0	1	0	1	0	2.24016	0	1.29123	0	1.30453	0.757969	4.58274	7.79579
C28G1.5	0	7	3	5	1	2	0	4	3	4	7	0	1	0	2	1	3	1	4	1	1	12	3	2	3	2	4	5	2	1	3	5	3	1	5	2	0	0	0	1	0	7.84057	1.75427	3.22807	1.19245	2.60905	0	4.58274	2.5986
C28H8.3	3	57	54	68	36	48	43	33	34	25	28	42	8	12	20	24	14	22	16	16	30	112	95	186	48	41	58	46	28	21	38	25	14	6	15	15	6	3	31	24	7.79702	63.8446	31.5769	43.9017	42.9281	62.6172	32.5927	37.8076	29.4508
C28H8.4	6	23	56	36	22	14	16	15	16	6	23	13	30	26	4	15	28	25	27	21	15	98	58	139	11	19	20	26	14	18	12	11	10	3	21	12	9	0	10	7	15.594	25.7619	32.7465	23.2421	26.2338	18.2634	12.1275	17.1853	13.8592
C28H8.5	0	5	5	11	2	3	1	3	2	0	0	0	0	5	0	0	0	2	0	0	0	0	3	9	0	4	4	1	1	0	4	0	2	1	0	2	0	0	0	0	0	5.60041	2.92379	7.10175	2.38489	3.91358	0.757969	3.43706	1.7324
C28H8.8	0	1	1	0	1	0	3	0	0	0	4	0	0	0	0	0	1	0	0	2	3	54	16	28	0	0	0	0	0	0	1	0	0	0	0	0	0	0	0	0	0	1.12008	0.584758	0	1.19245	0	2.27391	0	0
C29A12.1	2	5	31	14	23	16	35	20	77	47	92	65	77	238	234	128	479	454	398	476	74	44	48	43	19	24	18	13	46	76	72	44	306	143	323	342	538	1653	1495	929	5.19801	5.60041	18.1275	9.03859	27.4263	20.8724	26.5289	22.9137	66.6973
C29E4.12	1	0	1	1	3	1	3	1	7	3	2	4	2	2	2	1	1	8	6	0	0	8	10	6	4	3	5	2	1	6	13	5	3	2	2	1	6	2	5	9	2.59901	0	0.584758	0.645614	3.57734	1.30453	2.27391	1.14569	6.06339
C29E4.13	1	0	2	2	0	0	0	0	0	0	1	0	0	2	0	2	3	0	0	0	2	12	0	1	0	0	0	0	0	1	0	0	0	0	0	2	0	0	0	0	2.59901	0	1.16952	1.29123	0	0	0	0	0
C29E4.15	0	4	1	3	1	4	1	0	3	0	6	3	0	0	2	4	1	0	0	0	4	1	2	4	0	2	0	0	2	5	4	1	1	0	0	0	2	0	0	1	0	4.48033	0.584758	1.93684	1.19245	5.2181	0.757969	0	2.5986
C29E4.9	0	1	0	0	0	0	0	0	0	3	1	4	31	10	6	5	0	0	0	3	0	0	0	0	0	4	0	0	0	0	1	0	0	2	0	0	0	0	0	0	0	1.12008	0	0	0	0	0	0	0
C29E6.11	0	0	0	2	0	0	2	0	0	0	0	1	0	0	0	0	0	0	0	0	4	10	0	1	0	1	0	0	0	1	0	0	0	1	0	0	0	0	0	0	0	0	0	1.29123	0	0	1.51594	0	0
C29F3.3	0	0	1	3	4	0	0	0	1	0	1	2	0	0	2	0	0	0	0	0	0	1	0	0	0	1	1	2	8	2	4	2	0	0	5	3	0	0	0	0	0	0	0.584758	1.93684	4.76979	0	0	0	0.866199
C29F3.7	0	4	3	0	3	3	2	2	7	3	1	6	8	4	0	7	12	11	6	9	3	2	1	4	2	7	4	5	15	5	7	4	4	10	2	5	3	5	1	4	0	4.48033	1.75427	0	3.57734	3.91358	1.51594	2.29137	6.06339
C29F4.3	0	0	0	0	0	0	0	1	0	0	0	0	0	0	0	0	0	0	0	0	1	4	0	7	0	0	0	2	0	0	0	0	0	0	0	0	0	0	0	0	0	0	0	0	0	0	0	1.14569	0
C29F5.1	2	15	18	10	11	10	21	12	19	5	11	4	12	9	5	11	12	10	10	9	4	40	61	47	9	7	17	14	8	19	6	8	2	3	9	5	4	3	2	10	5.19801	16.8012	10.5256	6.45614	13.1169	13.0453	15.9173	13.7482	16.4578
C29F7.2	6	0	3	13	5	7	5	1	4	0	2	1	4	6	6	5	11	0	6	1	7	14	28	6	5	3	4	7	11	5	5	3	0	2	2	3	7	0	0	3	15.594	0	1.75427	8.39298	5.96223	9.13168	3.78984	1.14569	3.4648
C29F7.3	4	55	247	202	103	50	179	153	107	59	155	128	108	189	159	148	214	432	128	195	78	744	385	162	218	181	167	115	254	160	148	80	338	156	691	609	240	35	25	122	10.396	61.6045	144.435	130.414	122.822	65.2263	135.676	175.29	92.6833
C29F9.1	0	5	3	6	5	2	7	3	2	6	5	4	0	2	0	0	0	0	0	2	2	12	1	3	2	7	6	3	2	4	1	4	2	0	0	0	0	1	0	0	0	5.60041	1.75427	3.87368	5.96223	2.60905	5.30578	3.43706	1.7324
C29F9.2	0	1	4	9	0	1	1	5	1	0	0	0	0	0	2	0	2	0	0	6	2	19	17	10	9	2	0	1	2	0	0	1	0	2	34	32	1	0	0	0	0	1.12008	2.33903	5.81052	0	1.30453	0.757969	5.72843	0.866199
C29F9.3	0	10	1	3	1	0	4	0	1	0	0	5	3	3	2	2	4	0	5	1	9	6	9	19	1	4	4	3	2	2	3	0	0	0	4	6	0	0	3	1	0	11.2008	0.584758	1.93684	1.19245	0	3.03188	0	0.866199
C29F9.4	0	6	2	5	2	2	1	0	0	2	1	2	7	7	3	1	4	3	1	1	5	7	6	11	1	4	3	9	0	6	6	5	2	1	2	10	2	4	0	1	0	6.72049	1.16952	3.22807	2.38489	2.60905	0.757969	0	0
C29F9.5	0	0	0	2	7	7	7	6	12	2	9	13	63	126	115	56	99	94	119	96	3	5	0	0	3	1	0	0	1	1	0	0	0	1	1	4	2	0	0	5	0	0	0	1.29123	8.34712	9.13168	5.30578	6.87411	10.3944
C29F9.6	33	52	82	89	99	78	136	72	246	125	226	170	87	165	117	112	136	85	98	119	207	222	136	114	63	57	133	105	130	251	201	117	90	33	51	66	25	40	37	17	85.7672	58.2442	47.9502	57.4596	118.052	101.753	103.084	82.4893	213.085
C29G2.3	0	0	0	4	0	0	2	0	0	0	0	0	5	3	8	2	1	0	0	0	1	6	0	3	1	0	0	2	0	2	0	0	2	0	0	1	0	0	0	1	0	0	0	2.58246	0	0	1.51594	0	0
C29G2.6	5	20	52	49	13	23	19	20	17	7	18	20	41	58	37	77	56	141	60	32	27	269	97	80	32	20	12	16	49	24	21	8	71	40	178	158	45	4	5	44	12.995	22.4016	30.4074	31.6351	15.5018	30.0041	14.4014	22.9137	14.7254
C29H12.2	3	15	31	28	15	17	11	26	12	13	11	14	3	28	5	5	8	14	9	12	26	32	15	31	12	9	11	7	15	9	10	4	12	2	10	4	6	3	13	13	7.79702	16.8012	18.1275	18.0772	17.8867	22.1769	8.33766	29.7878	10.3944
C29H12.6	2	17	25	11	6	10	25	30	10	4	10	13	6	17	13	11	6	6	0	2	38	51	33	54	31	23	12	5	10	6	5	3	1	4	19	31	1	1	0	5	5.19801	19.0414	14.619	7.10175	7.15468	13.0453	18.9492	34.3706	8.66199
C30A5.10	0	0	4	0	0	2	1	0	0	0	0	0	0	0	0	0	0	0	1	0	0	0	0	13	0	0	0	0	1	0	0	0	0	0	0	0	0	0	0	0	0	0	2.33903	0	0	2.60905	0.757969	0	0
C30A5.3	1	0	6	12	3	5	1	10	4	6	4	3	14	2	7	5	16	7	14	8	1	17	2	19	3	3	1	0	5	5	2	4	1	1	6	4	10	5	13	12	2.59901	0	3.50855	7.74737	3.57734	6.52263	0.757969	11.4569	3.4648
C30B5.2	15	36	45	50	8	10	6	14	12	5	17	13	40	24	16	26	9	24	14	9	19	75	33	109	14	12	17	5	38	15	10	4	8	4	81	38	18	10	12	38	38.9851	40.3229	26.3141	32.2807	9.53957	13.0453	4.54781	16.0396	10.3944
C30B5.4	0	1	4	9	1	1	1	4	2	7	1	0	0	0	0	10	3	5	1	2	0	1	8	0	2	1	4	5	2	1	2	0	1	2	4	3	10	0	0	9	0	1.12008	2.33903	5.81052	1.19245	1.30453	0.757969	4.58274	1.7324
C30B5.7	0	0	4	7	1	0	1	0	0	0	0	1	0	0	0	0	2	0	0	0	1	7	4	4	1	0	0	0	0	0	0	0	0	0	0	0	0	0	0	0	0	0	2.33903	4.5193	1.19245	0	0.757969	0	0
C30E1.9	3	33	59	31	27	23	24	33	30	12	21	17	20	26	15	9	11	18	18	10	23	62	21	78	22	29	17	27	25	13	21	25	11	10	13	5	0	2	5	4	7.79702	36.9627	34.5007	20.014	32.1961	30.0041	18.1913	37.8076	25.986
C30F12.1	0	5	4	5	2	3	0	0	4	4	2	1	2	9	2	3	1	0	2	3	16	18	24	11	4	6	5	7	6	1	4	2	2	2	0	3	0	0	1	1	0	5.60041	2.33903	3.22807	2.38489	3.91358	0	0	3.4648
C30F12.2	0	6	10	3	0	0	0	0	0	0	0	1	2	0	0	1	2	1	4	2	8	17	21	16	0	1	0	0	2	6	0	0	0	0	1	2	1	1	0	0	0	6.72049	5.84758	1.93684	0	0	0	0	0
C30F12.4	5	13	22	5	23	15	35	4	81	28	56	42	74	111	104	56	198	216	193	194	25	5	24	60	26	30	35	29	74	73	69	61	257	106	284	199	408	799	639	744	12.995	14.5611	12.8647	3.22807	27.4263	19.5679	26.5289	4.58274	70.1621
C30F12.5	7	27	46	30	7	23	16	7	14	14	16	16	6	18	17	26	3	6	2	2	56	99	48	94	15	17	15	11	9	6	9	6	8	3	6	3	0	6	7	3	18.193	30.2422	26.8989	19.3684	8.34712	30.0041	12.1275	8.0198	12.1268
C30F2.2	20	31	42	35	16	13	35	19	21	9	22	8	10	28	8	5	11	17	8	11	127	107	77	69	20	19	42	14	10	12	11	8	3	8	7	7	7	3	2	1	51.9801	34.7225	24.5598	22.5965	19.0791	16.9588	26.5289	21.768	18.1902
C30F2.3	0	5	37	18	1	6	4	10	10	2	12	6	1	3	4	6	0	0	0	14	13	18	30	26	13	5	13	11	7	7	8	3	4	1	2	7	0	0	0	0	0	5.60041	21.636	11.621	1.19245	7.82716	3.03188	11.4569	8.66199
C30F2.4	0	1	4	6	1	0	0	0	5	1	2	2	2	0	0	0	1	0	0	3	1	9	7	7	0	0	2	0	1	0	0	1	0	0	0	0	0	0	0	0	0	1.12008	2.33903	3.87368	1.19245	0	0	0	4.33099
C30F8.3	13	124	216	186	262	140	405	248	116	78	113	102	516	774	311	535	57	62	78	75	205	60	83	233	132	135	142	108	52	52	45	27	111	51	144	141	0	9	7	1	33.7871	138.89	126.308	120.084	312.421	182.634	306.977	284.13	100.479
C30F8.6	0	0	0	0	1	0	0	0	0	0	1	1	0	1	4	0	0	0	1	0	1	5	1	7	0	0	0	0	0	0	0	1	0	0	0	0	0	0	0	1	0	0	0	0	1.19245	0	0	0	0
C30G12.2	0	0	0	0	0	0	0	1	2	2	0	1	0	2	1	1	4	6	0	5	1	0	0	0	1	0	0	0	3	1	0	0	2	1	3	0	7	1	2	2	0	0	0	0	0	0	0	1.14569	1.7324
C30G12.4	29	49	99	132	55	42	94	48	66	50	65	67	127	193	115	141	22	21	29	37	382	517	166	210	46	45	59	36	31	38	45	30	94	55	105	105	2	0	0	4	75.3712	54.884	57.8911	85.221	65.5846	54.7901	71.2491	54.9929	57.1691
C30G12.6	0	2	0	1	0	0	0	0	0	0	0	0	1	0	0	3	5	1	0	1	0	0	0	1	0	0	0	0	1	1	0	0	0	1	1	1	1	0	3	6	0	2.24016	0	0.645614	0	0	0	0	0
C30G4.4	39	163	298	295	72	81	181	117	106	57	107	100	55	125	88	94	149	140	132	98	735	618	606	617	137	115	152	140	54	103	81	66	123	46	135	154	20	72	58	72	101.361	182.573	174.258	190.456	85.8561	105.667	137.192	134.045	91.8171
C30G7.2	21	60	84	92	14	7	18	12	14	8	7	6	5	15	22	5	3	12	7	10	214	293	133	221	10	23	27	16	13	18	12	12	8	4	8	12	5	9	12	1	54.5791	67.2049	49.1197	59.3965	16.6942	9.13168	13.6434	13.7482	12.1268
C30G7.3	0	0	0	0	0	0	0	0	7	2	9	5	32	71	82	45	131	253	184	131	0	0	0	0	0	0	0	1	2	3	0	0	33	10	59	49	7	5	1	21	0	0	0	0	0	0	0	0	6.06339
C30H6.10	0	0	4	8	1	0	0	2	0	0	2	0	8	6	0	5	3	2	0	0	5	10	10	8	1	1	0	1	0	0	0	0	1	0	0	1	0	1	0	1	0	0	2.33903	5.16491	1.19245	0	0	2.29137	0
C30H6.7	3	108	249	233	198	167	268	169	185	31	197	178	17	18	27	16	55	49	52	85	46	664	652	905	219	201	156	266	197	305	74	145	12	4	67	81	40	30	21	73	7.79702	120.969	145.605	150.428	236.104	217.856	203.136	193.621	160.247
C30H6.8	0	0	5	2	2	0	2	4	4	1	7	0	1	2	3	0	2	1	7	7	0	8	13	6	4	0	7	3	1	6	3	0	0	2	1	1	3	2	8	7	0	0	2.92379	1.29123	2.38489	0	1.51594	4.58274	3.4648
C30H6.9	2	0	3	0	0	2	1	1	1	2	1	5	0	0	0	1	3	3	0	0	0	5	0	12	0	2	2	1	2	0	0	0	0	0	0	1	1	0	0	2	5.19801	0	1.75427	0	0	2.60905	0.757969	1.14569	0.866199
C30H7.2	11	20	47	37	12	10	11	68	16	9	24	21	11	30	27	32	25	29	14	6	55	99	42	105	38	20	18	15	94	21	28	6	36	8	195	161	14	6	6	20	28.5891	22.4016	27.4836	23.8877	14.3094	13.0453	8.33766	77.9066	13.8592
C31B8.1	0	0	5	0	0	0	0	0	0	0	0	0	0	0	0	0	2	6	0	0	0	2	0	8	0	0	0	0	0	0	0	0	0	0	2	0	0	0	0	0	0	0	2.92379	0	0	0	0	0	0
C31B8.4	0	1	2	12	0	0	0	1	2	0	0	0	0	0	0	0	0	0	0	0	0	5	6	2	0	0	0	0	0	0	0	0	0	0	0	0	0	0	0	3	0	1.12008	1.16952	7.74737	0	0	0	1.14569	1.7324
C31B8.7	12	27	32	38	11	12	12	9	6	7	6	10	7	17	6	12	13	14	17	18	140	84	65	93	24	15	26	12	10	27	23	9	16	13	14	19	4	0	0	5	31.1881	30.2422	18.7123	24.5333	13.1169	15.6543	9.09563	10.3112	5.19719
C31B8.8	229	328	521	477	98	102	183	117	371	149	271	267	176	352	188	249	854	868	671	568	2864	2203	1509	1945	207	204	240	228	264	332	291	242	214	87	192	200	110	325	316	73	595.172	367.387	304.659	307.958	116.86	133.062	138.708	134.045	321.36
C31C9.2	821	1756	3127	2650	2453	2443	3725	2089	2514	1245	1886	1671	2807	4900	3807	2746	2208	2002	1973	2160	10855	6768	7188	8179	2338	2938	3840	2630	1492	2033	1935	1267	2454	1275	2221	2404	203	852	649	255	2133.78	1966.86	1828.54	1710.88	2925.07	3186.96	2823.43	2393.34	2177.62
C31C9.6	2	5	3	11	4	6	7	2	3	0	4	4	2	1	0	1	1	6	0	3	2	10	7	26	2	1	3	6	1	4	2	1	5	0	1	0	0	3	0	4	5.19801	5.60041	1.75427	7.10175	4.76979	7.82716	5.30578	2.29137	2.5986
C31C9.7	6	11	20	42	14	16	24	17	15	12	17	21	23	31	28	25	25	27	16	27	73	59	58	62	12	16	24	37	12	26	27	14	4	4	5	6	15	4	7	14	15.594	12.3209	11.6952	27.1158	16.6942	20.8724	18.1913	19.4767	12.993
C31E10.4	4	5	17	44	1	0	6	3	3	0	0	2	4	0	0	4	4	2	0	0	31	130	22	85	1	6	3	0	0	1	0	0	0	0	0	1	0	2	0	0	10.396	5.60041	9.94089	28.407	1.19245	0	4.54781	3.43706	2.5986
C31E10.5	3	0	7	5	1	2	2	1	4	0	3	2	0	2	1	0	4	0	0	4	12	7	5	5	1	2	2	1	2	2	1	0	2	0	0	1	1	4	2	0	7.79702	0	4.09331	3.22807	1.19245	2.60905	1.51594	1.14569	3.4648
C31E10.6	0	0	0	1	1	0	0	0	2	0	0	1	1	0	1	0	2	1	2	0	1	6	2	2	0	0	0	0	1	2	0	1	0	1	1	0	0	1	1	0	0	0	0	0.645614	1.19245	0	0	0	1.7324
C31G12.4	0	3	5	1	0	0	4	2	0	3	6	0	3	8	1	5	19	21	17	16	6	0	2	3	0	0	1	1	2	2	0	1	2	1	4	1	1	2	1	2	0	3.36024	2.92379	0.645614	0	0	3.03188	2.29137	0
C31H1.5	0	0	2	0	0	0	0	0	0	0	0	0	0	3	5	0	13	16	10	2	0	0	0	0	0	0	0	0	0	0	0	0	0	0	0	0	2	0	0	1	0	0	1.16952	0	0	0	0	0	0
C31H1.8	0	0	0	0	0	2	0	0	1	0	0	0	0	0	0	0	0	5	2	5	0	0	0	0	0	0	0	0	1	0	1	0	1	2	5	0	8	6	6	7	0	0	0	0	0	2.60905	0	0	0.866199
C31H2.3	1	3	0	5	0	2	0	0	0	0	0	0	0	0	0	0	0	0	0	0	5	21	6	16	0	0	0	1	0	0	1	0	0	1	0	0	0	0	0	0	2.59901	3.36024	0	3.22807	0	2.60905	0	0	0
C31H2.4	0	2	1	1	0	1	0	0	1	2	0	2	0	0	0	3	1	1	0	0	1	0	4	6	1	1	0	0	1	1	2	4	0	0	1	0	0	0	0	0	0	2.24016	0.584758	0.645614	0	1.30453	0	0	0.866199
C31H5.4	0	9	21	12	1	2	1	1	11	5	4	5	8	3	3	4	9	14	13	8	6	404	87	166	0	3	3	0	2	3	6	1	0	0	0	3	4	2	3	12	0	10.0807	12.2799	7.74737	1.19245	2.60905	0.757969	1.14569	9.52819
C31H5.5	12	30	34	50	8	11	8	20	5	12	2	3	18	9	11	16	6	18	15	8	99	303	48	175	7	13	11	7	5	7	10	1	4	4	14	7	4	8	4	0	31.1881	33.6024	19.8818	32.2807	9.53957	14.3498	6.06375	22.9137	4.33099
C31H5.6	0	3	7	5	0	4	3	0	4	1	4	0	4	4	0	8	4	4	4	0	2	4	4	7	3	3	2	7	2	2	7	2	0	0	0	0	1	1	0	1	0	3.36024	4.09331	3.22807	0	5.2181	2.27391	0	3.4648
C32B5.6	0	0	0	0	0	0	0	0	0	0	0	0	0	0	0	0	0	0	0	0	0	0	0	0	0	0	0	0	0	0	0	2	6	5	5	2	13	6	9	12	0	0	0	0	0	0	0	0	0
C32C4.1	1	1	0	7	0	0	0	0	1	0	0	0	5	0	0	1	2	0	0	0	0	24	17	17	0	1	0	1	0	0	0	0	2	0	0	0	0	0	0	0	2.59901	1.12008	0	4.5193	0	0	0	0	0.866199
C32D5.10	1	8	7	11	3	5	3	5	1	2	2	0	0	4	5	2	2	0	3	1	11	12	8	18	8	2	2	1	2	2	3	0	0	5	33	16	5	7	5	7	2.59901	8.96065	4.09331	7.10175	3.57734	6.52263	2.27391	5.72843	0.866199
C32D5.11	13	57	86	73	53	30	80	41	66	39	60	64	29	70	40	44	63	66	68	55	228	317	167	178	77	64	64	50	50	54	57	35	69	38	83	63	35	25	16	63	33.7871	63.8446	50.2892	47.1298	63.1997	39.1358	60.6375	46.9731	57.1691
C32D5.12	0	0	2	5	0	1	2	1	2	5	2	3	1	0	6	1	1	0	5	2	0	22	5	17	3	11	5	2	0	4	1	1	0	0	0	0	0	1	0	0	0	0	1.16952	3.22807	0	1.30453	1.51594	1.14569	1.7324
C32D5.3	0	30	32	38	4	8	19	5	11	7	11	9	6	9	7	2	6	13	7	9	17	75	64	91	10	3	6	11	9	9	7	6	2	2	3	4	3	7	8	4	0	33.6024	18.7123	24.5333	4.76979	10.4362	14.4014	5.72843	9.52819
C32D5.4	0	0	0	0	0	0	0	0	0	0	1	0	2	5	0	5	15	6	3	1	0	0	0	0	0	0	0	0	0	0	0	0	0	0	0	0	1	0	0	3	0	0	0	0	0	0	0	0	0
C32D5.6	0	1	0	0	0	0	1	1	1	0	2	1	0	0	1	0	0	8	0	4	1	1	3	5	0	0	0	1	5	4	0	0	0	1	0	1	0	0	0	2	0	1.12008	0	0	0	0	0.757969	1.14569	0.866199
C32D5.7	0	4	7	5	6	4	3	5	7	3	5	4	0	0	4	1	0	0	0	1	2	44	15	21	2	1	2	4	3	12	3	0	0	1	0	1	0	0	1	0	0	4.48033	4.09331	3.22807	7.15468	5.2181	2.27391	5.72843	6.06339
C32D5.8	23	93	185	145	78	60	82	200	101	42	102	83	102	207	104	180	324	417	329	251	190	692	434	580	199	76	85	87	314	78	85	59	94	57	540	498	140	37	17	136	59.7771	104.168	108.18	93.614	93.0108	78.2716	62.1534	229.137	87.4861
C32E12.1	0	0	0	0	0	0	0	0	0	0	0	0	0	0	0	6	14	5	3	4	0	0	0	0	0	0	0	0	0	0	0	0	0	0	1	0	3	1	0	0	0	0	0	0	0	0	0	0	0
C32E12.4	1	11	13	10	6	4	6	7	2	5	6	4	1	3	2	1	0	4	1	2	6	11	0	26	2	4	3	3	1	3	4	2	0	0	2	0	1	1	0	1	2.59901	12.3209	7.60186	6.45614	7.15468	5.2181	4.54781	8.0198	1.7324
C32E8.3	590	1306	2273	2331	912	779	1305	773	1713	764	1274	1220	1541	2123	1639	1660	1611	1862	1698	2080	6096	7656	3315	4580	860	1006	1016	925	1095	1235	1275	925	1059	777	1154	1280	834	1688	1548	1185	1533.41	1462.83	1329.16	1504.93	1087.51	1016.23	989.149	885.615	1483.8
C32E8.4	0	0	0	0	0	0	1	0	65	26	61	51	510	656	534	550	1641	1969	1875	1471	0	2	0	1	0	2	0	0	5	20	10	7	362	146	275	378	237	6	4	314	0	0	0	0	0	0	0.757969	0	56.3029
C32E8.5	79	144	226	197	183	162	274	148	247	184	209	152	253	381	264	199	473	501	431	455	619	550	403	478	202	251	303	225	187	235	273	154	285	170	310	299	289	963	885	464	205.322	161.292	132.155	127.186	218.218	211.333	207.683	169.561	213.951
C32E8.6	0	0	3	0	1	0	0	0	0	0	1	0	0	0	0	0	0	0	0	1	2	4	0	6	0	0	0	0	0	0	0	0	0	0	0	0	1	0	0	0	0	0	1.75427	0	1.19245	0	0	0	0
C32E8.9	1	0	9	8	2	8	5	27	11	8	7	14	2	2	0	5	3	12	2	7	9	36	10	15	28	12	8	2	62	13	5	3	13	8	105	81	11	3	6	12	2.59901	0	5.26282	5.16491	2.38489	10.4362	3.78984	30.9335	9.52819
C32F10.4	159	504	713	645	155	165	274	186	259	162	233	190	395	635	619	414	799	857	767	786	2994	3830	1700	2040	201	180	258	176	234	238	286	203	384	182	385	397	103	66	51	398	413.242	564.521	416.933	416.421	184.829	215.247	207.683	213.097	224.346
C32F10.8	9	32	61	27	44	27	57	44	56	29	52	52	11	24	19	25	72	71	44	60	60	159	105	180	49	48	87	50	51	54	45	53	19	14	18	15	15	11	26	38	23.3911	35.8426	35.6702	17.4316	52.4676	35.2222	43.2042	50.4102	48.5071
C32H11.4	5	12	19	29	4	11	5	1	7	1	6	3	5	7	5	4	23	5	11	18	7	25	15	43	2	7	3	8	0	1	3	6	6	2	0	1	3	5	3	2	12.995	13.441	11.1104	18.7228	4.76979	14.3498	3.78984	1.14569	6.06339
C32H11.5	0	3	0	0	3	3	0	3	0	0	0	0	4	6	2	0	0	0	0	0	0	2	5	10	4	4	0	4	5	0	1	0	0	5	5	5	0	0	0	0	0	3.36024	0	0	3.57734	3.91358	0	3.43706	0
C32H11.7	0	0	2	7	0	2	1	0	5	0	4	6	7	8	12	1	14	16	4	13	4	5	4	4	0	2	1	3	4	5	1	7	17	10	16	15	27	80	80	27	0	0	1.16952	4.5193	0	2.60905	0.757969	0	4.33099
C33A11.1	668	1231	2254	1657	390	394	606	422	419	240	327	298	254	406	347	294	482	598	401	403	6272	4605	4798	4890	534	556	729	609	308	323	332	248	252	98	276	255	36	187	191	121	1736.14	1378.82	1318.04	1069.78	465.054	513.983	459.329	483.479	362.937
C33A11.2	19	74	123	77	28	30	42	46	32	14	35	21	34	41	49	25	74	93	91	82	427	320	305	240	14	21	38	32	35	54	23	25	21	9	34	38	38	32	27	57	49.3811	82.886	71.9252	49.7123	33.3885	39.1358	31.8347	52.7015	27.7184
C33A11.t1	0	0	0	0	2	0	0	2	0	3	3	0	0	0	1	0	0	0	0	0	0	1	9	5	2	2	2	0	5	2	3	0	1	0	0	0	0	0	0	0	0	0	0	0	2.38489	0	0	2.29137	0
C33A12.1	0	11	15	10	9	4	7	10	24	10	10	11	33	8	9	26	26	19	23	13	4	94	19	70	19	11	15	17	19	13	16	8	5	3	11	10	28	1	1	35	0	12.3209	8.77137	6.45614	10.732	5.2181	5.30578	11.4569	20.7888
C33A12.19	0	0	2	0	1	0	0	0	2	0	1	0	0	1	0	0	3	3	3	4	0	7	4	1	0	0	0	0	2	0	0	0	1	0	0	0	0	0	4	0	0	0	1.16952	0	1.19245	0	0	0	1.7324
C33A12.3	12	36	49	51	5	4	14	1	11	8	14	19	4	4	6	4	6	7	3	10	105	116	94	98	11	9	11	10	17	16	11	7	2	2	4	3	8	9	5	4	31.1881	40.3229	28.6531	32.9263	5.96223	5.2181	10.6116	1.14569	9.52819
C33A12.4	1	5	8	2	0	0	0	0	3	0	2	3	4	3	0	1	1	4	1	1	8	29	16	23	0	2	2	1	2	2	0	0	0	0	0	0	0	2	0	0	2.59901	5.60041	4.67806	1.29123	0	0	0	0	2.5986
C33B4.2	17	82	143	134	40	36	63	33	36	12	41	27	32	39	30	35	13	7	1	6	148	162	129	94	52	41	39	33	44	37	62	22	47	18	51	48	3	1	1	1	44.1831	91.8467	83.6204	86.5122	47.6979	46.9629	47.752	37.8076	31.1832
C33B4.4	0	0	8	0	0	0	0	3	2	0	2	0	1	5	1	0	1	0	4	1	8	14	5	20	0	2	1	0	3	2	2	0	0	0	0	1	0	0	1	2	0	0	4.67806	0	0	0	0	3.43706	1.7324
C33C12.10	23	43	91	133	20	25	60	24	23	14	22	12	21	30	32	25	25	44	30	17	146	121	139	187	31	15	32	30	30	27	17	13	10	6	25	24	22	44	47	25	59.7771	48.1635	53.213	85.8666	23.8489	32.6132	45.4781	27.4964	19.9226
C33C12.12	0	0	0	0	0	0	0	0	0	0	1	0	1	2	0	0	9	0	2	3	0	0	0	0	0	0	0	0	0	0	0	0	0	0	0	0	2	4	0	2	0	0	0	0	0	0	0	0	0
C33C12.4	0	0	0	0	0	0	0	2	2	2	0	0	15	15	7	3	14	36	20	37	0	1	0	0	0	0	0	0	0	0	0	0	7	5	7	2	3	0	3	3	0	0	0	0	0	0	0	2.29137	1.7324
C33C12.9	102	227	313	340	91	133	123	99	123	48	91	90	52	169	120	72	136	146	124	185	917	891	539	650	87	136	121	107	114	96	80	90	88	55	107	84	109	29	12	112	265.099	254.258	183.029	219.509	108.513	173.502	93.2302	113.423	106.542
C33D9.3	0	4	10	5	11	44	49	34	28	36	17	21	30	11	14	9	35	20	6	3	1	13	19	19	16	55	38	39	23	83	37	31	4	1	1	1	2	0	0	3	0	4.48033	5.84758	3.22807	13.1169	57.3991	37.1405	38.9533	24.2536
C33D9.6	1	0	0	3	0	0	0	0	0	0	1	0	0	0	0	0	0	2	0	0	2	5	0	7	1	0	1	0	0	0	0	0	0	0	0	0	0	0	0	0	2.59901	0	0	1.93684	0	0	0	0	0
C33D9.9	0	0	0	0	0	0	0	0	0	0	0	0	0	0	0	0	0	0	0	0	0	1	0	7	0	0	0	0	0	0	0	0	0	0	0	0	0	0	0	0	0	0	0	0	0	0	0	0	0
C33E10.3	0	0	1	0	0	0	0	0	0	0	0	0	0	0	0	0	0	0	0	0	0	12	5	2	0	0	0	0	0	0	0	0	0	0	0	0	0	0	0	0	0	0	0.584758	0	0	0	0	0	0
C33F10.1	0	0	0	0	0	0	0	0	2	0	0	0	21	12	4	16	26	21	27	23	0	0	0	0	0	0	0	0	0	1	0	0	4	1	1	9	9	1	2	13	0	0	0	0	0	0	0	0	1.7324
C33F10.11	0	0	0	0	0	0	0	0	0	0	0	0	4	2	6	4	23	6	10	4	0	0	0	0	0	0	0	0	0	0	0	0	3	3	0	0	4	1	0	5	0	0	0	0	0	0	0	0	0
C33F10.12	0	0	0	0	0	0	0	0	3	2	3	0	9	9	11	18	22	46	35	24	0	0	0	0	0	0	1	0	0	2	2	2	2	0	1	1	3	0	0	5	0	0	0	0	0	0	0	0	2.5986
C33F10.14	0	3	4	7	4	1	1	5	4	1	2	4	1	1	0	0	1	3	1	5	2	9	1	29	1	5	3	2	5	6	4	4	3	2	3	1	4	0	5	5	0	3.36024	2.33903	4.5193	4.76979	1.30453	0.757969	5.72843	3.4648
C33F10.15	0	0	0	0	0	0	0	0	7	0	4	0	0	0	0	0	0	0	0	0	0	0	0	0	0	0	0	0	0	0	0	0	0	0	0	0	0	0	0	0	0	0	0	0	0	0	0	0	6.06339
C33F10.8	0	0	0	0	0	0	0	0	11	4	6	2	17	35	22	31	81	120	111	44	0	0	0	0	0	0	0	0	0	2	0	2	27	9	36	40	5	0	2	8	0	0	0	0	0	0	0	0	9.52819
C33G3.4	0	5	8	3	18	0	12	8	10	10	9	2	2	0	0	3	4	5	3	3	6	12	10	16	16	14	15	17	12	14	21	7	0	0	2	0	0	0	0	0	0	5.60041	4.67806	1.93684	21.464	0	9.09563	9.16548	8.66199
C33G3.5	0	0	0	0	0	0	0	0	0	0	0	0	0	0	1	3	28	23	17	9	0	0	0	0	0	0	0	0	0	0	0	0	0	0	0	0	3	0	0	1	0	0	0	0	0	0	0	0	0
C33G3.6	9	21	37	19	28	24	30	21	29	19	25	28	27	25	10	24	17	32	19	33	99	57	60	68	20	15	36	23	25	29	23	24	17	12	21	11	3	6	6	7	23.3911	23.5217	21.636	12.2667	33.3885	31.3086	22.7391	24.0594	25.1198
C33G8.2	4	25	60	53	5	15	6	9	57	29	43	49	100	70	65	99	832	996	870	1141	79	136	168	111	14	16	8	11	52	63	37	24	57	34	67	56	221	233	235	342	10.396	28.002	35.0855	34.2175	5.96223	19.5679	4.54781	10.3112	49.3733
C33G8.3	0	0	0	1	0	0	0	0	0	1	0	0	0	2	0	0	8	12	14	4	0	0	0	1	0	0	0	0	0	3	0	0	0	0	0	1	13	6	1	3	0	0	0	0.645614	0	0	0	0	0
C33G8.4	262	659	1018	1020	440	320	522	423	848	408	641	501	372	555	470	348	682	732	651	714	3980	4832	2568	2606	543	582	829	518	524	677	816	423	364	183	338	438	77	4	2	172	680.94	738.134	595.284	658.526	524.676	417.448	395.66	484.625	734.537
C33H5.13	27	169	284	239	222	141	247	161	337	164	296	283	225	403	469	222	281	318	319	348	739	1748	700	676	304	249	476	245	497	455	441	291	519	255	525	586	301	29	22	444	70.1732	189.294	166.071	154.302	264.723	183.938	187.218	184.455	291.909
C33H5.16	0	0	0	0	0	0	0	0	9	2	9	8	40	58	35	47	131	169	155	117	0	0	0	0	0	0	0	0	2	1	1	0	18	13	55	36	4	0	2	5	0	0	0	0	0	0	0	0	7.79579
C34B2.10	2	0	7	4	5	8	5	20	16	10	13	12	23	21	21	12	14	23	14	13	9	10	5	22	9	12	9	13	16	20	11	18	5	3	7	8	17	3	17	16	5.19801	0	4.09331	2.58246	5.96223	10.4362	3.78984	22.9137	13.8592
C34B2.11	2	7	12	8	6	6	7	3	3	0	0	1	0	1	0	1	0	3	2	1	2	45	25	33	2	6	5	9	2	1	1	0	2	0	0	0	0	0	0	1	5.19801	7.84057	7.0171	5.16491	7.15468	7.82716	5.30578	3.43706	2.5986
C34B2.3	0	0	0	0	0	0	0	0	3	0	0	0	0	5	0	5	8	8	11	0	0	0	0	0	0	0	0	0	0	0	0	0	2	2	2	0	2	0	0	2	0	0	0	0	0	0	0	0	2.5986
C34B2.4	1	2	2	0	0	0	0	0	0	0	0	0	1	4	8	4	0	3	0	3	0	0	0	0	1	2	0	1	0	0	0	0	0	1	0	0	0	0	0	2	2.59901	2.24016	1.16952	0	0	0	0	0	0
C34B2.5	0	2	3	3	5	6	6	1	2	6	2	5	1	0	4	3	8	6	12	10	0	11	1	7	3	13	7	5	8	6	8	5	2	1	6	1	1	1	0	4	0	2.24016	1.75427	1.93684	5.96223	7.82716	4.54781	1.14569	1.7324
C34B2.6	0	3	17	12	13	29	18	6	24	12	15	15	2	7	6	8	16	10	7	15	4	18	33	33	19	26	19	14	13	11	10	8	3	2	9	6	10	2	9	15	0	3.36024	9.94089	7.74737	15.5018	37.8313	13.6434	6.87411	20.7888
C34B2.8	4	52	91	87	44	28	48	146	38	9	46	55	61	62	41	56	74	70	41	70	37	306	187	229	162	35	41	53	314	58	38	38	34	28	601	450	55	23	6	70	10.396	58.2442	53.213	56.1684	52.4676	36.5267	36.3825	167.27	32.9156
C34B2.9	0	0	0	9	3	0	0	0	0	0	0	1	13	1	3	4	0	0	1	1	0	2	2	3	1	1	3	0	0	1	3	3	1	0	1	1	2	0	0	0	0	0	0	5.81052	3.57734	0	0	0	0
C34B4.2	11	25	68	27	5	11	10	11	10	6	4	5	3	4	7	10	9	10	2	6	36	182	137	199	9	12	15	3	7	7	17	5	2	3	9	6	0	6	7	5	28.5891	28.002	39.7636	17.4316	5.96223	14.3498	7.57969	12.6025	8.66199
C34B4.3	0	0	5	1	0	0	1	4	0	1	0	1	2	2	0	0	1	0	0	1	8	15	14	14	0	0	0	0	2	1	2	0	1	0	0	0	1	0	0	0	0	0	2.92379	0.645614	0	0	0.757969	4.58274	0
C34B7.2	5	4	15	6	2	4	2	7	6	6	4	1	3	1	2	2	4	1	10	0	16	31	25	40	4	5	0	7	2	6	11	3	3	3	5	4	0	8	2	4	12.995	4.48033	8.77137	3.87368	2.38489	5.2181	1.51594	8.0198	5.19719
C34C12.2	6	33	88	79	54	49	87	55	62	41	74	66	28	49	41	33	48	127	78	82	106	185	91	103	73	95	78	47	83	70	63	31	93	33	136	89	50	49	60	75	15.594	36.9627	51.4587	51.0035	64.3921	63.9218	65.9433	63.0127	53.7043
C34C12.4	0	4	7	4	3	1	3	1	4	1	6	2	17	11	4	11	11	19	22	23	2	10	5	21	0	1	3	2	3	1	0	4	1	0	8	9	2	2	1	12	0	4.48033	4.09331	2.58246	3.57734	1.30453	2.27391	1.14569	3.4648
C34C12.6	263	539	914	856	234	160	296	176	192	88	145	132	56	158	148	111	63	58	42	80	2147	1964	1061	1546	169	221	189	189	143	150	136	124	80	66	108	99	11	25	26	6	683.539	603.724	534.469	552.645	279.032	208.724	224.359	201.641	166.31
C34C12.7	1	6	16	16	54	37	44	113	76	30	79	72	39	66	36	49	30	92	32	38	12	68	38	1	116	55	69	34	171	89	98	48	119	32	261	229	24	26	5	25	2.59901	6.72049	9.35613	10.3298	64.3921	48.2675	33.3506	129.462	65.8311
C34C12.8	2	9	10	24	0	5	4	1	6	5	2	4	9	4	3	4	5	5	4	9	6	21	10	23	9	7	4	8	10	7	8	8	3	2	5	0	5	1	0	3	5.19801	10.0807	5.84758	15.4947	0	6.52263	3.03188	1.14569	5.19719
C34C6.3	3	2	10	3	2	0	2	6	1	0	1	1	4	1	0	2	0	0	1	0	5	12	1	10	2	4	3	1	0	0	3	0	1	0	1	1	0	0	0	0	7.79702	2.24016	5.84758	1.93684	2.38489	0	1.51594	6.87411	0.866199
C34C6.4	0	0	13	3	2	3	5	1	3	6	3	3	2	16	5	5	7	7	21	14	1	5	7	13	0	2	1	4	2	4	4	4	3	0	1	0	1	2	3	8	0	0	7.60186	1.93684	2.38489	3.91358	3.78984	1.14569	2.5986
C34C6.7	1	0	4	1	1	1	0	0	0	0	1	1	0	0	1	0	0	4	0	0	1	15	10	15	0	2	0	0	0	0	0	0	0	0	0	0	0	0	0	0	2.59901	0	2.33903	0.645614	1.19245	1.30453	0	0	0
C34D1.4	0	0	0	0	1	1	0	1	2	0	0	3	0	1	2	0	3	1	0	2	0	5	0	6	4	1	0	1	0	1	6	0	0	0	0	2	0	0	0	2	0	0	0	0	1.19245	1.30453	0	1.14569	1.7324
C34D10.1	5	6	13	13	4	3	1	1	1	0	6	2	1	5	2	4	0	4	1	0	5	18	17	35	0	2	1	0	2	5	2	0	2	2	3	0	0	0	0	0	12.995	6.72049	7.60186	8.39298	4.76979	3.91358	0.757969	1.14569	0.866199
C34D10.2	39	67	152	117	25	39	62	48	44	11	37	21	17	18	17	4	32	32	15	30	330	286	242	313	26	28	35	38	13	25	23	12	12	12	22	21	2	6	1	13	101.361	75.0455	88.8832	75.5368	29.8112	50.8765	46.9941	54.9929	38.1128
C34D10.4	2	7	2	3	0	1	4	0	0	2	3	1	0	3	2	3	1	5	3	2	8	6	12	5	0	0	2	1	1	1	3	1	0	0	3	1	0	0	0	0	5.19801	7.84057	1.16952	1.93684	0	1.30453	3.03188	0	0
C34D4.2	0	0	0	0	1	0	0	1	11	5	18	6	17	42	40	33	77	189	72	75	1	1	4	0	0	0	0	0	2	2	0	0	32	16	56	67	3	0	1	6	0	0	0	0	1.19245	0	0	1.14569	9.52819
C34D4.3	0	0	0	0	0	0	0	0	3	0	4	0	188	36	76	108	183	133	113	115	0	0	0	0	0	0	0	0	0	0	0	0	7	7	34	28	55	5	12	70	0	0	0	0	0	0	0	0	2.5986
C34D4.4	5	1	17	10	4	2	3	4	8	6	5	2	13	11	10	6	13	12	15	18	17	18	10	14	3	6	8	10	10	12	3	2	3	0	9	5	11	8	4	9	12.995	1.12008	9.94089	6.45614	4.76979	2.60905	2.27391	4.58274	6.92959
C34E10.10	0	2	5	5	3	6	4	2	5	3	4	1	4	6	0	1	5	12	11	6	7	22	2	4	2	4	11	5	2	7	3	1	10	1	7	7	2	4	3	7	0	2.24016	2.92379	3.22807	3.57734	7.82716	3.03188	2.29137	4.33099
C34E11.2	17	91	190	96	28	25	66	46	25	9	10	19	29	76	38	32	17	24	7	11	74	35	67	131	27	44	61	51	16	20	10	13	10	4	11	33	0	1	3	1	44.1831	101.927	111.104	61.9789	33.3885	32.6132	50.0259	52.7015	21.655
C34E7.4	29	315	838	809	522	355	688	387	365	129	345	297	408	715	553	474	218	252	208	275	326	1254	921	893	595	646	503	473	455	441	322	284	435	171	763	606	37	0	3	20	75.3712	352.826	490.027	522.302	622.457	463.107	521.483	443.38	316.163
C34F11.1	1	0	1	4	1	0	0	0	9	6	4	9	106	168	111	115	332	429	426	308	1	0	0	0	0	0	0	0	1	3	6	2	60	36	78	49	43	32	44	61	2.59901	0	0.584758	2.58246	1.19245	0	0	0	7.79579
C34F11.2	0	0	0	0	0	0	0	0	2	0	0	0	3	8	5	3	6	22	16	32	0	0	0	0	0	0	0	0	0	0	0	0	1	0	2	2	4	3	0	6	0	0	0	0	0	0	0	0	1.7324
C34F11.5	0	0	0	0	0	0	0	0	0	0	0	0	12	4	14	15	35	35	24	31	0	1	0	2	0	0	3	0	0	1	0	0	0	0	10	17	1	1	1	3	0	0	0	0	0	0	0	0	0
C34F11.8	88	103	140	156	27	24	57	33	141	65	95	101	30	123	37	44	141	158	140	131	911	1147	670	756	38	43	57	50	91	112	82	58	33	19	53	61	50	24	16	40	228.713	115.368	81.8661	100.716	32.1961	31.3086	43.2042	37.8076	122.134
C34F6.1	32	100	254	156	45	32	109	101	24	20	43	30	7	37	39	14	15	1	5	6	138	40	122	118	94	71	147	79	28	23	34	11	4	8	22	60	0	0	3	0	83.1682	112.008	148.529	100.716	53.6601	41.7448	82.6186	115.714	20.7888
C34F6.10	13	48	46	41	11	19	32	20	14	14	23	11	3	11	4	17	12	19	25	11	61	88	84	120	31	29	26	15	22	15	11	15	2	3	16	9	6	13	9	3	33.7871	53.7639	26.8989	26.4702	13.1169	24.786	24.255	22.9137	12.1268
C34F6.11	0	0	0	0	0	0	0	0	0	0	0	0	0	1	4	6	15	13	5	9	0	12	2	11	1	0	0	1	1	0	0	0	0	0	3	1	5	1	1	7	0	0	0	0	0	0	0	0	0
C34F6.5	5	9	12	7	10	11	19	9	18	4	16	13	26	47	30	12	18	20	25	7	31	34	19	18	12	16	13	12	9	9	15	11	54	16	28	52	2	1	1	8	12.995	10.0807	7.0171	4.5193	11.9245	14.3498	14.4014	10.3112	15.5916
C34F6.7	1	6	0	5	1	0	1	1	3	2	3	2	0	0	1	1	5	2	0	2	2	14	12	15	1	3	1	1	0	2	1	0	0	0	1	5	0	1	5	1	2.59901	6.72049	0	3.22807	1.19245	0	0.757969	1.14569	2.5986
C34F6.9	1	9	0	10	2	3	7	5	5	2	6	7	6	6	2	5	2	1	1	1	12	26	16	49	2	5	7	4	4	4	7	3	2	2	7	2	0	2	1	3	2.59901	10.0807	0	6.45614	2.38489	3.91358	5.30578	5.72843	4.33099
C34G6.3	0	0	0	0	1	0	0	0	18	7	10	12	65	103	63	55	200	184	169	204	4	0	0	0	0	0	0	0	2	6	0	0	50	19	27	42	35	0	1	42	0	0	0	0	1.19245	0	0	0	15.5916
C34H4.1	0	0	0	3	0	0	0	0	2	3	1	0	3	1	0	0	2	0	3	0	0	4	5	4	3	8	2	0	8	1	2	4	5	1	14	3	1	0	0	0	0	0	0	1.93684	0	0	0	0	1.7324
C34H4.2	49	72	219	212	339	284	534	273	928	458	649	671	606	770	759	591	1479	1354	1078	1304	602	466	428	408	681	659	715	632	1222	1402	1243	1107	763	740	1086	1459	435	230	260	497	127.351	80.6459	128.062	136.87	404.239	370.485	404.755	312.772	803.833
C34H4.5	12	3	38	29	32	9	54	27	33	5	9	12	26	51	41	22	40	27	76	56	123	123	83	106	24	24	38	41	17	22	17	20	23	20	48	29	33	161	125	57	31.1881	3.36024	22.2208	18.7228	38.1583	11.7407	40.9303	30.9335	28.5846
C35A11.2	0	0	5	3	0	0	0	0	0	2	1	1	0	0	0	0	10	4	1	1	0	8	0	2	0	0	1	0	4	0	0	0	2	0	1	0	1	0	0	0	0	0	2.92379	1.93684	0	0	0	0	0
C35A11.4	0	0	6	3	1	2	2	1	13	4	6	3	3	3	1	2	1	7	1	4	4	2	0	0	6	6	3	10	8	6	2	10	2	0	3	7	2	0	4	0	0	0	3.50855	1.93684	1.19245	2.60905	1.51594	1.14569	11.2606
C35A5.10	0	9	6	18	12	8	13	35	2	3	5	5	8	9	2	6	0	0	0	0	1	2	6	0	23	11	12	3	7	11	9	2	4	1	17	17	0	0	0	0	0	10.0807	3.50855	11.621	14.3094	10.4362	9.85359	40.099	1.7324
C35A5.11	0	8	1	0	3	0	0	0	1	0	2	0	13	0	8	7	1	0	0	0	0	0	0	1	0	1	0	0	0	0	1	0	0	0	0	0	0	0	0	0	0	8.96065	0.584758	0	3.57734	0	0	0	0.866199
C35A5.3	0	2	0	0	0	2	1	3	2	0	2	2	0	0	0	0	4	5	4	4	0	0	1	4	1	1	2	0	1	3	3	2	2	1	1	2	10	1	2	6	0	2.24016	0	0	0	2.60905	0.757969	3.43706	1.7324
C35A5.4	0	0	0	0	0	0	0	0	0	0	1	0	3	5	4	2	4	6	5	2	0	0	0	0	0	0	0	0	0	0	0	0	3	0	8	4	0	0	0	1	0	0	0	0	0	0	0	0	0
C35A5.5	0	6	0	0	0	1	2	0	0	0	0	0	0	0	0	0	0	0	0	0	0	0	4	2	0	0	0	0	0	0	1	1	0	0	0	0	0	0	0	0	0	6.72049	0	0	0	1.30453	1.51594	0	0
C35A5.6	0	0	0	1	0	0	0	0	0	0	1	0	2	3	2	0	0	0	1	0	2	6	0	13	0	0	1	0	0	0	1	0	0	0	0	0	2	1	0	0	0	0	0	0.645614	0	0	0	0	0
C35A5.8	2	6	7	9	4	5	7	26	7	1	1	3	2	1	2	3	2	7	3	4	9	20	9	25	14	8	3	4	30	1	7	3	11	4	42	30	5	19	3	16	5.19801	6.72049	4.09331	5.81052	4.76979	6.52263	5.30578	29.7878	6.06339
C35B1.2	50	83	120	134	71	63	130	63	102	62	79	78	68	140	107	78	180	169	151	148	454	342	264	353	60	95	95	67	63	77	89	51	93	56	92	120	65	406	398	158	129.95	92.9668	70.171	86.5122	84.6637	82.1851	98.5359	72.1782	88.3523
C35B1.3	0	0	0	0	0	0	0	1	0	1	1	0	692	922	1094	862	4264	4654	4245	6034	0	2	0	3	0	0	0	0	0	0	0	0	2	0	6	4	63	0	0	71	0	0	0	0	0	0	0	1.14569	0
C35B1.4	0	0	0	0	0	0	0	0	0	0	0	0	1	0	0	2	57	25	47	55	0	0	0	0	0	0	1	0	0	6	0	3	779	285	581	587	994	2081	2266	1161	0	0	0	0	0	0	0	0	0
C35B1.5	626	1359	2329	2204	3195	2498	4187	2479	6431	3107	4885	4459	4337	6709	5550	4280	6044	5894	5682	6222	8688	8708	4614	6510	4513	4761	5907	4428	6552	6891	7330	4949	8697	4704	7933	7888	3589	100	88	3190	1626.98	1522.19	1361.9	1422.93	3809.87	3258.71	3173.62	2840.15	5570.53
C35B1.7	62	192	281	303	147	177	215	132	124	60	85	98	90	115	75	77	23	44	21	52	847	2106	575	820	126	166	140	186	136	121	129	91	76	60	74	79	29	1	0	17	161.138	215.056	164.317	195.621	175.29	230.901	162.963	151.23	107.409
C35B1.8	0	1	1	4	1	3	4	0	3	1	3	3	28	25	13	11	138	116	116	112	0	0	1	1	1	2	2	5	0	2	1	2	2	2	7	3	13	9	3	18	0	1.12008	0.584758	2.58246	1.19245	3.91358	3.03188	0	2.5986
C35B8.3	0	0	6	7	1	2	0	2	2	1	7	1	2	0	0	5	4	1	0	0	4	32	13	10	2	0	1	2	1	3	1	2	0	1	0	1	5	2	0	1	0	0	3.50855	4.5193	1.19245	2.60905	0	2.29137	1.7324
C35B8.4	0	0	0	4	2	2	0	1	6	5	1	2	4	3	4	0	1	9	4	5	1	3	0	15	2	0	3	1	3	3	2	3	5	0	3	2	0	0	0	2	0	0	0	2.58246	2.38489	2.60905	0	1.14569	5.19719
C35C5.10	0	7	7	9	0	2	0	2	0	1	1	2	1	4	0	12	0	0	4	5	13	35	30	21	2	1	3	3	1	2	1	2	0	1	2	0	1	0	1	1	0	7.84057	4.09331	5.81052	0	2.60905	0	2.29137	0
C35C5.3	3	16	28	7	2	6	7	5	15	14	9	13	8	1	7	11	2	2	3	4	13	20	40	47	7	7	12	5	10	16	4	10	2	6	15	3	8	2	0	3	7.79702	17.9213	16.3732	4.5193	2.38489	7.82716	5.30578	5.72843	12.993
C35C5.8	0	6	5	9	1	1	3	0	0	0	0	0	0	1	0	1	4	1	2	1	3	22	11	33	0	0	0	0	6	2	4	0	2	0	0	0	2	0	0	8	0	6.72049	2.92379	5.81052	1.19245	1.30453	2.27391	0	0
C35C5.9	1	0	1	5	0	0	0	0	2	2	1	2	1	3	2	2	1	1	2	7	1	13	2	7	0	0	0	5	0	1	3	2	1	1	0	1	7	0	0	6	2.59901	0	0.584758	3.22807	0	0	0	0	1.7324
C35D10.1	0	3	2	0	4	3	4	2	3	5	4	2	5	6	3	2	5	17	9	12	2	16	4	11	6	7	0	6	3	6	13	2	5	0	5	5	11	3	5	6	0	3.36024	1.16952	0	4.76979	3.91358	3.03188	2.29137	2.5986
C35D10.10	1	1	10	11	3	3	5	2	6	4	1	3	0	1	1	0	4	3	3	1	1	17	10	30	0	3	10	5	1	8	7	5	3	4	2	1	9	2	9	3	2.59901	1.12008	5.84758	7.10175	3.57734	3.91358	3.78984	2.29137	5.19719
C35D10.12	0	0	8	8	2	0	0	0	0	2	1	2	0	2	0	0	1	0	0	1	0	13	4	13	2	0	0	0	0	5	0	0	0	0	0	0	0	0	0	0	0	0	4.67806	5.16491	2.38489	0	0	0	0
C35D10.17	12	42	109	132	96	66	162	109	181	94	197	127	105	114	86	81	95	151	110	130	563	1491	477	268	138	176	155	109	169	185	188	111	143	89	197	205	175	0	1	158	31.1881	47.0434	63.7386	85.221	114.475	86.0987	122.791	124.88	156.782
C35D10.3	0	0	0	0	0	0	0	0	1	0	0	0	0	2	10	5	6	17	4	5	0	0	0	0	0	0	0	0	0	0	0	0	0	0	0	3	1	0	1	8	0	0	0	0	0	0	0	0	0.866199
C35D10.5	0	0	2	0	0	3	1	0	1	1	3	7	0	1	1	1	7	5	1	2	0	10	12	24	2	2	1	4	0	0	2	1	2	0	0	1	1	0	3	1	0	0	1.16952	0	0	3.91358	0.757969	0	0.866199
C35D10.6	0	0	0	0	0	0	0	0	7	0	3	3	2	3	4	5	9	8	7	4	1	5	3	1	0	5	4	6	2	4	3	0	1	1	2	3	2	5	1	12	0	0	0	0	0	0	0	0	6.06339
C35D10.7	0	0	2	5	1	0	0	1	3	1	5	0	4	2	0	0	3	0	5	1	0	2	4	7	2	2	2	1	0	1	5	0	0	0	4	4	11	6	1	15	0	0	1.16952	3.22807	1.19245	0	0	1.14569	2.5986
C35D10.8	0	0	0	4	0	1	0	0	0	0	0	0	9	1	1	0	3	8	6	6	1	3	0	0	0	1	0	0	1	0	3	1	2	0	0	0	4	1	0	4	0	0	0	2.58246	0	1.30453	0	0	0
C35D6.13	0	0	0	1	0	0	0	0	0	0	0	0	1	0	0	0	0	0	54	0	0	0	0	0	0	0	0	24	0	0	1	0	1	0	1	0	0	0	0	0	0	0	0	0.645614	0	0	0	0	0
C35D6.4	0	0	1	0	0	0	0	0	0	0	0	0	0	0	0	0	0	88	0	0	0	0	0	0	0	0	2	2	0	0	0	0	0	0	0	0	107	0	0	0	0	0	0.584758	0	0	0	0	0	0
C35E7.10	0	0	0	0	0	0	0	1	98	48	101	73	227	471	354	292	1108	1181	1095	813	1	1	1	0	0	0	0	0	8	26	22	4	186	93	203	196	62	34	69	92	0	0	0	0	0	0	0	1.14569	84.8875
C35E7.11	94	105	303	249	104	67	172	88	71	24	63	51	71	97	64	50	51	34	38	68	1654	1508	720	859	113	164	144	144	50	81	47	52	34	19	45	42	9	10	3	9	244.307	117.609	177.182	160.758	124.014	87.4032	130.371	100.82	61.5001
C35E7.2	3	0	4	10	1	1	1	1	1	0	0	0	0	1	0	0	1	1	0	0	6	27	25	32	3	0	6	3	4	0	0	1	0	1	0	0	0	0	0	0	7.79702	0	2.33903	6.45614	1.19245	1.30453	0.757969	1.14569	0.866199
C35E7.4	5	1	19	0	0	0	0	0	5	0	3	2	1	0	0	2	0	0	0	1	5	20	19	53	1	0	0	0	0	2	2	0	0	0	2	0	0	0	0	0	12.995	1.12008	11.1104	0	0	0	0	0	4.33099
C35E7.7	0	0	0	0	0	0	0	0	0	0	0	0	17	11	9	5	9	20	13	17	0	0	0	0	0	0	0	0	0	0	0	0	0	0	0	0	0	0	0	2	0	0	0	0	0	0	0	0	0
C35E7.9	0	0	0	0	3	0	1	1	122	73	107	120	587	834	598	597	1860	2141	2282	2174	6	7	1	10	2	2	2	4	14	48	35	18	230	130	299	276	231	216	159	322	0	0	0	0	3.57734	0	0.757969	1.14569	105.676
C36A4.10	6	12	11	31	6	6	4	3	17	9	10	13	7	11	15	10	3	1	4	1	69	55	34	30	12	7	3	6	12	18	5	9	4	3	6	3	0	1	0	0	15.594	13.441	6.43234	20.014	7.15468	7.82716	3.03188	3.43706	14.7254
C36A4.11	4	0	1	0	1	0	6	0	1	4	6	2	3	0	2	1	4	3	2	5	4	24	1	13	1	2	1	3	6	3	3	3	6	3	12	10	4	0	2	8	10.396	0	0.584758	0	1.19245	0	4.54781	0	0.866199
C36A4.14	1	10	23	18	5	11	9	9	22	9	10	16	0	3	1	4	0	4	3	10	30	49	45	30	16	9	9	10	10	12	14	7	5	2	10	4	3	0	2	5	2.59901	11.2008	13.4494	11.621	5.96223	14.3498	6.82172	10.3112	19.0564
C36A4.4	7	11	11	25	33	42	66	71	56	37	29	46	28	68	38	44	50	58	39	40	50	33	29	26	87	58	43	46	85	61	62	26	112	43	192	184	69	47	12	88	18.193	12.3209	6.43234	16.1403	39.3507	54.7901	50.0259	81.3437	48.5071
C36A4.5	2	6	9	12	0	0	3	3	1	1	0	1	0	1	0	1	3	2	4	0	12	2	14	6	0	3	0	0	0	0	0	2	0	1	2	0	3	9	11	4	5.19801	6.72049	5.26282	7.74737	0	0	2.27391	3.43706	0.866199
C36B1.11	0	0	3	1	1	3	2	1	2	0	0	2	0	0	5	0	0	8	2	4	0	10	7	6	2	1	4	3	2	6	1	0	1	0	1	0	5	5	4	23	0	0	1.75427	0.645614	1.19245	3.91358	1.51594	1.14569	1.7324
C36B1.13	0	1	5	2	1	0	1	1	0	1	0	0	1	1	5	4	0	2	0	0	12	36	18	27	5	0	1	0	0	0	0	1	0	0	0	0	0	0	0	0	0	1.12008	2.92379	1.29123	1.19245	0	0.757969	1.14569	0
C36B1.14	0	0	0	1	1	0	0	0	1	0	2	1	0	0	0	0	4	1	8	5	2	2	2	3	0	0	2	0	0	4	1	0	0	1	0	0	8	2	2	5	0	0	0	0.645614	1.19245	0	0	0	0.866199
C36B1.6	0	0	0	1	1	0	0	0	1	0	0	0	3	0	2	0	0	0	0	0	3	9	1	3	0	0	0	0	0	0	0	0	0	0	0	1	0	1	0	0	0	0	0	0.645614	1.19245	0	0	0	0.866199
C36B7.5	0	17	19	32	5	6	8	7	5	5	7	5	17	20	16	13	2	5	0	6	16	0	17	17	15	16	2	12	5	14	3	3	8	4	5	5	0	0	1	0	0	19.0414	11.1104	20.6596	5.96223	7.82716	6.06375	8.0198	4.33099
C36B7.6	57	121	214	153	226	223	418	281	291	144	278	228	86	227	151	96	210	203	140	127	448	265	254	274	300	321	379	276	245	258	283	217	133	103	236	244	26	22	42	63	148.143	135.53	125.138	98.7789	269.493	290.909	316.831	321.938	252.064
C36C9.1	5	5	17	19	2	5	8	3	13	1	13	9	7	10	1	1	5	9	11	3	0	3	0	0	0	1	1	1	0	3	1	1	2	2	6	6	26	62	24	78	12.995	5.60041	9.94089	12.2667	2.38489	6.52263	6.06375	3.43706	11.2606
C36C9.10	0	4	3	5	4	1	16	0	14	13	6	4	4	4	17	7	12	40	18	42	17	48	4	24	14	13	6	7	23	7	8	8	36	6	44	65	177	22	32	162	0	4.48033	1.75427	3.22807	4.76979	1.30453	12.1275	0	12.1268
C36E6.1	167	349	547	626	416	191	623	327	391	222	361	374	200	484	309	311	479	290	453	429	1503	1360	939	1534	339	430	484	289	198	357	293	260	231	100	277	266	207	821	493	238	434.034	390.908	319.863	404.154	496.058	249.164	472.215	374.639	338.684
C36E6.2	31	77	110	127	97	73	112	66	132	80	108	87	66	109	74	79	109	97	109	93	399	448	316	297	91	74	102	69	94	110	123	64	64	54	76	78	76	23	18	96	80.5692	86.2463	64.3234	81.9929	115.667	95.2304	84.8925	75.6152	114.338
C36E8.1	4	65	80	84	60	80	100	81	81	26	39	56	1	17	11	3	36	35	31	37	30	203	95	233	78	81	121	57	64	76	61	48	9	7	38	31	27	17	6	27	10.396	72.8053	46.7806	54.2316	71.5468	104.362	75.7969	92.8005	70.1621
C36E8.4	0	0	16	0	0	5	3	0	8	5	5	7	3	4	4	4	1	5	0	5	11	28	17	42	1	5	4	8	4	2	0	0	1	2	0	4	0	0	2	4	0	0	9.35613	0	0	6.52263	2.27391	0	6.92959
C36F7.5	0	0	0	0	0	0	0	0	49	21	50	29	184	282	215	177	928	1188	1100	897	0	1	0	2	0	0	0	0	1	4	7	5	119	42	82	106	60	70	51	110	0	0	0	0	0	0	0	0	42.4437
C36H8.1	0	0	0	0	0	0	0	0	91	44	95	66	421	880	784	633	2070	2848	2473	1591	0	1	0	8	0	0	0	0	5	20	12	2	254	131	261	359	101	151	188	186	0	0	0	0	0	0	0	0	78.8241
C37A2.6	0	2	12	3	3	11	9	3	13	8	4	5	0	0	0	0	4	0	4	0	6	3	6	3	9	9	2	17	5	7	12	8	0	0	0	2	2	1	1	3	0	2.24016	7.0171	1.93684	3.57734	14.3498	6.82172	3.43706	11.2606
C37A2.7	21961	31956	61414	60390	74680	56667	95704	47238	88363	40489	68014	64017	43135	59596	65769	44004	59569	59714	56519	68293	130966	197751	116639	124958	66624	76361	85961	78949	75933	95679	79801	70340	61266	31490	53670	54061	51297	91287	94205	55957	57076.8	35793.3	35912.3	38988.6	89051.9	73923.6	72540.6	54119.9	76539.9
C37A2.8	12	25	61	51	47	40	73	39	110	49	93	88	39	96	51	64	120	134	124	92	153	217	150	142	50	75	89	50	76	79	96	63	100	43	106	125	88	21	11	118	31.1881	28.002	35.6702	32.9263	56.045	52.181	55.3317	44.6817	95.2819
C37A5.11	1	1	2	0	0	0	3	1	1	0	0	1	0	0	0	0	0	0	0	0	7	16	4	6	1	1	0	0	2	2	0	0	0	0	0	0	0	0	0	1	2.59901	1.12008	1.16952	0	0	0	2.27391	1.14569	0.866199
C37A5.3	0	0	0	0	0	0	0	0	0	0	0	0	0	0	0	0	0	3	0	0	0	6	0	7	0	0	0	0	0	0	0	0	0	1	2	5	0	0	0	1	0	0	0	0	0	0	0	0	0
C37A5.6	0	0	0	0	0	0	1	0	0	0	0	0	0	0	0	0	0	1	0	1	4	10	1	2	0	0	0	0	0	0	0	0	0	0	0	0	0	0	0	0	0	0	0	0	0	0	0.757969	0	0
C37A5.7	11	26	25	22	17	25	35	17	33	9	17	23	12	23	15	12	24	30	31	36	80	73	39	62	29	27	44	34	16	29	36	26	26	16	40	34	30	8	5	53	28.5891	29.1221	14.619	14.2035	20.2716	32.6132	26.5289	19.4767	28.5846
C37C3.1	18	40	107	62	65	69	113	80	147	86	91	89	61	115	96	86	161	211	169	140	242	167	148	179	55	71	95	65	98	139	98	73	124	72	110	104	139	377	320	275	46.7821	44.8033	62.5691	40.0281	77.509	90.0123	85.6505	91.6548	127.331
C37C3.11	1	1	3	3	2	1	2	3	0	1	1	0	0	0	0	0	2	0	2	0	7	22	8	7	2	3	0	0	0	2	2	0	2	0	0	1	0	0	0	0	2.59901	1.12008	1.75427	1.93684	2.38489	1.30453	1.51594	3.43706	0
C37C3.2	807	1585	3328	2329	1578	1368	2677	1437	1965	992	1639	1449	1268	2580	1724	1690	2515	2653	2596	2259	13195	8623	6829	8043	1474	1577	2267	1527	1313	1979	1312	1068	1561	817	1733	1787	608	2126	2106	1133	2097.4	1775.33	1946.07	1503.63	1881.68	1784.59	2029.08	1646.35	1702.08
C37C3.7	6	25	49	27	20	24	28	20	44	10	33	15	20	45	15	22	70	83	59	61	275	258	115	164	26	24	39	29	43	50	43	25	26	10	27	34	11	9	1	18	15.594	28.002	28.6531	17.4316	23.8489	31.3086	21.2231	22.9137	38.1128
C37C3.9	0	0	2	1	0	0	3	0	2	0	3	0	2	6	6	5	10	8	1	1	0	2	0	0	3	0	0	0	0	0	1	0	3	2	1	2	6	3	5	17	0	0	1.16952	0.645614	0	0	2.27391	0	1.7324
C37E2.2	0	0	0	0	0	0	0	0	4	0	0	0	0	0	0	0	0	1	0	0	0	5	0	0	1	1	0	3	1	0	9	0	0	0	1	0	0	0	0	0	0	0	0	0	0	0	0	0	3.4648
C37H5.13	77	101	245	244	155	149	230	161	249	147	234	192	226	405	286	226	520	701	550	505	749	759	661	735	212	205	281	258	159	183	208	168	210	84	266	256	48	27	31	81	200.123	113.128	143.266	157.53	184.829	194.374	174.333	184.455	215.684
C37H5.14	0	0	0	0	5	5	9	6	31	10	13	21	13	14	5	9	10	9	3	4	0	0	0	0	4	0	0	0	4	16	20	13	39	14	44	51	10	7	0	9	0	0	0	0	5.96223	6.52263	6.82172	6.87411	26.8522
C37H5.3	1	9	48	21	15	8	21	25	31	16	21	20	28	36	10	29	40	91	36	25	15	108	44	35	50	22	27	12	62	50	33	3	45	8	69	76	24	3	5	2	2.59901	10.0807	28.0684	13.5579	17.8867	10.4362	15.9173	28.6421	26.8522
C37H5.5	1	19	35	35	27	32	30	65	29	11	32	23	3	12	8	7	3	23	15	5	18	64	22	56	88	44	44	39	81	46	33	21	23	10	119	113	12	17	8	16	2.59901	21.2815	20.4665	22.5965	32.1961	41.7448	22.7391	74.4695	25.1198
C38C10.3	0	0	0	0	0	0	0	0	0	0	0	1	5	1	0	6	5	14	13	6	0	0	0	0	0	0	0	0	0	0	0	0	0	0	0	0	1	0	0	1	0	0	0	0	0	0	0	0	0
C38C3.10	0	0	4	0	0	0	0	0	3	0	0	0	0	0	0	2	0	1	0	0	0	8	12	23	3	0	0	0	0	0	3	2	0	0	0	0	0	0	0	0	0	0	2.33903	0	0	0	0	0	2.5986
C38C3.3	0	0	0	1	0	0	1	1	16	7	26	10	107	149	114	132	451	557	439	350	0	0	2	8	3	0	0	0	5	7	1	6	48	21	92	63	21	7	10	87	0	0	0	0.645614	0	0	0.757969	1.14569	13.8592
C38C3.4	2	11	67	58	5	11	11	11	7	1	10	10	7	10	7	4	20	14	17	22	164	412	163	183	6	12	21	9	14	6	10	5	10	2	33	21	5	1	3	1	5.19801	12.3209	39.1788	37.4456	5.96223	14.3498	8.33766	12.6025	6.06339
C38C3.6	4	1	3	8	11	5	13	4	11	6	3	7	5	6	1	3	7	8	6	5	90	53	23	38	6	4	13	7	1	6	7	2	8	0	4	5	0	0	0	1	10.396	1.12008	1.75427	5.16491	13.1169	6.52263	9.85359	4.58274	9.52819
C38C3.7	0	0	0	0	0	0	0	0	12	6	2	5	11	22	23	20	72	98	93	60	0	0	0	0	0	0	0	1	0	1	1	0	10	2	21	14	1	1	4	7	0	0	0	0	0	0	0	0	10.3944
C38C5.1	0	1	2	0	1	2	1	0	0	0	0	0	0	0	0	0	0	0	0	0	15	1	0	0	0	0	1	0	1	0	0	0	0	1	0	0	0	0	0	0	0	1.12008	1.16952	0	1.19245	2.60905	0.757969	0	0
C38C6.3	79	219	465	511	215	261	332	259	194	150	181	148	233	464	318	269	61	24	15	50	651	232	324	522	302	327	473	325	159	207	218	99	238	138	219	257	1	3	1	17	205.322	245.298	271.913	329.909	256.376	340.481	251.646	296.733	168.043
C38C6.7	20	46	100	151	94	41	101	53	81	35	55	36	25	28	119	43	27	19	16	58	270	827	107	165	54	91	76	49	41	38	48	37	58	38	41	48	85	10	10	176	51.9801	51.5237	58.4758	97.4877	112.09	53.4856	76.5548	60.7213	70.1621
C38C6.8	39	46	89	127	59	38	101	53	48	15	61	24	31	31	64	20	25	20	26	41	284	908	122	303	45	58	101	73	40	55	33	25	27	43	58	41	81	4	8	108	101.361	51.5237	52.0435	81.9929	70.3543	49.572	76.5548	60.7213	41.5775
C38D4.4	0	7	4	0	5	8	6	13	21	12	15	18	13	13	10	14	29	30	14	21	1	0	6	3	17	4	10	7	17	8	12	10	35	11	62	55	41	22	8	54	0	7.84057	2.33903	0	5.96223	10.4362	4.54781	14.8939	18.1902
C38D4.7	1	1	5	1	3	2	4	2	34	20	36	23	61	111	122	99	316	306	297	215	0	0	5	0	0	0	1	0	16	8	11	4	31	20	60	42	11	0	2	19	2.59901	1.12008	2.92379	0.645614	3.57734	2.60905	3.03188	2.29137	29.4508
C38D4.9	0	2	0	1	4	0	0	2	4	2	0	4	2	0	0	4	0	1	1	1	2	10	1	7	1	0	4	0	2	8	0	1	0	3	1	0	2	3	2	1	0	2.24016	0	0.645614	4.76979	0	0	2.29137	3.4648
C38D9.13	0	0	2	6	0	0	0	0	0	0	0	0	0	0	0	0	0	0	0	0	1	1	0	0	0	0	0	0	0	0	0	0	0	0	0	0	0	0	0	0	0	0	1.16952	3.87368	0	0	0	0	0
C38D9.2	21	56	123	109	65	35	61	39	99	49	60	73	59	131	70	80	72	67	82	71	31	48	17	16	9	4	17	8	13	18	25	16	24	1	10	18	8	0	3	9	54.5791	62.7246	71.9252	70.3719	77.509	45.6584	46.2361	44.6817	85.7537
C38H2.2	29	59	75	105	49	48	87	49	76	33	50	53	94	139	89	82	133	163	133	97	247	171	130	141	74	64	103	61	47	79	47	49	54	39	50	65	2	1	5	7	75.3712	66.0848	43.8569	67.7894	58.4299	62.6172	65.9433	56.1386	65.8311
C38H2.3	0	5	1	1	0	2	0	0	3	0	1	0	0	1	0	1	0	0	0	0	0	12	0	3	1	2	1	2	0	0	0	0	0	0	0	1	0	0	0	0	0	5.60041	0.584758	0.645614	0	2.60905	0	0	2.5986
C39B10.1	1	0	0	0	0	0	1	2	0	1	0	0	0	1	0	0	0	0	0	0	2	6	10	0	0	0	0	0	1	0	1	0	0	0	0	2	0	0	0	1	2.59901	0	0	0	0	0	0.757969	2.29137	0
C39B10.7	0	0	0	2	0	0	0	0	0	0	0	1	9	0	0	0	0	0	0	0	0	4	0	0	0	0	0	0	0	0	0	0	0	0	0	0	0	0	7	0	0	0	0	1.29123	0	0	0	0	0
C39B5.14	1	1	7	5	7	4	14	4	0	2	7	4	1	6	1	4	4	2	8	8	18	6	4	11	3	4	2	10	7	7	7	2	0	2	2	3	3	0	0	12	2.59901	1.12008	4.09331	3.22807	8.34712	5.2181	10.6116	4.58274	0
C39B5.5	0	0	0	0	1	0	0	0	2	1	0	0	25	31	20	43	5	8	4	15	0	6	0	2	0	0	0	0	1	2	0	0	10	6	8	10	7	0	2	11	0	0	0	0	1.19245	0	0	0	1.7324
C39B5.6	25	64	95	108	66	60	75	65	95	42	66	62	32	78	79	42	90	83	84	96	248	206	104	196	66	86	122	60	77	94	75	50	92	48	112	121	122	310	250	180	64.9752	71.6852	55.552	69.7263	78.7015	78.2716	56.8477	74.4695	82.2889
C39D10.11	0	1	3	0	1	1	0	2	1	1	1	2	0	0	0	0	0	0	0	0	1	70	20	14	2	0	2	4	3	1	0	0	1	0	0	0	0	0	1	4	0	1.12008	1.75427	0	1.19245	1.30453	0	2.29137	0.866199
C39D10.2	0	10	15	10	2	0	1	17	3	1	1	2	3	9	2	2	4	4	0	2	3	49	20	23	10	6	0	1	28	4	2	4	1	0	24	32	1	0	0	4	0	11.2008	8.77137	6.45614	2.38489	0	0.757969	19.4767	2.5986
C39D10.5	1	11	0	6	0	2	0	1	0	0	0	0	0	0	0	0	0	6	0	3	0	49	12	22	0	3	0	0	0	0	1	0	0	0	0	0	0	0	0	0	2.59901	12.3209	0	3.87368	0	2.60905	0	1.14569	0
C39D10.7	0	0	0	0	2	3	3	0	1	2	3	3	1	5	9	1	8	5	5	9	2	2	0	0	0	2	0	0	4	3	3	0	51	24	102	103	58	318	235	142	0	0	0	0	2.38489	3.91358	2.27391	0	0.866199
C39D10.8	0	1	3	1	2	2	1	2	9	9	10	7	13	6	5	6	1	1	7	11	4	12	5	7	5	5	4	4	3	8	15	5	0	3	5	2	1	0	9	1	0	1.12008	1.75427	0.645614	2.38489	2.60905	0.757969	2.29137	7.79579
C39E9.11	0	43	34	26	20	13	16	29	46	9	30	28	7	17	9	21	26	38	34	20	11	103	91	99	35	21	13	25	45	29	10	18	22	11	92	72	54	8	7	61	0	48.1635	19.8818	16.786	23.8489	16.9588	12.1275	33.2249	39.8452
C39E9.12	103	152	357	229	225	230	370	223	233	118	219	210	104	188	128	119	359	375	307	266	603	342	372	424	223	240	288	205	188	225	196	155	308	177	350	359	264	1603	2059	717	267.698	170.252	208.759	147.846	268.3	300.041	280.448	255.488	201.824
C39E9.19	0	0	0	0	0	0	0	0	0	0	0	0	0	0	0	0	0	0	6	0	0	0	0	0	0	0	0	0	0	0	0	0	0	0	0	0	0	0	0	0	0	0	0	0	0	0	0	0	0
C39E9.7	2	0	5	0	1	0	0	0	4	0	0	0	0	2	0	0	3	4	1	0	2	14	0	9	1	0	1	0	0	2	0	1	0	0	0	0	0	0	0	0	5.19801	0	2.92379	0	1.19245	0	0	0	3.4648
C39E9.8	7	32	53	67	18	9	17	12	10	4	6	10	22	21	25	39	11	12	10	7	30	118	39	91	10	9	7	14	25	13	11	4	11	7	58	25	15	2	4	4	18.193	35.8426	30.9922	43.2561	21.464	11.7407	12.8855	13.7482	8.66199
C39F7.1	14	43	70	67	8	15	19	13	43	12	20	27	30	34	44	35	49	36	49	39	390	280	185	223	43	55	53	44	28	42	28	26	16	10	24	35	17	21	10	29	36.3861	48.1635	40.9331	43.2561	9.53957	19.5679	14.4014	14.8939	37.2466
C39F7.5	0	2	0	0	0	0	0	0	0	0	2	0	0	0	2	0	1	1	3	0	6	3	1	6	1	2	3	0	1	3	1	0	1	1	0	0	0	0	0	0	0	2.24016	0	0	0	0	0	0	0
C39H7.1	0	0	0	0	0	0	1	0	76	21	69	62	453	947	668	624	2611	2972	2729	1869	0	4	1	0	0	0	0	0	1	9	12	6	313	101	305	390	140	127	148	233	0	0	0	0	0	0	0.757969	0	65.8311
C39H7.4	0	3	3	1	1	5	0	0	5	0	1	0	0	2	3	5	0	1	2	2	1	12	4	11	3	5	4	2	2	0	3	4	1	3	0	3	1	1	0	1	0	3.36024	1.75427	0.645614	1.19245	6.52263	0	0	4.33099
C40A11.8	0	0	2	0	1	1	5	7	3	0	2	5	2	21	12	8	5	15	26	10	2	0	5	0	0	0	1	0	2	1	6	3	2	0	4	4	2	1	2	2	0	0	1.16952	0	1.19245	1.30453	3.78984	8.0198	2.5986
C40H1.8	0	1	2	1	0	2	2	0	2	1	1	1	6	0	1	1	1	1	0	4	1	3	6	7	0	0	0	4	2	1	4	0	0	2	1	2	0	0	0	0	0	1.12008	1.16952	0.645614	0	2.60905	1.51594	0	1.7324
C41A3.1	0	6	0	0	0	0	0	0	0	0	2	0	0	2	0	1	1	4	4	0	0	0	0	3	0	0	0	0	0	1	2	2	0	0	0	0	0	0	0	0	0	6.72049	0	0	0	0	0	0	0
C41C4.17	0	3	1	1	0	0	0	3	0	0	0	1	0	0	0	0	0	0	0	0	5	1	1	7	0	0	0	0	1	0	0	0	0	0	0	2	0	0	0	0	0	3.36024	0.584758	0.645614	0	0	0	3.43706	0
C41D11.10	0	0	1	8	0	0	0	0	0	0	0	0	4	3	0	0	10	16	9	11	0	0	1	0	0	0	0	4	0	0	0	0	0	0	0	0	0	0	0	5	0	0	0.584758	5.16491	0	0	0	0	0
C41D11.3	6	28	79	93	35	48	73	69	60	21	33	33	5	14	4	6	35	42	29	18	50	245	178	244	32	45	74	41	38	42	42	32	10	4	22	19	8	73	53	23	15.594	31.3623	46.1959	60.0421	41.7356	62.6172	55.3317	79.0523	51.9719
C41D11.5	1	1	1	1	1	0	0	1	4	3	4	1	2	0	3	8	1	2	3	6	1	3	0	17	1	5	2	3	0	1	1	0	2	1	2	2	7	1	5	17	2.59901	1.12008	0.584758	0.645614	1.19245	0	0	1.14569	3.4648
C41D11.9	0	3	0	20	0	1	2	0	1	0	0	0	0	0	0	0	2	2	2	0	0	7	5	12	1	0	0	3	0	2	3	0	0	0	1	0	4	1	2	3	0	3.36024	0	12.9123	0	1.30453	1.51594	0	0.866199
C41G7.3	0	0	0	0	0	1	1	0	0	5	0	1	5	1	0	0	8	2	0	1	0	1	0	0	1	0	0	1	1	0	1	4	0	1	3	2	5	9	8	9	0	0	0	0	0	1.30453	0.757969	0	0
C41G7.6	0	3	0	0	0	0	0	1	198	129	176	114	998	1644	1251	1094	4767	5929	5242	3975	1	8	3	3	0	0	0	3	24	44	41	14	452	248	686	439	404	311	455	704	0	3.36024	0	0	0	0	0	1.14569	171.507
C41G7.9	10	10	55	82	10	12	22	15	38	4	38	24	25	10	12	17	20	17	16	22	15	178	119	162	20	19	19	14	27	39	20	11	1	3	6	8	11	1	14	6	25.9901	11.2008	32.1617	52.9403	11.9245	15.6543	16.6753	17.1853	32.9156
C41H7.1	6	22	47	38	39	24	60	30	61	21	76	58	30	39	46	41	38	47	33	36	132	48	72	79	52	37	71	52	72	83	62	42	60	23	71	52	17	39	40	16	15.594	24.6418	27.4836	24.5333	46.5054	31.3086	45.4781	34.3706	52.8381
C41H7.2	0	5	0	1	1	0	3	3	6	0	2	1	0	0	0	0	0	0	0	0	0	0	0	0	1	3	5	3	2	6	7	2	1	0	0	1	0	0	0	0	0	5.60041	0	0.645614	1.19245	0	2.27391	3.43706	5.19719
C41H7.3	62	66	132	104	58	50	108	44	73	27	75	61	47	97	68	60	107	91	71	117	429	308	215	379	81	102	92	109	60	84	87	54	87	37	88	72	155	346	306	196	161.138	73.9254	77.1881	67.1438	69.1619	65.2263	81.8606	50.4102	63.2325
C41H7.4	112	157	244	237	151	108	214	135	122	87	115	106	81	167	103	106	104	72	90	131	713	468	340	474	200	151	215	222	129	175	138	126	97	53	160	91	90	333	258	132	291.089	175.853	142.681	153.01	180.059	140.889	162.205	154.668	105.676
C41H7.5	35	59	136	88	33	25	38	33	41	13	23	26	15	31	34	17	36	32	30	31	301	186	121	245	50	42	105	49	22	46	35	16	21	19	23	28	15	37	31	15	90.9652	66.0848	79.5271	56.814	39.3507	32.6132	28.8028	37.8076	35.5142
C41H7.6	227	315	602	621	352	307	512	259	337	177	264	257	283	402	339	280	297	359	348	336	2037	1214	870	1349	641	654	869	721	372	472	448	304	475	225	439	465	328	1259	1100	543	589.974	352.826	352.024	400.926	419.741	400.489	388.08	296.733	291.909
C42C1.11	0	2	13	0	3	2	6	3	3	1	1	1	6	1	2	5	4	3	3	0	0	10	9	25	1	3	0	0	3	2	1	0	1	4	1	2	1	1	3	5	0	2.24016	7.60186	0	3.57734	2.60905	4.54781	3.43706	2.5986
C42C1.12	0	6	3	5	1	2	0	2	5	2	2	1	0	0	0	0	4	2	9	5	0	6	7	10	6	1	1	0	8	3	0	0	2	1	0	0	2	2	5	7	0	6.72049	1.75427	3.22807	1.19245	2.60905	0	2.29137	4.33099
C42C1.2	0	0	3	2	2	0	8	4	9	6	5	1	1	3	1	0	0	5	0	3	15	57	27	1	18	9	5	5	9	8	2	1	0	1	5	4	0	0	0	0	0	0	1.75427	1.29123	2.38489	0	6.06375	4.58274	7.79579
C42C1.3	0	0	0	1	1	1	0	0	4	0	2	0	2	0	0	0	3	3	11	6	0	4	0	0	1	0	5	1	1	1	0	2	0	1	0	2	0	0	1	0	0	0	0	0.645614	1.19245	1.30453	0	0	3.4648
C42C1.4	0	6	20	13	3	8	8	5	8	4	4	3	2	0	5	7	3	4	1	2	2	24	9	22	9	1	7	5	9	4	6	5	1	3	6	5	1	2	1	0	0	6.72049	11.6952	8.39298	3.57734	10.4362	6.06375	5.72843	6.92959
C42C1.9	0	0	0	0	0	0	0	0	1	0	0	0	3	1	5	8	5	2	4	6	0	0	0	0	0	0	0	0	0	0	0	0	0	2	1	0	0	0	0	1	0	0	0	0	0	0	0	0	0.866199
C42D4.1	21	115	314	202	84	86	190	184	183	151	238	245	220	245	201	221	303	656	317	290	624	982	541	255	270	173	231	138	592	369	454	181	563	195	970	951	219	24	26	202	54.5791	128.809	183.614	130.414	100.165	112.189	144.014	210.806	158.514
C42D4.13	0	5	0	1	0	0	0	0	1	0	1	0	11	0	1	2	1	1	0	0	0	0	0	1	0	0	0	0	0	1	0	0	1	0	2	0	0	0	0	0	0	5.60041	0	0.645614	0	0	0	0	0.866199
C42D4.18	0	0	7	11	1	0	0	0	1	0	0	0	0	0	1	1	0	0	0	0	0	0	8	6	0	1	0	2	1	0	0	0	1	0	0	0	0	0	0	0	0	0	4.09331	7.10175	1.19245	0	0	0	0.866199
C42D4.3	1	166	281	233	1273	1249	1995	1236	945	424	775	782	836	1415	1121	1013	342	422	236	441	135	36	161	487	2038	1972	2195	2130	1144	1211	874	819	1002	471	1138	1363	26	75	31	62	2.59901	185.934	164.317	150.428	1517.98	1629.35	1512.15	1416.07	818.558
C42D8.1	1	8	16	23	4	9	8	15	11	12	10	12	17	15	12	15	12	3	1	16	19	49	33	47	48	20	20	10	71	13	35	10	30	7	86	140	1	0	2	5	2.59901	8.96065	9.35613	14.8491	4.76979	11.7407	6.06375	17.1853	9.52819
C42D8.9	1	3	4	6	0	1	5	1	8	0	4	7	23	24	14	16	9	13	11	17	11	12	6	2	4	0	8	0	4	4	6	3	5	2	11	4	2	2	1	1	2.59901	3.36024	2.33903	3.87368	0	1.30453	3.78984	1.14569	6.92959
C42D8.t1	0	0	0	0	0	0	0	0	1	0	0	0	0	0	0	0	0	0	0	0	0	9	0	0	0	0	1	0	0	0	0	0	0	0	0	0	0	0	1	0	0	0	0	0	0	0	0	0	0.866199
C43E11.12	0	0	1	8	2	1	4	3	1	0	1	4	3	0	3	6	7	7	6	8	0	7	4	8	3	3	0	1	0	3	1	3	0	0	3	2	9	2	2	18	0	0	0.584758	5.16491	2.38489	1.30453	3.03188	3.43706	0.866199
C43E11.5	0	0	0	0	0	0	0	0	0	1	0	5	5	1	5	1	6	13	4	15	0	0	0	0	0	0	2	0	0	0	0	0	0	0	17	15	7	0	0	3	0	0	0	0	0	0	0	0	0
C43E11.9	6	6	15	10	16	16	9	9	7	3	3	6	11	2	14	6	7	10	3	7	3	18	11	22	10	18	15	20	3	7	13	7	7	1	14	13	20	10	4	41	15.594	6.72049	8.77137	6.45614	19.0791	20.8724	6.82172	10.3112	6.06339
C43F9.5	0	0	1	0	0	0	0	0	1	0	1	0	0	0	0	0	1	1	0	2	0	4	0	8	0	0	0	0	0	0	0	0	0	0	0	0	0	0	0	0	0	0	0.584758	0	0	0	0	0	0.866199
C43G2.3	0	0	0	0	0	0	2	0	0	0	0	0	3	2	1	1	5	9	10	8	0	1	7	0	0	0	0	0	0	0	0	0	1	0	1	0	5	0	0	0	0	0	0	0	0	0	1.51594	0	0
C43H6.3	233	456	766	711	281	217	419	205	425	197	312	244	421	711	711	386	341	448	346	382	2263	2819	1121	1427	281	330	417	254	209	249	216	174	301	219	329	355	382	553	515	443	605.568	510.757	447.925	459.031	335.077	283.082	317.589	234.866	368.135
C43H6.4	0	6	2	0	2	4	0	1	1	0	2	2	0	0	0	0	0	1	0	0	0	11	4	11	1	1	0	2	1	3	2	0	0	0	1	0	0	0	0	0	0	6.72049	1.16952	0	2.38489	5.2181	0	1.14569	0.866199
C43H6.6	6	13	28	24	13	10	17	20	3	9	6	11	6	17	7	1	1	5	1	6	125	62	60	98	5	7	15	11	1	3	4	6	4	1	5	2	0	1	0	0	15.594	14.5611	16.3732	15.4947	15.5018	13.0453	12.8855	22.9137	2.5986
C43H8.1	0	0	0	2	0	1	3	0	3	0	0	2	2	4	4	0	1	1	4	3	1	6	5	7	1	0	0	0	1	0	2	2	1	0	4	0	3	0	0	0	0	0	0	1.29123	0	1.30453	2.27391	0	2.5986
C44B11.1	38	64	89	66	6	1	18	9	16	10	10	17	20	44	23	19	7	1	2	4	393	529	384	367	9	10	2	7	3	5	5	3	4	6	2	5	0	0	0	0	98.7622	71.6852	52.0435	42.6105	7.15468	1.30453	13.6434	10.3112	13.8592
C44B11.4	1	4	3	18	0	1	1	0	3	0	2	0	1	0	2	1	1	0	0	9	11	14	7	19	0	1	1	4	0	0	2	0	0	2	0	2	0	0	1	4	2.59901	4.48033	1.75427	11.621	0	1.30453	0.757969	0	2.5986
C44B11.6	7	80	116	137	31	18	124	14	47	252	76	61	246	53	62	60	209	160	200	256	94	1135	390	562	52	103	135	70	181	63	172	72	39	18	31	36	178	11	30	172	18.193	89.6065	67.8319	88.4491	36.9658	23.4815	93.9881	16.0396	40.7113
C44B12.9	0	0	0	0	0	0	0	1	0	2	0	0	4	4	8	14	19	21	25	15	0	0	0	1	0	0	0	0	1	0	0	0	0	0	0	0	0	0	0	0	0	0	0	0	0	0	0	1.14569	0
C44B7.10	40	134	155	170	42	31	43	31	33	31	33	26	31	28	28	26	49	60	20	34	199	807	642	999	42	47	48	49	31	24	37	24	15	6	30	21	16	11	19	15	103.96	150.091	90.6375	109.754	50.0827	40.4403	32.5927	35.5162	28.5846
C44B7.11	0	0	0	0	3	7	0	2	5	3	0	3	1	2	2	1	4	2	0	2	3	5	1	8	2	5	4	3	6	6	1	4	3	0	4	3	1	0	2	1	0	0	0	0	3.57734	9.13168	0	2.29137	4.33099
C44B7.12	2	0	1	5	1	4	2	0	2	3	1	3	5	3	2	4	6	10	7	11	2	13	7	7	4	4	8	1	11	1	7	0	2	2	4	9	16	14	22	43	5.19801	0	0.584758	3.22807	1.19245	5.2181	1.51594	0	1.7324
C44B7.2	75	100	152	143	125	92	200	81	128	74	99	103	47	89	88	79	98	98	127	94	554	387	273	376	110	98	139	127	67	129	97	81	114	60	146	131	85	284	254	153	194.925	112.008	88.8832	92.3228	149.056	120.016	151.594	92.8005	110.873
C44B7.5	0	0	0	0	0	0	0	1	0	0	0	0	0	0	0	0	7	2	0	0	0	0	0	0	0	1	0	0	0	0	0	0	3	0	4	1	6	2	8	19	0	0	0	0	0	0	0	1.14569	0
C44B7.6	0	0	0	2	0	0	0	0	1	0	2	1	0	0	0	0	0	5	0	2	4	10	4	21	0	0	1	0	0	0	0	1	0	1	0	0	0	0	0	0	0	0	0	1.29123	0	0	0	0	0.866199
C44B7.7	0	1	0	1	2	0	2	0	8	1	4	6	4	2	0	8	1	1	1	0	1	7	0	6	5	2	10	2	1	1	2	1	3	0	3	6	2	2	0	2	0	1.12008	0	0.645614	2.38489	0	1.51594	0	6.92959
C44B9.2	0	0	4	0	1	1	7	2	23	9	8	18	12	31	26	18	233	180	198	98	2	2	2	3	0	0	0	3	0	5	8	1	19	10	20	30	1	1	2	6	0	0	2.33903	0	1.19245	1.30453	5.30578	2.29137	19.9226
C44B9.3	0	0	0	0	0	0	0	0	0	0	0	1	0	0	0	1	1	1	1	0	0	0	0	0	0	0	0	0	0	1	0	0	0	0	2	0	0	7	1	5	0	0	0	0	0	0	0	0	0
C44C1.1	1	9	9	22	4	9	8	5	9	6	9	7	10	12	8	13	7	6	13	17	5	21	6	34	9	10	2	7	8	5	1	5	8	0	6	5	7	1	1	0	2.59901	10.0807	5.26282	14.2035	4.76979	11.7407	6.06375	5.72843	7.79579
C44C1.5	4	8	40	45	85	71	139	137	157	79	183	138	65	87	44	38	152	164	153	178	352	272	195	170	171	123	147	111	165	155	187	97	118	64	239	231	73	29	10	35	10.396	8.96065	23.3903	29.0526	101.358	92.6213	105.358	156.959	135.993
C44C1.6	0	0	4	1	0	0	0	0	1	0	2	0	1	0	0	2	2	0	1	2	1	35	7	10	0	0	0	0	0	2	0	0	1	2	0	0	0	0	0	0	0	0	2.33903	0.645614	0	0	0	0	0.866199
C44C10.14	0	0	0	0	0	0	3	0	0	0	0	0	0	0	0	0	0	0	0	0	8	9	5	0	0	0	1	0	0	1	0	0	0	0	0	0	0	0	0	0	0	0	0	0	0	0	2.27391	0	0
C44C10.9	26	110	380	240	109	91	154	154	160	59	164	144	135	363	210	213	256	405	285	208	880	857	499	420	222	128	220	126	162	137	166	77	191	97	331	419	73	12	11	113	67.5742	123.209	222.208	154.947	129.977	118.712	116.727	176.436	138.592
C44C11.6	0	0	0	0	0	0	0	0	0	0	1	0	4	7	6	0	1	24	4	10	5	0	0	0	0	0	1	0	0	2	1	0	0	2	8	3	15	3	0	10	0	0	0	0	0	0	0	0	0
C44E12.1	0	5	9	0	0	0	2	1	1	0	2	1	0	0	0	0	0	0	8	0	2	1	1	5	0	1	2	5	2	1	3	0	0	0	0	2	1	0	0	4	0	5.60041	5.26282	0	0	0	1.51594	1.14569	0.866199
C44E12.7	0	0	0	0	0	0	0	0	0	0	0	0	0	0	0	0	0	0	0	0	1	6	0	0	0	0	0	0	0	0	0	0	0	0	0	0	0	0	0	0	0	0	0	0	0	0	0	0	0
C44E4.1	1	14	28	29	9	9	19	16	12	10	8	14	2	0	9	6	8	17	4	6	24	59	46	82	14	17	10	16	14	22	10	7	2	1	0	2	5	7	8	14	2.59901	15.6811	16.3732	18.7228	10.732	11.7407	14.4014	18.331	10.3944
C44E4.4	727	1293	2285	2582	1500	1414	2019	1161	1338	618	1080	881	532	930	863	628	911	1131	1018	873	2639	2410	1457	2466	1640	1800	2180	1802	1320	1958	1453	1177	1298	698	1536	1150	794	3308	3705	1659	1889.48	1448.27	1336.17	1666.97	1788.67	1844.6	1530.34	1330.14	1158.97
C44E4.5	0	0	2	4	1	3	2	3	0	1	1	0	2	10	4	4	9	7	3	0	1	0	0	12	0	0	6	6	3	0	0	1	2	0	0	1	2	2	2	0	0	0	1.16952	2.58246	1.19245	3.91358	1.51594	3.43706	0
C44H4.11	0	0	9	0	0	0	0	0	2	0	0	0	0	0	0	0	0	0	0	0	0	0	0	0	0	0	0	2	0	0	0	0	0	0	0	0	0	0	0	0	0	0	5.26282	0	0	0	0	0	1.7324
C44H4.4	1	7	41	23	11	14	13	17	5	11	17	8	0	4	0	4	0	8	6	0	18	72	24	28	16	7	9	9	16	12	8	5	2	1	12	23	5	4	4	6	2.59901	7.84057	23.9751	14.8491	13.1169	18.2634	9.85359	19.4767	4.33099
C44H4.8	1	21	11	17	15	4	7	1	8	2	12	3	12	7	10	3	16	7	10	13	28	50	33	43	6	5	6	10	4	4	3	4	5	5	2	4	3	0	0	4	2.59901	23.5217	6.43234	10.9754	17.8867	5.2181	5.30578	1.14569	6.92959
C45B11.9	0	0	0	0	0	0	0	0	0	0	0	0	5	0	4	3	3	2	7	2	0	2	0	0	0	0	0	0	0	0	0	0	0	1	1	0	5	0	0	7	0	0	0	0	0	0	0	0	0
C45B2.1	0	0	0	0	0	0	0	0	0	0	0	0	30	10	8	21	57	39	55	64	0	0	0	0	0	2	0	0	0	1	0	0	6	9	8	10	24	4	14	48	0	0	0	0	0	0	0	0	0
C45B2.2	67	106	164	143	988	686	1442	763	1399	957	1150	1084	969	1068	832	621	761	714	483	752	359	505	274	331	1520	1841	3580	1655	1595	1709	2043	1082	990	531	1179	1404	268	11	19	135	174.133	118.729	95.9003	92.3228	1178.14	894.905	1092.99	874.158	1211.81
C45B2.6	2	37	32	29	15	15	20	11	17	5	14	8	18	8	7	4	6	11	0	6	13	62	64	100	7	17	16	20	11	13	18	10	2	2	10	8	8	3	0	3	5.19801	41.443	18.7123	18.7228	17.8867	19.5679	15.1594	12.6025	14.7254
C45B2.8	0	0	3	1	1	0	0	3	0	0	0	0	7	2	0	1	1	0	0	0	0	0	0	0	2	1	0	0	1	1	0	0	2	1	21	17	0	0	0	0	0	0	1.75427	0.645614	1.19245	0	0	3.43706	0
C45E1.10	0	0	1	1	0	0	0	0	0	0	0	0	0	0	0	0	0	0	0	0	2	2	6	2	0	1	0	1	1	1	0	0	0	0	0	0	0	0	2	0	0	0	0.584758	0.645614	0	0	0	0	0
C45E1.4	3	20	58	71	11	10	21	14	12	6	15	7	16	13	13	23	10	7	13	8	84	200	124	72	32	17	12	12	20	14	12	9	18	9	42	37	6	1	1	6	7.79702	22.4016	33.916	45.8386	13.1169	13.0453	15.9173	16.0396	10.3944
C45E1.6	2	3	0	0	0	0	3	0	0	0	2	0	0	2	5	0	0	0	2	0	0	10	0	10	0	3	0	0	0	2	0	0	0	0	0	0	0	0	0	0	5.19801	3.36024	0	0	0	0	2.27391	0	0
C45E5.1	0	0	2	0	0	2	2	0	3	0	0	2	1	0	2	0	0	1	1	3	0	6	0	1	1	4	1	3	4	2	4	0	0	1	2	0	0	1	0	0	0	0	1.16952	0	0	2.60905	1.51594	0	2.5986
C45G3.3	0	0	0	0	0	2	0	2	0	0	0	0	0	0	2	0	0	0	0	0	0	2	0	2	0	1	0	1	0	0	0	2	0	0	1	0	7	1	1	7	0	0	0	0	0	2.60905	0	2.29137	0
C45G7.13	18	22	65	45	19	13	49	25	28	10	37	15	35	76	46	37	18	30	17	16	175	116	94	121	25	24	26	24	17	22	19	13	8	3	10	11	5	9	3	1	46.7821	24.6418	38.0093	29.0526	22.6565	16.9588	37.1405	28.6421	24.2536
C45G7.4	45	59	225	144	63	55	90	63	119	72	142	113	18	56	33	20	12	10	7	10	345	308	237	228	39	63	56	49	37	47	31	35	9	17	15	15	5	16	5	4	116.955	66.0848	131.571	92.9684	75.1241	71.7489	68.2172	72.1782	103.078
C45G9.11	13	33	32	50	4	2	9	4	7	0	3	3	9	7	11	10	16	18	8	10	189	135	92	85	16	8	12	9	13	8	2	1	6	4	3	3	1	7	4	2	33.7871	36.9627	18.7123	32.2807	4.76979	2.60905	6.82172	4.58274	6.06339
C45G9.12	0	0	0	0	0	0	1	0	8	2	3	2	2	0	0	1	0	1	1	2	0	0	0	0	0	0	0	2	6	4	7	0	1	1	1	2	6	0	1	0	0	0	0	0	0	0	0.757969	0	6.92959
C45G9.13	0	4	3	3	3	1	2	1	0	1	2	3	1	4	0	0	0	2	0	0	14	12	3	3	4	4	1	5	0	3	1	2	1	0	0	1	0	1	0	0	0	4.48033	1.75427	1.93684	3.57734	1.30453	1.51594	1.14569	0
C45G9.2	0	0	0	1	1	3	4	4	3	1	0	1	0	0	7	2	2	3	2	1	0	0	6	0	4	2	0	0	4	2	0	0	1	3	17	25	13	0	1	8	0	0	0	0.645614	1.19245	3.91358	3.03188	4.58274	2.5986
C45G9.4	0	0	0	0	0	0	0	0	7	11	9	10	24	47	34	42	133	166	104	119	0	0	0	0	0	0	0	0	2	3	2	1	21	4	62	54	6	0	0	3	0	0	0	0	0	0	0	0	6.06339
C45G9.5	1	1	1	1	1	3	4	0	4	2	4	8	0	2	5	3	1	5	4	1	1	9	8	8	6	5	9	7	11	4	6	2	3	5	2	4	2	2	8	5	2.59901	1.12008	0.584758	0.645614	1.19245	3.91358	3.03188	0	3.4648
C45G9.6	214	326	499	519	201	142	371	198	392	196	368	286	258	334	301	277	1277	1230	1161	1504	3220	3612	1291	1586	274	291	351	273	350	490	403	348	296	226	342	362	311	372	307	340	556.187	365.147	291.794	335.074	239.682	185.243	281.206	226.846	339.55
C45G9.7	0	4	3	8	1	0	1	7	1	1	4	2	1	0	3	1	4	0	0	0	11	35	0	16	2	1	3	2	2	9	5	1	0	2	3	2	6	0	2	3	0	4.48033	1.75427	5.16491	1.19245	0	0.757969	8.0198	0.866199
C45G9.9	0	0	0	0	0	0	0	0	3	4	6	1	31	46	23	35	60	172	73	56	0	0	0	0	0	0	0	0	1	1	1	1	38	1	46	49	12	3	3	17	0	0	0	0	0	0	0	0	2.5986
C45H4.14	0	1	0	0	0	0	0	0	0	0	0	0	0	0	0	0	11	3	1	3	1	0	0	0	0	1	0	0	0	0	0	0	4	0	3	4	117	338	352	214	0	1.12008	0	0	0	0	0	0	0
C46A5.1	0	0	0	0	0	1	1	0	2	0	2	0	1	1	0	1	5	5	4	7	0	2	0	4	0	0	0	1	0	1	2	0	0	0	2	0	0	3	0	0	0	0	0	0	0	1.30453	0.757969	0	1.7324
C46A5.4	0	7	0	3	0	0	0	0	0	0	1	0	0	0	2	1	0	0	0	0	0	0	4	0	0	0	0	0	0	0	0	0	0	0	0	0	0	0	0	0	0	7.84057	0	1.93684	0	0	0	0	0
C46A5.6	0	0	0	0	0	0	0	0	1	1	1	0	0	0	1	1	1	5	1	1	0	0	0	6	3	0	2	0	0	0	1	1	0	1	0	1	1	3	2	2	0	0	0	0	0	0	0	0	0.866199
C46A5.8	2	1	0	0	0	0	0	0	0	0	1	0	0	3	0	0	1	6	1	0	1	8	10	13	0	0	0	0	1	2	0	1	0	0	2	0	1	0	1	0	5.19801	1.12008	0	0	0	0	0	0	0
C46C11.2	0	4	0	2	0	1	1	0	1	0	5	1	3	0	0	0	3	6	0	0	5	7	5	0	0	2	2	2	1	4	5	1	2	1	1	1	3	1	2	0	0	4.48033	0	1.29123	0	1.30453	0.757969	0	0.866199
C46C11.3	29	110	147	142	44	31	70	52	77	39	49	41	39	92	48	38	53	50	35	32	524	629	335	311	81	79	112	79	78	62	50	26	41	29	71	64	12	0	7	29	75.3712	123.209	85.9594	91.6772	52.4676	40.4403	53.0578	59.5756	66.6973
C46C2.2	12	58	146	92	30	16	56	51	55	12	42	32	8	8	0	18	27	19	26	19	64	475	288	384	43	69	47	51	31	45	18	27	3	3	0	3	2	1	2	7	31.1881	64.9647	85.3747	59.3965	35.7734	20.8724	42.4463	58.43	47.6409
C46E10.1	1	0	0	2	0	0	0	0	10	5	14	8	66	108	96	92	227	241	238	241	8	0	2	4	1	0	0	0	3	1	2	3	58	22	37	67	17	1	3	44	2.59901	0	0	1.29123	0	0	0	0	8.66199
C46E10.3	0	0	0	0	0	0	0	0	3	1	0	5	14	15	4	16	12	20	15	8	0	0	0	0	0	0	0	0	0	0	0	0	0	0	0	0	0	0	0	1	0	0	0	0	0	0	0	0	2.5986
C46E10.8	0	0	0	0	0	0	0	0	0	0	1	0	0	0	0	4	1	1	4	1	2	0	12	0	0	1	0	0	0	0	0	0	0	0	2	2	1	3	4	2	0	0	0	0	0	0	0	0	0
C46F11.4	5	7	11	17	7	3	9	9	17	2	9	2	2	2	0	2	3	4	2	3	15	79	65	101	3	7	6	5	7	9	5	9	0	0	5	4	5	2	0	9	12.995	7.84057	6.43234	10.9754	8.34712	3.91358	6.82172	10.3112	14.7254
C46F11.5	1	0	2	2	4	2	2	2	3	0	0	0	0	4	5	2	5	9	4	4	8	14	0	33	2	4	6	2	0	3	3	4	0	1	3	2	2	5	2	2	2.59901	0	1.16952	1.29123	4.76979	2.60905	1.51594	2.29137	2.5986
C46F11.6	0	25	8	6	4	1	1	1	5	0	2	2	2	0	1	5	1	3	0	0	9	22	23	48	5	5	10	1	6	1	2	1	0	0	2	0	1	0	0	0	0	28.002	4.67806	3.87368	4.76979	1.30453	0.757969	1.14569	4.33099
C46F11.7	0	0	0	1	0	0	0	0	0	0	0	0	0	6	0	1	2	1	2	2	0	0	0	0	0	0	0	0	0	0	0	0	0	0	0	0	0	0	0	0	0	0	0	0.645614	0	0	0	0	0
C46F2.1	3	0	0	2	2	3	6	1	6	1	3	2	0	0	1	6	19	8	9	17	0	9	2	6	0	0	4	4	6	5	3	5	0	0	0	2	2	2	0	8	7.79702	0	0	1.29123	2.38489	3.91358	4.54781	1.14569	5.19719
C46G7.2	5	24	32	27	52	34	73	44	83	29	44	60	47	62	61	81	138	111	111	141	20	202	85	170	55	63	53	56	60	79	62	53	14	13	30	26	79	17	11	100	12.995	26.882	18.7123	17.4316	62.0072	44.3539	55.3317	50.4102	71.8945
C46G7.5	1	3	6	0	2	2	3	3	8	0	3	7	1	6	9	3	10	7	8	4	4	7	2	3	2	3	2	1	8	5	7	2	5	2	14	13	10	17	17	11	2.59901	3.36024	3.50855	0	2.38489	2.60905	2.27391	3.43706	6.92959
C46H11.10	0	0	8	2	1	1	5	1	4	0	1	2	0	0	9	3	0	1	5	0	6	11	10	29	0	0	6	1	0	0	3	0	0	0	0	3	5	14	17	8	0	0	4.67806	1.29123	1.19245	1.30453	3.78984	1.14569	3.4648
C46H11.2	0	0	2	2	2	1	3	5	4	4	5	4	0	0	6	0	7	3	2	5	11	8	20	17	2	0	7	2	4	6	13	4	1	3	10	8	5	0	0	2	0	0	1.16952	1.29123	2.38489	1.30453	2.27391	5.72843	3.4648
C46H11.6	0	0	1	0	0	0	0	0	0	0	0	0	0	0	0	1	0	1	0	0	0	6	0	0	0	0	0	0	0	0	0	0	0	0	0	0	0	0	0	0	0	0	0.584758	0	0	0	0	0	0
C46H11.7	2	0	9	3	0	2	2	1	0	1	3	0	4	8	2	2	0	1	0	1	2	0	5	4	1	0	1	0	0	0	1	0	0	2	1	1	0	0	0	0	5.19801	0	5.26282	1.93684	0	2.60905	1.51594	1.14569	0
C46H3.1	1	15	11	13	0	1	4	2	2	1	2	2	0	0	3	1	0	2	0	1	10	29	11	6	0	2	4	0	0	4	0	1	0	0	0	0	0	0	0	0	2.59901	16.8012	6.43234	8.39298	0	1.30453	3.03188	2.29137	1.7324
C46H3.2	56	143	277	229	92	68	136	89	96	60	77	72	51	87	97	60	32	46	46	39	607	478	290	470	92	99	130	107	52	71	63	40	25	18	49	31	10	82	60	33	145.544	160.172	161.978	147.846	109.705	88.7078	103.084	101.966	83.1551
C47A4.3	0	0	0	0	0	0	0	1	1	0	0	1	5	2	6	8	12	13	24	11	0	0	0	0	0	0	0	0	0	0	0	0	2	1	1	0	3	0	1	7	0	0	0	0	0	0	0	1.14569	0.866199
C47A4.4	0	0	0	0	0	0	0	0	3	0	0	0	6	5	0	2	13	1	1	2	0	0	0	0	0	0	0	0	0	0	0	0	0	1	1	2	0	0	0	3	0	0	0	0	0	0	0	0	2.5986
C47A4.5	0	4	21	8	6	12	10	6	66	39	51	43	236	317	189	165	757	716	724	710	26	20	11	14	9	10	15	7	16	19	19	2	106	44	94	78	70	81	95	103	0	4.48033	12.2799	5.16491	7.15468	15.6543	7.57969	6.87411	57.1691
C47B2.2	0	0	3	1	2	3	4	2	3	0	2	4	0	1	3	10	2	4	0	3	6	7	0	8	3	5	4	7	4	5	3	8	0	4	1	0	8	8	0	6	0	0	1.75427	0.645614	2.38489	3.91358	3.03188	2.29137	2.5986
C47B2.9	35	49	80	52	71	63	114	67	117	49	82	83	49	122	104	94	167	112	103	129	301	343	206	160	88	95	101	108	146	116	110	101	116	69	121	127	114	9	5	82	90.9652	54.884	46.7806	33.5719	84.6637	82.1851	86.4084	76.7609	101.345
C47D12.2	10	213	339	351	177	219	348	199	400	293	401	362	6	15	36	13	283	264	306	247	47	708	539	705	254	213	359	263	247	323	325	221	11	13	18	26	84	4	5	225	25.9901	238.577	198.233	226.61	211.063	285.691	263.773	227.991	346.48
C47D12.5	0	0	0	0	0	0	0	0	2	2	0	0	0	0	1	2	0	1	6	1	0	2	0	1	0	0	0	0	0	2	0	0	0	0	5	0	1	2	1	9	0	0	0	0	0	0	0	0	1.7324
C47D2.1	53	109	191	157	50	46	74	40	56	25	48	31	44	66	69	55	94	140	92	105	788	789	434	497	83	65	85	102	41	74	70	52	36	10	34	44	12	17	14	9	137.747	122.089	111.689	101.361	59.6223	60.0082	56.0897	45.8274	48.5071
C47E12.10	0	0	0	0	1	0	0	0	12	10	29	8	108	174	136	180	522	574	592	445	0	0	0	0	0	0	0	0	2	0	1	1	41	31	48	66	29	28	45	57	0	0	0	0	1.19245	0	0	0	10.3944
C47E12.11	0	0	0	0	0	0	0	0	0	0	0	0	3	2	0	2	6	8	1	5	0	0	0	0	0	0	0	0	0	0	0	2	1	0	0	0	2	0	0	0	0	0	0	0	0	0	0	0	0
C47E12.13	0	2	0	0	1	0	1	0	0	0	0	1	0	0	0	0	0	1	0	0	0	8	0	0	2	0	0	0	0	0	2	0	0	0	0	0	0	0	0	0	0	2.24016	0	0	1.19245	0	0.757969	0	0
C47E12.3	1	63	124	113	103	124	251	150	183	133	173	173	6	12	9	6	158	145	137	120	11	275	172	252	182	147	249	187	171	211	257	163	6	11	7	11	59	2	1	63	2.59901	70.5651	72.51	72.9544	122.822	161.761	190.25	171.853	158.514
C47E12.7	2	11	10	11	32	39	57	104	27	16	29	31	3	12	15	10	13	13	10	11	25	48	30	21	107	49	58	46	144	58	42	26	52	21	175	196	29	7	3	36	5.19801	12.3209	5.84758	7.10175	38.1583	50.8765	43.2042	119.151	23.3874
C47E8.10	0	0	0	0	0	0	0	0	21	8	5	12	69	120	68	86	213	250	241	173	3	7	0	4	2	0	0	0	2	7	3	1	50	24	44	43	19	17	5	37	0	0	0	0	0	0	0	0	18.1902
C47E8.3	0	0	0	0	0	2	2	2	0	1	0	0	0	2	2	1	0	0	0	0	0	20	6	12	2	0	3	2	1	0	1	2	0	0	1	0	0	0	0	0	0	0	0	0	0	2.60905	1.51594	2.29137	0
C47E8.4	0	0	0	5	1	0	4	1	1	0	2	0	4	0	0	5	2	5	3	3	1	0	0	1	2	2	5	0	2	1	1	0	1	1	1	2	2	1	4	7	0	0	0	3.22807	1.19245	0	3.03188	1.14569	0.866199
C47F8.1	0	0	0	6	0	0	0	0	0	0	0	0	0	0	0	0	0	0	0	0	0	1	0	1	0	0	0	0	0	0	0	0	0	0	0	0	0	0	0	1	0	0	0	3.87368	0	0	0	0	0
C47F8.5	0	4	1	1	7	1	8	4	2	5	3	2	0	3	0	6	0	0	0	0	5	0	4	0	0	0	3	1	0	1	1	2	2	2	3	3	0	0	0	0	0	4.48033	0.584758	0.645614	8.34712	1.30453	6.06375	4.58274	1.7324
C47G2.3	69	133	167	256	272	235	284	192	289	134	252	222	162	287	303	182	308	347	279	343	560	612	367	601	288	308	361	327	340	378	295	282	308	164	321	337	226	10	13	276	179.331	148.971	97.6546	165.277	324.345	306.564	215.263	219.972	250.331
C47G2.4	0	13	20	31	13	20	16	8	16	15	16	9	1	1	0	0	3	9	0	1	5	104	72	82	23	15	27	14	1	7	7	10	5	1	0	3	9	2	2	12	0	14.5611	11.6952	20.014	15.5018	26.0905	12.1275	9.16548	13.8592
C48A7.13	0	0	0	4	0	0	0	0	0	0	0	0	0	0	0	0	2	0	0	0	6	1	0	2	0	0	0	0	1	0	0	0	0	0	1	0	0	0	0	0	0	0	0	2.58246	0	0	0	0	0
C48B4.1	2	2	11	5	15	9	12	23	13	8	9	13	5	2	2	8	5	6	4	2	8	22	31	38	31	19	17	21	70	21	23	14	15	8	89	114	8	14	0	5	5.19801	2.24016	6.43234	3.22807	17.8867	11.7407	9.09563	26.3508	11.2606
C48B4.10	1	4	11	8	15	10	36	10	38	27	37	27	32	87	80	52	92	110	82	104	24	20	7	11	16	25	26	21	52	67	76	40	110	66	124	98	163	19	18	156	2.59901	4.48033	6.43234	5.16491	17.8867	13.0453	27.2869	11.4569	32.9156
C48B4.11	0	0	1	0	0	2	0	1	1	0	3	4	2	0	1	3	2	2	2	3	0	1	0	0	2	0	1	0	4	1	1	0	1	0	0	1	4	2	5	11	0	0	0.584758	0	0	2.60905	0	1.14569	0.866199
C48B4.12	0	0	0	0	0	0	0	0	0	0	0	0	31	39	16	29	194	251	236	158	0	0	1	0	0	0	0	0	0	0	0	0	0	0	0	0	6	0	0	10	0	0	0	0	0	0	0	0	0
C48B4.6	0	0	3	4	2	3	1	5	7	4	2	2	6	7	5	3	12	13	7	10	2	2	1	0	1	3	2	2	2	4	0	5	5	8	5	9	18	17	7	26	0	0	1.75427	2.58246	2.38489	3.91358	0.757969	5.72843	6.06339
C48B4.7	0	0	0	0	0	1	0	0	0	0	1	0	0	2	4	0	0	2	1	0	0	0	0	0	0	1	0	0	0	0	5	2	0	0	0	0	1	2	4	16	0	0	0	0	0	1.30453	0	0	0
C48B4.9	2	20	0	0	1	0	0	0	0	0	0	1	0	4	3	2	1	3	3	0	5	2	8	5	4	0	1	3	0	4	0	1	2	1	6	2	0	7	6	9	5.19801	22.4016	0	0	1.19245	0	0	0	0
C48B6.10	1	18	9	1	2	5	6	9	21	16	24	27	39	20	26	16	11	5	9	22	0	83	21	19	16	7	33	13	19	21	16	8	7	8	16	14	24	3	4	29	2.59901	20.1615	5.26282	0.645614	2.38489	6.52263	4.54781	10.3112	18.1902
C48B6.2	8	10	22	23	13	15	14	19	2	7	1	10	42	28	24	35	8	9	15	15	17	45	20	41	13	14	15	7	7	8	12	2	5	3	14	18	35	28	14	23	20.7921	11.2008	12.8647	14.8491	15.5018	19.5679	10.6116	21.768	1.7324
C48B6.3	0	2	0	17	4	2	3	5	5	1	13	5	8	10	7	2	2	11	1	5	3	18	11	3	5	4	8	5	7	7	13	1	10	5	33	40	15	5	2	20	0	2.24016	0	10.9754	4.76979	2.60905	2.27391	5.72843	4.33099
C48B6.4	0	0	0	0	0	0	0	0	0	0	0	0	1	0	0	2	2	7	0	3	0	0	0	0	0	0	0	0	0	0	0	0	0	0	0	1	0	2	0	3	0	0	0	0	0	0	0	0	0
C48B6.9	1	1	0	0	0	0	0	0	0	2	0	0	2	6	4	3	0	0	1	0	0	1	2	0	0	0	3	0	2	1	0	0	0	0	0	0	0	0	0	2	2.59901	1.12008	0	0	0	0	0	0	0
C48D1.5	3	1	1	4	0	1	0	2	4	4	2	3	1	6	11	3	20	15	17	15	4	14	6	4	0	0	1	1	3	3	3	0	1	5	6	4	10	66	55	16	7.79702	1.12008	0.584758	2.58246	0	1.30453	0	2.29137	3.4648
C48D5.3	0	13	7	8	0	1	0	2	0	1	1	0	5	5	0	0	0	0	0	0	4	7	8	15	2	0	1	4	1	0	0	0	0	0	4	0	0	0	0	0	0	14.5611	4.09331	5.16491	0	1.30453	0	2.29137	0
C48E7.1	29	133	207	181	95	73	74	68	41	24	70	75	38	32	32	8	53	48	42	34	93	835	344	583	97	78	78	94	56	75	40	34	4	9	8	13	10	6	8	14	75.3712	148.971	121.045	116.856	113.282	95.2304	56.0897	77.9066	35.5142
C48E7.2	1	1	1	1	1	2	0	0	4	0	2	2	0	0	1	0	3	1	3	0	0	0	0	3	2	1	2	1	2	0	2	4	1	0	2	2	3	1	0	7	2.59901	1.12008	0.584758	0.645614	1.19245	2.60905	0	0	3.4648
C48E7.6	0	4	3	13	1	2	3	0	0	0	0	3	0	1	0	0	0	4	1	3	2	18	6	14	0	0	0	1	2	1	2	1	3	3	1	0	0	0	0	0	0	4.48033	1.75427	8.39298	1.19245	2.60905	2.27391	0	0
C48E7.7	0	0	0	0	0	0	0	0	0	0	0	0	8	2	6	1	5	9	5	4	0	0	0	0	0	0	0	0	0	0	0	0	0	0	0	1	5	1	1	3	0	0	0	0	0	0	0	0	0
C49A1.1	0	0	9	2	4	1	3	0	0	0	1	3	0	0	2	0	3	0	0	1	2	5	11	5	4	0	0	0	3	1	0	2	0	0	3	2	0	0	0	1	0	0	5.26282	1.29123	4.76979	1.30453	2.27391	0	0
C49A1.10	1	4	1	2	4	2	2	1	8	5	1	1	0	4	1	0	2	1	0	0	7	10	9	8	1	3	3	5	5	6	1	4	1	0	1	6	1	1	0	1	2.59901	4.48033	0.584758	1.29123	4.76979	2.60905	1.51594	1.14569	6.92959
C49A9.10	0	0	1	0	0	0	0	0	1	1	1	1	0	0	0	0	0	1	3	9	1	1	0	0	1	0	0	1	1	1	3	2	0	0	0	0	6	1	1	3	0	0	0.584758	0	0	0	0	0	0.866199
C49A9.3	0	0	0	0	0	1	0	0	2	0	0	0	0	0	1	0	0	0	1	0	0	8	0	14	0	1	2	1	0	2	2	2	1	0	0	0	0	2	0	0	0	0	0	0	0	1.30453	0	0	1.7324
C49A9.4	0	0	0	0	4	0	0	0	0	0	0	2	0	0	2	0	4	3	2	0	1	0	6	0	2	2	0	0	0	1	4	1	0	0	0	4	0	0	0	0	0	0	0	0	4.76979	0	0	0	0
C49A9.5	0	1	0	12	0	2	0	0	1	0	1	1	0	0	0	1	0	1	5	0	1	5	0	6	0	0	1	2	1	2	2	0	3	1	0	1	0	0	1	6	0	1.12008	0	7.74737	0	2.60905	0	0	0.866199
C49A9.6	0	0	1	0	1	4	0	1	2	1	2	0	1	0	0	2	2	0	1	1	0	13	3	2	0	0	2	0	1	1	0	2	0	0	1	1	3	0	0	0	0	0	0.584758	0	1.19245	5.2181	0	1.14569	1.7324
C49A9.9	0	8	8	3	7	5	7	6	8	1	4	0	4	0	1	3	7	0	4	7	7	39	30	38	4	3	9	1	3	4	7	2	0	1	1	3	4	0	0	2	0	8.96065	4.67806	1.93684	8.34712	6.52263	5.30578	6.87411	6.92959
C49C3.10	0	3	0	0	3	0	0	0	2	1	2	1	2	0	0	0	0	1	0	1	0	2	3	2	0	0	8	0	1	6	1	3	0	1	0	0	1	0	1	0	0	3.36024	0	0	3.57734	0	0	0	1.7324
C49C3.11	0	0	0	0	0	0	0	0	0	0	0	0	9	11	12	11	22	43	8	32	0	0	3	0	0	0	0	0	0	0	0	0	0	0	2	0	2	0	0	0	0	0	0	0	0	0	0	0	0
C49C3.15	0	5	0	8	5	4	6	2	2	0	2	3	0	0	1	8	0	4	0	1	0	32	13	25	3	1	3	1	3	5	2	1	0	0	0	0	1	0	0	2	0	5.60041	0	5.16491	5.96223	5.2181	4.54781	2.29137	1.7324
C49C3.2	0	0	0	0	0	0	0	0	8	1	5	2	1	4	2	2	4	9	7	6	0	0	0	0	0	0	0	0	0	0	1	1	1	0	1	1	1	1	0	4	0	0	0	0	0	0	0	0	6.92959
C49C3.4	1	30	46	37	35	42	56	88	38	31	29	35	23	27	12	17	64	76	26	22	27	34	37	50	54	63	53	35	91	48	63	30	35	22	150	123	21	48	30	26	2.59901	33.6024	26.8989	23.8877	41.7356	54.7901	42.4463	100.82	32.9156
C49C3.6	0	1	0	2	1	1	1	1	2	3	2	3	0	0	11	0	3	0	5	10	1	1	8	12	0	4	4	0	1	1	1	4	3	0	2	2	6	5	4	14	0	1.12008	0	1.29123	1.19245	1.30453	0.757969	1.14569	1.7324
C49C3.7	0	0	0	0	0	0	1	0	0	0	1	1	1	1	0	1	0	2	0	3	1	3	0	7	4	0	1	0	1	0	1	0	0	1	0	3	5	3	4	6	0	0	0	0	0	0	0.757969	0	0
C49C3.9	0	0	4	0	3	0	3	3	2	2	1	1	8	5	1	7	1	9	4	3	1	1	9	1	4	1	2	5	6	3	3	2	1	2	9	1	6	0	0	6	0	0	2.33903	0	3.57734	0	2.27391	3.43706	1.7324
C49C8.1	0	0	0	2	0	0	0	0	0	0	0	2	2	0	1	0	1	9	4	14	0	0	0	3	0	0	0	0	0	0	0	0	0	0	0	1	2	0	0	0	0	0	0	1.29123	0	0	0	0	0
C49C8.5	0	7	14	3	2	7	7	11	21	13	12	15	8	3	10	14	14	19	17	13	30	54	14	52	8	11	7	5	49	27	21	15	20	4	65	25	12	2	8	4	0	7.84057	8.18661	1.93684	2.38489	9.13168	5.30578	12.6025	18.1902
C49F5.6	1	0	5	0	0	1	0	0	1	0	2	1	0	0	0	0	0	2	0	0	0	6	1	6	0	0	0	0	0	0	0	0	0	0	0	0	1	1	2	7	2.59901	0	2.92379	0	0	1.30453	0	0	0.866199
C49F5.7	0	0	2	0	0	0	0	0	0	0	1	0	3	0	0	2	2	5	5	6	0	18	3	6	0	0	1	0	2	1	0	0	0	0	0	2	8	1	0	6	0	0	1.16952	0	0	0	0	0	0
C49F5.9	0	0	1	0	0	0	2	0	1	1	1	1	8	5	0	0	0	1	1	0	0	0	0	0	0	0	0	0	0	0	8	0	1	1	0	0	0	1	0	2	0	0	0.584758	0	0	0	1.51594	0	0.866199
C49F8.10	0	0	0	0	0	0	0	0	0	0	0	0	0	0	2	0	0	0	0	0	0	8	0	0	0	0	0	0	0	0	0	0	0	0	0	0	0	0	0	0	0	0	0	0	0	0	0	0	0
C49F8.3	338	1248	2653	2586	1905	1590	2793	1555	1530	805	1130	1200	1839	3420	2073	1568	620	577	540	647	4710	2672	2339	2883	1630	1938	2522	1850	1128	1279	1093	860	1935	1086	2009	2210	112	4	13	88	878.464	1397.86	1551.36	1669.56	2271.61	2074.2	2117.01	1781.54	1325.28
C49G7.1	0	0	0	0	0	0	0	0	0	1	0	2	0	0	0	1	5	6	1	5	0	0	0	0	2	0	0	2	0	0	0	0	0	0	0	0	0	0	1	0	0	0	0	0	0	0	0	0	0
C49G7.10	0	0	2	1	1	0	0	0	0	2	1	0	9	3	1	3	3	1	1	0	0	8	0	2	1	0	0	0	2	0	0	2	3	0	2	1	0	0	0	0	0	0	1.16952	0.645614	1.19245	0	0	0	0
C49G7.12	0	4	11	19	1	3	7	6	22	9	13	13	24	15	16	16	34	43	34	30	2	20	17	7	22	25	17	20	100	106	115	80	46	31	39	38	23	0	2	7	0	4.48033	6.43234	12.2667	1.19245	3.91358	5.30578	6.87411	19.0564
C49G7.3	51	77	97	138	24	27	19	29	38	9	25	25	40	56	43	37	30	34	14	32	111	327	261	438	13	22	15	31	13	23	12	11	8	9	15	8	9	3	2	4	132.549	86.2463	56.7215	89.0947	28.6187	35.2222	14.4014	33.2249	32.9156
C49G9.1	4	23	16	19	15	20	18	20	27	24	20	16	15	34	29	34	8	34	1	8	38	59	18	43	22	23	27	17	34	30	28	15	15	10	18	25	12	1	0	10	10.396	25.7619	9.35613	12.2667	17.8867	26.0905	13.6434	22.9137	23.3874
C49H3.16	0	2	4	8	1	1	4	1	2	2	0	0	1	0	0	0	0	0	0	2	2	0	3	9	5	3	3	1	0	0	2	0	1	1	0	3	0	0	0	0	0	2.24016	2.33903	5.16491	1.19245	1.30453	3.03188	1.14569	1.7324
C49H3.3	0	8	6	1	0	2	3	4	7	0	2	2	1	3	4	3	8	4	6	12	0	10	1	5	7	5	1	3	1	4	0	0	0	4	2	2	11	0	4	9	0	8.96065	3.50855	0.645614	0	2.60905	2.27391	4.58274	6.06339
C49H3.4	0	2	0	4	5	3	3	0	1	2	2	1	1	7	2	3	2	2	1	3	0	7	17	21	3	1	3	2	2	1	3	0	2	2	1	0	1	0	2	0	0	2.24016	0	2.58246	5.96223	3.91358	2.27391	0	0.866199
C49H3.6	3	17	32	33	26	17	28	20	24	16	23	17	14	16	13	14	13	20	10	10	15	55	32	21	32	31	16	16	31	16	21	5	35	17	52	60	30	13	21	25	7.79702	19.0414	18.7123	21.3053	31.0036	22.1769	21.2231	22.9137	20.7888
C49H3.9	0	3	8	1	0	0	0	0	2	2	2	1	1	1	0	3	1	2	6	8	2	6	0	7	2	2	0	2	6	2	1	0	1	0	0	0	0	2	3	0	0	3.36024	4.67806	0.645614	0	0	0	0	1.7324
C50A2.3	4	12	39	37	21	17	27	21	60	32	73	62	40	50	68	31	127	150	126	121	113	179	83	115	30	38	40	32	71	88	82	46	49	22	71	61	45	105	75	23	10.396	13.441	22.8056	23.8877	25.0414	22.1769	20.4652	24.0594	51.9719
C50B6.3	38	68	69	63	51	59	90	50	75	38	58	50	53	92	88	60	107	124	119	115	285	244	156	171	50	77	56	48	38	75	56	39	142	61	146	137	152	1188	993	461	98.7622	76.1655	40.3483	40.6737	60.8148	76.967	68.2172	57.2843	64.9649
C50B6.7	3	3	16	11	15	2	7	4	6	14	19	6	4	7	6	2	5	10	9	7	4	93	48	91	21	7	27	12	12	9	19	14	14	2	13	10	3	0	3	16	7.79702	3.36024	9.35613	7.10175	17.8867	2.60905	5.30578	4.58274	5.19719
C50B8.1	3	2	5	6	0	0	4	5	0	3	5	6	6	5	7	9	4	11	10	5	11	13	6	19	0	3	2	1	7	3	1	2	0	0	3	0	4	3	2	8	7.79702	2.24016	2.92379	3.87368	0	0	3.03188	5.72843	0
C50B8.4	1	1	6	0	0	0	1	1	3	1	1	1	10	3	6	13	1	2	5	6	5	33	10	19	6	6	3	1	8	0	2	3	1	0	1	7	3	0	0	2	2.59901	1.12008	3.50855	0	0	0	0.757969	1.14569	2.5986
C50B8.5	1	0	0	0	1	0	0	0	0	0	0	1	0	0	3	0	0	0	1	0	4	4	6	2	0	1	1	1	3	0	1	0	0	0	2	1	0	0	0	0	2.59901	0	0	0	1.19245	0	0	0	0
C50B8.6	15	75	74	133	49	30	71	47	56	12	46	34	44	115	68	46	46	95	61	65	500	582	276	290	64	71	90	61	61	76	75	43	139	51	175	153	37	15	0	32	38.9851	84.0061	43.2721	85.8666	58.4299	39.1358	53.8158	53.8472	48.5071
C50C3.1	0	0	0	0	0	0	0	0	0	0	0	2	1	3	1	0	3	1	2	5	0	0	0	0	0	0	0	0	0	1	2	0	0	2	0	2	0	2	1	11	0	0	0	0	0	0	0	0	0
C50C3.19	0	0	0	0	0	0	0	1	4	1	4	2	5	1	5	4	5	13	6	9	1	5	0	0	0	0	0	0	0	1	0	0	0	2	10	3	0	3	1	3	0	0	0	0	0	0	0	1.14569	3.4648
C50C3.2	0	0	0	0	0	0	0	0	1	1	0	0	1	4	5	1	7	4	4	4	0	0	0	0	0	0	0	0	1	0	0	0	1	0	0	0	0	0	0	0	0	0	0	0	0	0	0	0	0.866199
C50D2.1	44	133	363	225	216	212	346	232	143	73	125	130	97	204	164	106	22	22	8	29	333	101	208	258	304	261	352	225	158	145	164	93	87	38	133	140	4	0	0	1	114.356	148.971	212.267	145.263	257.568	276.56	262.257	265.799	123.866
C50D2.10	1	0	2	0	0	1	0	2	3	1	0	0	2	4	3	0	0	1	0	0	2	1	0	7	0	0	0	0	2	4	3	1	1	0	0	1	0	0	1	0	2.59901	0	1.16952	0	0	1.30453	0	2.29137	2.5986
C50D2.2	0	0	5	0	1	4	0	3	0	3	1	3	0	4	5	8	0	2	0	0	4	19	0	21	0	3	3	1	1	0	0	0	0	0	0	0	0	0	0	0	0	0	2.92379	0	1.19245	5.2181	0	3.43706	0
C50D2.3	1	0	0	1	0	2	0	2	3	0	2	0	15	12	6	28	33	41	14	11	0	1	2	3	1	1	0	2	0	2	1	0	6	0	6	3	0	6	0	3	2.59901	0	0	0.645614	0	2.60905	0	2.29137	2.5986
C50D2.5	0	8	3	30	0	5	0	5	3	9	2	9	18	3	10	11	8	8	5	5	0	21	30	13	5	12	8	4	3	0	3	0	0	2	0	1	1	1	0	10	0	8.96065	1.75427	19.3684	0	6.52263	0	5.72843	2.5986
C50D2.6	17	48	82	94	47	31	91	47	36	23	43	31	41	57	40	63	25	39	21	28	312	209	183	245	88	69	52	74	34	43	33	21	19	7	28	27	7	13	4	22	44.1831	53.7639	47.9502	60.6877	56.045	40.4403	68.9752	53.8472	31.1832
C50D2.7	2	14	36	33	7	8	14	7	26	23	19	26	37	13	16	15	74	47	36	48	24	76	52	105	4	17	27	12	12	34	31	11	24	9	15	9	22	37	14	54	5.19801	15.6811	21.0513	21.3053	8.34712	10.4362	10.6116	8.0198	22.5212
C50D2.9	0	3	6	5	3	2	6	3	6	4	2	4	0	2	0	8	0	8	2	1	4	14	12	10	5	3	2	3	1	0	4	1	0	3	1	2	5	1	0	5	0	3.36024	3.50855	3.22807	3.57734	2.60905	4.54781	3.43706	5.19719
C50E10.1	0	5	0	0	0	0	0	0	168	94	149	103	715	1122	1070	773	2469	2694	2686	2419	2	2	1	2	0	0	2	0	17	21	35	5	547	284	518	565	265	188	260	378	0	5.60041	0	0	0	0	0	0	145.521
C50E10.2	0	0	0	0	0	0	0	0	15	8	12	2	55	49	91	40	198	228	190	233	0	0	0	0	0	0	0	0	0	0	0	2	23	15	41	24	16	9	20	36	0	0	0	0	0	0	0	0	12.993
C50E3.11	0	0	6	5	0	0	0	0	0	0	0	0	0	0	0	0	9	5	6	12	5	0	0	0	0	0	0	0	0	0	0	0	28	18	34	31	429	1154	1076	759	0	0	3.50855	3.22807	0	0	0	0	0
C50E3.12	0	0	0	0	0	0	0	0	0	0	0	0	0	0	0	0	0	4	1	0	2	0	0	0	0	0	0	0	1	0	0	0	9	1	12	13	42	125	134	85	0	0	0	0	0	0	0	0	0
C50E3.13	0	0	0	0	0	1	0	0	0	0	0	0	0	0	0	0	0	0	1	2	2	0	0	2	0	3	1	0	0	0	0	0	5	5	9	3	29	132	97	62	0	0	0	0	0	1.30453	0	0	0
C50E3.5	3	11	23	21	8	0	2	6	6	5	5	4	3	2	0	3	1	4	1	1	10	39	29	37	4	4	4	2	6	6	6	6	2	0	5	2	3	7	11	6	7.79702	12.3209	13.4494	13.5579	9.53957	0	1.51594	6.87411	5.19719
C50E3.6	10	49	69	75	30	28	64	47	180	76	136	124	93	191	103	114	41	54	21	61	469	394	200	294	43	57	82	43	50	76	82	50	42	23	69	56	6	1	0	10	25.9901	54.884	40.3483	48.421	35.7734	36.5267	48.51	53.8472	155.916
C50E3.7	2	0	17	0	0	0	2	1	0	0	1	2	0	1	0	1	0	0	0	0	2	6	4	4	0	0	0	1	0	1	2	0	0	0	0	0	0	0	0	1	5.19801	0	9.94089	0	0	0	1.51594	1.14569	0
C50F2.2	68	141	215	186	77	83	146	89	84	38	67	74	29	53	48	44	101	101	94	80	378	255	194	302	74	67	109	100	85	96	59	43	86	33	106	77	64	270	243	185	176.732	157.931	125.723	120.084	91.8184	108.276	110.663	101.966	72.7607
C50F2.3	216	366	579	553	337	257	278	215	173	80	285	239	70	249	167	212	318	312	268	235	1273	885	763	879	209	259	220	291	238	282	172	245	211	127	251	203	119	611	499	234	561.385	409.95	338.575	357.024	401.854	335.263	210.715	246.322	149.852
C50F2.4	0	8	1	4	2	2	1	1	9	2	5	4	0	5	2	2	4	6	4	0	16	13	3	6	0	1	8	13	3	3	8	4	1	0	1	4	2	2	7	5	0	8.96065	0.584758	2.58246	2.38489	2.60905	0.757969	1.14569	7.79579
C50F2.5	0	0	0	0	0	0	0	0	2	1	0	3	9	6	2	3	9	12	21	4	0	0	0	0	0	0	0	0	0	0	0	0	1	2	5	1	2	0	0	3	0	0	0	0	0	0	0	0	1.7324
C50F2.7	0	0	2	0	0	0	2	1	0	0	0	0	0	6	0	1	0	0	0	0	2	2	0	5	1	1	1	1	0	0	1	0	0	0	0	1	0	0	1	0	0	0	1.16952	0	0	0	1.51594	1.14569	0
C50F4.1	1	2	0	9	0	0	1	0	6	1	0	0	1	0	2	4	2	1	1	2	2	6	6	6	1	0	2	5	2	7	3	6	3	3	1	0	0	2	5	2	2.59901	2.24016	0	5.81052	0	0	0.757969	0	5.19719
C50F4.10	0	0	0	0	0	0	0	0	0	0	1	0	1	0	1	5	14	22	10	12	0	0	0	0	0	0	0	0	0	0	0	0	2	0	0	1	1	0	0	1	0	0	0	0	0	0	0	0	0
C50F4.12	2	0	0	0	0	2	2	0	0	0	0	2	0	0	1	3	0	1	6	3	0	1	3	2	0	3	1	0	0	4	0	0	0	0	1	0	0	0	2	0	5.19801	0	0	0	0	2.60905	1.51594	0	0
C50F4.16	0	1	2	0	1	4	1	1	5	1	1	0	1	0	2	6	2	0	2	1	2	3	2	7	0	0	0	0	4	4	4	0	2	0	0	0	2	2	4	2	0	1.12008	1.16952	0	1.19245	5.2181	0.757969	1.14569	4.33099
C50F4.6	3	0	14	12	4	9	8	35	4	1	2	8	9	1	0	5	0	1	0	0	4	72	23	10	33	6	10	3	41	4	9	0	8	2	63	57	37	3	0	14	7.79702	0	8.18661	7.74737	4.76979	11.7407	6.06375	40.099	3.4648
C50F4.8	0	20	11	9	4	7	10	3	7	3	13	6	29	9	11	28	15	14	18	5	12	51	31	57	1	8	4	4	4	14	8	8	7	6	9	4	3	2	1	6	0	22.4016	6.43234	5.81052	4.76979	9.13168	7.57969	3.43706	6.06339
C50F7.3	0	0	0	0	0	0	0	0	1	0	0	0	1	2	0	0	6	13	5	7	0	0	0	0	0	0	0	0	0	0	0	0	1	0	0	0	0	0	0	1	0	0	0	0	0	0	0	0	0.866199
C50F7.5	573	773	1434	1212	112	117	284	193	319	228	320	246	625	906	727	803	1308	1470	1539	973	7274	2776	3686	2282	89	46	102	76	114	173	135	87	27	7	25	38	93	59	91	145	1489.23	865.823	838.543	782.484	133.554	152.63	215.263	221.117	276.317
C50F7.6	0	1	1	13	0	2	2	0	0	0	0	1	2	1	0	3	0	0	0	0	0	12	7	11	2	1	1	5	1	7	1	1	0	2	0	1	0	0	0	1	0	1.12008	0.584758	8.39298	0	2.60905	1.51594	0	0
C50H11.8	124	148	264	345	180	155	237	154	120	54	101	73	57	113	70	63	92	116	122	144	62	78	46	55	15	12	25	20	13	20	19	12	1	3	5	9	12	1	0	11	322.277	165.772	154.376	222.737	214.64	202.202	179.639	176.436	103.944
C50H2.13	0	0	3	1	0	1	1	0	0	0	2	2	3	0	1	0	0	2	1	1	0	7	3	1	0	2	2	0	3	2	1	0	1	1	0	4	1	0	0	0	0	0	1.75427	0.645614	0	1.30453	0.757969	0	0
C51E3.10	0	0	1	0	0	0	1	0	0	1	1	3	2	0	0	0	1	0	0	1	0	10	1	0	0	0	0	0	0	0	2	0	0	1	1	1	0	0	0	3	0	0	0.584758	0	0	0	0.757969	0	0
C51E3.9	1	10	16	21	3	3	3	1	9	1	3	2	4	2	3	3	1	9	4	4	0	53	13	32	13	7	14	7	8	14	3	6	4	2	4	3	0	3	0	0	2.59901	11.2008	9.35613	13.5579	3.57734	3.91358	2.27391	1.14569	7.79579
C51F7.3	0	0	13	0	0	0	0	0	0	0	0	0	0	0	0	0	2	1	0	0	4	4	0	1	0	0	0	0	0	0	0	0	0	0	0	0	0	1	0	0	0	0	7.60186	0	0	0	0	0	0
C52A10.1	1	1	1	9	1	2	0	0	5	1	2	4	3	1	1	7	4	5	2	4	8	16	11	2	2	1	0	2	3	4	0	1	1	3	2	1	0	1	1	5	2.59901	1.12008	0.584758	5.81052	1.19245	2.60905	0	0	4.33099
C52B9.4	0	7	16	11	4	4	2	4	10	7	7	2	1	9	1	2	6	4	4	0	18	26	13	43	5	3	2	7	3	5	4	8	4	0	3	2	2	3	4	0	0	7.84057	9.35613	7.10175	4.76979	5.2181	1.51594	4.58274	8.66199
C52B9.8	53	97	308	219	99	67	126	104	94	53	86	95	33	69	49	22	41	51	17	35	656	499	403	338	103	90	101	94	63	66	54	68	26	18	59	62	20	20	8	24	137.747	108.648	180.105	141.389	118.052	87.4032	95.5041	119.151	81.4227
C52D10.1	15	24	52	81	122	60	163	118	120	62	153	141	106	203	120	120	122	111	120	78	20	11	13	13	127	120	207	85	132	151	172	121	138	96	224	272	16	45	20	7	38.9851	26.882	30.4074	52.2947	145.478	78.2716	123.549	135.191	103.944
C52D10.12	47	99	147	151	108	80	160	133	127	72	105	85	55	177	64	79	158	153	139	99	465	375	305	392	127	116	168	131	91	96	109	97	89	42	130	79	18	46	29	36	122.153	110.888	85.9594	97.4877	128.784	104.362	121.275	152.376	110.007
C52D10.3	0	0	3	1	0	0	1	2	7	3	2	3	0	2	2	1	0	3	4	0	0	1	0	2	3	1	2	5	1	6	3	1	3	0	19	6	2	1	0	2	0	0	1.75427	0.645614	0	0	0.757969	2.29137	6.06339
C52E12.1	45	82	141	108	99	96	180	117	169	95	129	104	44	93	70	69	105	156	180	86	238	191	169	206	187	142	216	167	113	166	153	91	88	46	132	135	24	189	122	91	116.955	91.8467	82.4509	69.7263	118.052	125.234	136.434	134.045	146.388
C52E2.4	0	0	5	0	0	0	2	2	2	1	1	0	0	2	0	0	0	0	0	0	4	3	10	22	2	1	0	4	0	0	0	0	0	0	0	0	0	0	0	0	0	0	2.92379	0	0	0	1.51594	2.29137	1.7324
C52E4.7	0	0	0	0	0	0	0	0	0	0	0	0	1	0	4	0	7	5	7	4	0	0	0	0	0	0	1	0	0	0	0	0	1	2	0	0	0	0	0	1	0	0	0	0	0	0	0	0	0
C52G5.2	1	6	15	8	7	6	11	7	7	6	12	11	21	17	15	21	5	7	2	5	5	1	11	17	11	9	15	9	1	9	11	4	6	7	13	16	2	3	8	2	2.59901	6.72049	8.77137	5.16491	8.34712	7.82716	8.33766	8.0198	6.06339
C53A3.2	0	0	0	2	3	3	6	3	9	3	3	11	11	9	6	5	7	17	8	13	0	0	0	1	2	1	6	3	7	9	8	10	5	8	7	4	4	2	2	0	0	0	0	1.29123	3.57734	3.91358	4.54781	3.43706	7.79579
C53A5.13	1	8	2	2	1	0	1	1	0	0	2	0	0	4	4	0	0	1	2	0	2	14	12	19	0	0	0	1	2	3	0	1	0	1	0	1	2	0	0	6	2.59901	8.96065	1.16952	1.29123	1.19245	0	0.757969	1.14569	0
C53A5.16	1	0	1	0	1	4	1	4	1	0	2	0	2	0	1	0	0	2	2	2	2	15	3	16	0	0	7	2	6	3	4	0	0	0	0	0	1	3	0	8	2.59901	0	0.584758	0	1.19245	5.2181	0.757969	4.58274	0.866199
C53A5.17	0	2	0	0	0	1	0	0	1	1	2	0	0	0	0	0	0	2	0	1	0	6	0	2	1	3	6	3	0	3	2	3	0	0	0	2	0	1	3	0	0	2.24016	0	0	0	1.30453	0	0	0.866199
C53A5.2	3	8	6	7	4	0	7	1	2	3	3	2	0	1	2	4	3	5	1	0	22	30	24	16	0	1	4	4	3	2	4	3	1	3	2	0	0	3	4	1	7.79702	8.96065	3.50855	4.5193	4.76979	0	5.30578	1.14569	1.7324
C53B4.3	0	0	2	2	2	1	2	1	3	1	7	1	2	5	3	6	13	20	15	14	2	13	8	14	0	0	3	1	4	1	4	0	0	1	0	2	3	0	0	3	0	0	1.16952	1.29123	2.38489	1.30453	1.51594	1.14569	2.5986
C53B4.4	8	18	11	17	20	27	18	13	13	9	14	6	10	24	3	10	17	14	19	15	34	20	14	57	11	8	25	15	5	8	22	7	12	4	18	25	15	26	29	20	20.7921	20.1615	6.43234	10.9754	23.8489	35.2222	13.6434	14.8939	11.2606
C53B7.2	0	0	0	0	0	0	0	0	0	0	0	0	0	0	0	0	0	0	3	0	0	0	1	0	0	0	0	0	0	0	0	0	4	2	1	3	15	5	5	5	0	0	0	0	0	0	0	0	0
C53B7.3	5	5	35	5	7	2	2	4	169	12	11	10	1	2	3	6	13	16	9	11	3	109	84	143	6	4	10	7	9	15	15	10	1	1	0	2	1	2	0	11	12.995	5.60041	20.4665	3.22807	8.34712	2.60905	1.51594	4.58274	146.388
C53C11.2	0	0	1	1	1	0	0	0	2	1	3	0	0	1	0	0	0	2	0	6	1	11	2	4	0	2	0	1	0	0	1	1	0	0	1	2	0	0	0	1	0	0	0.584758	0.645614	1.19245	0	0	0	1.7324
C53C11.5	0	0	0	0	0	0	1	0	0	0	0	0	1	0	0	0	1	0	0	0	5	1	0	10	0	0	0	1	0	0	0	0	1	0	0	3	1	0	0	0	0	0	0	0	0	0	0.757969	0	0
C53C7.5	2	17	37	45	37	33	67	63	39	26	44	37	26	52	19	20	34	48	28	31	81	249	128	80	48	36	58	32	63	32	45	21	32	15	68	86	21	11	1	15	5.19801	19.0414	21.636	29.0526	44.1205	43.0494	50.7839	72.1782	33.7818
C53C9.2	525	912	2249	1334	311	294	621	421	586	262	477	373	426	724	584	488	598	728	575	605	4730	2797	4232	4002	396	385	934	520	476	660	541	407	229	113	215	265	57	228	180	104	1364.48	1021.51	1315.12	861.249	370.851	383.531	470.699	482.334	507.593
C53D5.1	110	210	415	329	147	130	238	150	215	154	185	159	158	315	165	135	192	223	180	182	1235	870	516	701	170	205	246	208	120	130	113	94	112	52	122	153	79	362	320	132	285.891	235.217	242.675	212.407	175.29	169.588	180.397	171.853	186.233
C53D5.5	114	227	479	366	211	210	341	220	274	148	205	193	124	210	155	129	215	210	238	193	950	761	680	860	302	304	429	328	317	403	337	254	215	102	205	203	56	268	292	112	296.287	254.258	280.099	236.295	251.606	273.95	258.467	252.051	237.339
C53D6.10	0	0	0	0	0	0	0	0	0	0	2	0	5	14	3	6	17	14	4	20	0	0	0	0	0	0	0	0	0	1	0	0	2	1	4	3	2	2	1	9	0	0	0	0	0	0	0	0	0
C53D6.7	0	0	0	0	6	4	1	1	2	1	2	2	0	6	2	4	9	0	1	2	1	0	6	9	1	4	0	2	2	0	0	1	0	0	2	1	2	2	1	2	0	0	0	0	7.15468	5.2181	0.757969	1.14569	1.7324
C53H9.2	266	416	888	802	588	577	977	611	716	444	696	544	260	513	372	247	513	700	569	458	2375	2271	1303	1560	773	798	1109	819	725	776	883	539	752	338	951	878	175	165	188	599	691.336	465.954	519.265	517.782	701.158	752.712	740.536	700.014	620.198
C53H9.3	0	7	15	4	3	0	1	5	2	1	1	2	10	5	5	6	7	3	7	5	1	24	17	16	2	2	3	4	7	2	2	5	1	6	15	8	61	6	3	34	0	7.84057	8.77137	2.58246	3.57734	0	0.757969	5.72843	1.7324
C54C6.11	0	0	0	0	0	0	0	0	0	0	0	0	0	1	0	7	2	1	5	10	0	0	0	0	0	0	0	0	0	0	0	0	2	0	0	0	2	1	0	0	0	0	0	0	0	0	0	0	0
C54C6.5	0	0	0	4	2	0	0	0	0	0	6	0	0	1	2	1	0	1	2	2	3	13	1	3	0	0	2	0	0	1	2	0	0	0	0	0	0	0	0	1	0	0	0	2.58246	2.38489	0	0	0	0
C54C6.6	1	4	0	3	1	0	4	4	4	1	2	4	3	4	0	7	4	0	1	7	9	22	6	16	0	4	5	5	0	2	4	1	3	1	0	0	3	2	0	0	2.59901	4.48033	0	1.93684	1.19245	0	3.03188	4.58274	3.4648
C54C6.7	2	11	7	4	8	3	13	4	11	5	5	9	15	22	19	18	44	36	45	38	49	35	14	29	17	4	11	7	6	2	11	5	17	12	13	13	13	10	11	27	5.19801	12.3209	4.09331	2.58246	9.53957	3.91358	9.85359	4.58274	9.52819
C54C8.3	0	0	0	0	0	0	0	0	0	0	0	0	0	0	0	0	0	0	0	19	0	0	0	0	0	0	0	0	0	0	0	0	0	0	0	0	0	0	0	0	0	0	0	0	0	0	0	0	0
C54C8.4	29	85	137	108	57	23	88	38	57	37	51	47	8	15	3	7	3	2	1	3	198	149	110	171	76	76	74	57	19	44	38	17	2	6	7	7	0	0	0	0	75.3712	95.2069	80.1119	69.7263	67.9694	30.0041	66.7013	43.536	49.3733
C54D10.10	0	0	0	0	3	0	5	2	6	5	2	2	6	2	5	1	0	2	0	0	0	10	0	16	4	3	1	2	6	9	6	3	1	0	0	0	0	0	0	3	0	0	0	0	3.57734	0	3.78984	2.29137	5.19719
C54D10.3	1	11	26	38	4	12	4	5	11	7	8	5	25	10	12	23	19	22	18	20	9	133	59	88	13	5	17	11	12	9	15	7	2	3	0	13	5	0	0	5	2.59901	12.3209	15.2037	24.5333	4.76979	15.6543	3.03188	5.72843	9.52819
C54D10.4	0	0	0	0	0	0	0	0	0	4	0	0	2	8	3	2	3	2	9	2	0	0	2	0	0	0	0	0	0	0	5	1	0	1	2	1	6	0	1	0	0	0	0	0	0	0	0	0	0
C54D10.5	0	0	1	1	1	0	0	0	2	0	0	2	0	0	0	0	0	0	0	2	0	13	2	7	0	4	1	1	0	0	0	0	0	0	0	0	0	0	0	0	0	0	0.584758	0.645614	1.19245	0	0	0	1.7324
C54D2.1	3	15	104	28	6	11	48	33	28	2	12	9	5	44	31	27	9	25	18	19	33	18	45	50	25	10	55	17	21	17	23	10	38	4	20	32	0	1	0	1	7.79702	16.8012	60.8148	18.0772	7.15468	14.3498	36.3825	37.8076	24.2536
C54D2.11	0	0	0	0	0	0	0	0	0	0	0	0	0	0	0	0	7	1	1	5	0	0	0	0	0	0	0	0	0	0	0	0	0	0	0	0	0	0	0	0	0	0	0	0	0	0	0	0	0
C54D2.2	0	1	0	2	0	1	0	3	0	0	0	0	6	3	1	0	0	4	0	0	2	7	5	12	1	0	2	4	3	0	2	1	1	0	2	1	0	0	0	0	0	1.12008	0	1.29123	0	1.30453	0	3.43706	0
C54D2.6	0	0	0	0	0	0	0	0	0	0	0	0	0	0	0	0	0	0	0	0	0	0	0	10	0	0	0	0	0	0	0	0	0	0	0	0	0	0	0	0	0	0	0	0	0	0	0	0	0
C54E10.10	0	0	0	0	0	0	0	0	0	0	0	0	2	0	2	1	2	2	3	4	1	6	0	0	0	0	0	0	0	0	0	0	0	0	0	0	1	0	0	0	0	0	0	0	0	0	0	0	0
C54E10.11	0	0	7	3	0	1	0	0	4	2	0	0	157	46	73	56	97	158	119	119	4	25	4	5	0	0	0	0	1	1	0	0	1	0	0	0	4	0	0	4	0	0	4.09331	1.93684	0	1.30453	0	0	3.4648
C54E10.6	0	0	0	0	2	0	2	0	1	1	0	0	0	0	1	0	0	0	0	0	3	6	4	4	1	0	0	0	0	0	0	0	0	0	0	3	2	0	0	3	0	0	0	0	2.38489	0	1.51594	0	0.866199
C54E10.7	0	1	0	0	0	0	0	0	1	0	0	0	0	0	0	0	0	0	0	0	1	7	0	0	0	0	0	0	1	0	0	3	0	0	0	0	0	0	0	0	0	1.12008	0	0	0	0	0	0	0.866199
C54E4.1	10	9	44	54	3	9	10	5	11	1	8	3	4	14	6	5	11	3	1	19	125	66	87	95	7	13	11	8	9	4	9	1	6	3	3	4	4	5	7	14	25.9901	10.0807	25.7294	34.8631	3.57734	11.7407	7.57969	5.72843	9.52819
C54E4.2	374	884	1768	1547	725	591	1064	678	1085	573	923	863	1470	2647	2059	1436	1329	1558	1203	1442	5248	3957	2867	3584	852	967	1302	1019	1109	1037	1266	813	1725	1049	2259	2002	821	799	800	1031	972.028	990.152	1033.85	998.765	864.524	770.975	806.479	776.775	939.826
C54E4.4	33	50	107	68	13	8	19	19	17	4	9	16	5	17	28	28	9	14	12	10	265	279	228	284	12	13	24	18	11	9	4	1	15	4	7	5	0	2	0	2	85.7672	56.0041	62.5691	43.9017	15.5018	10.4362	14.4014	21.768	14.7254
C54E4.5	93	244	435	324	156	137	215	155	121	67	122	141	110	299	215	141	444	457	423	477	1323	918	671	743	197	222	242	178	182	184	162	125	132	53	147	179	107	33	42	150	241.708	273.3	254.37	209.179	186.022	178.72	162.963	177.581	104.81
C54G10.4	17	47	102	85	38	32	29	36	27	26	24	15	21	23	27	22	57	30	28	37	209	182	199	134	50	44	51	32	40	38	38	29	31	13	23	34	6	6	13	5	44.1831	52.6438	59.6453	54.8772	45.313	41.7448	21.9811	41.2447	23.3874
C54G4.2	0	0	0	0	0	0	0	0	21	5	5	12	60	77	62	52	168	242	234	155	0	0	2	0	0	0	0	0	3	4	4	2	27	15	31	51	7	5	2	27	0	0	0	0	0	0	0	0	18.1902
C54G4.3	0	0	0	0	0	0	0	0	4	1	0	1	6	2	8	21	25	11	16	25	0	0	0	0	0	0	0	0	0	0	1	0	2	2	8	3	3	0	1	4	0	0	0	0	0	0	0	0	3.4648
C54G4.4	1	25	43	17	9	4	12	8	11	4	3	11	1	7	2	3	3	1	0	1	4	20	23	5	12	11	18	10	5	2	6	6	2	4	6	11	0	0	0	0	2.59901	28.002	25.1446	10.9754	10.732	5.2181	9.09563	9.16548	9.52819
C54G4.7	1	6	11	23	3	3	5	0	0	0	3	5	9	5	2	3	4	8	0	12	18	58	22	40	3	12	5	5	3	8	7	3	1	2	1	4	2	2	3	9	2.59901	6.72049	6.43234	14.8491	3.57734	3.91358	3.78984	0	0
C54G4.9	0	1	0	0	0	1	0	0	0	0	0	2	0	0	0	0	1	1	0	2	0	2	0	2	2	5	2	0	1	0	3	0	0	2	1	0	2	1	0	7	0	1.12008	0	0	0	1.30453	0	0	0
C54G6.8	0	0	0	0	0	0	0	0	1	0	5	1	5	0	3	3	9	10	8	1	0	0	1	0	0	0	0	0	0	0	0	0	2	0	3	2	0	0	0	1	0	0	0	0	0	0	0	0	0.866199
C54H2.4	1	14	9	4	2	0	2	1	3	1	1	4	21	15	18	12	1	3	0	7	51	39	21	36	5	5	3	3	1	1	1	1	0	1	3	5	0	1	0	0	2.59901	15.6811	5.26282	2.58246	2.38489	0	1.51594	1.14569	2.5986
C55A1.9	1	1	1	1	0	0	3	0	0	0	1	0	0	0	0	0	0	0	0	0	14	17	0	21	1	0	0	0	0	0	0	0	0	0	0	0	1	0	0	0	2.59901	1.12008	0.584758	0.645614	0	0	2.27391	0	0
C55A6.1	2	1	8	7	3	2	2	1	4	3	2	3	3	0	2	5	7	4	9	7	3	0	5	18	4	1	1	2	1	0	4	9	1	4	8	1	6	3	6	8	5.19801	1.12008	4.67806	4.5193	3.57734	2.60905	1.51594	1.14569	3.4648
C55A6.10	0	7	13	31	1	0	3	6	6	9	7	6	3	3	4	0	6	2	9	5	14	41	12	62	5	6	3	5	2	3	4	4	2	1	3	0	5	3	5	3	0	7.84057	7.60186	20.014	1.19245	0	2.27391	6.87411	5.19719
C55A6.12	0	5	20	13	19	25	15	26	34	24	25	16	18	4	14	18	6	16	17	31	3	7	3	15	26	25	23	26	27	20	44	22	6	5	6	6	3	1	0	0	0	5.60041	11.6952	8.39298	22.6565	32.6132	11.3695	29.7878	29.4508
C55A6.3	0	0	0	1	0	0	0	0	0	0	0	1	0	0	0	1	7	8	0	3	0	0	0	2	0	0	1	0	4	0	1	0	0	0	0	1	0	0	0	2	0	0	0	0.645614	0	0	0	0	0
C55A6.4	0	0	0	0	0	0	1	0	1	1	1	0	4	1	2	3	7	1	3	8	0	7	3	4	1	0	0	1	0	4	2	0	2	0	0	0	0	0	0	2	0	0	0	0	0	0	0.757969	0	0.866199
C55A6.6	1	0	0	1	0	1	2	0	1	3	0	1	0	1	0	7	0	2	0	0	3	23	5	6	5	2	4	1	2	3	4	0	0	0	0	0	0	0	0	4	2.59901	0	0	0.645614	0	1.30453	1.51594	0	0.866199
C55A6.7	0	0	0	1	1	0	1	0	1	0	2	3	1	1	1	0	2	4	3	2	0	2	2	10	0	0	0	2	2	0	1	0	0	1	0	1	0	1	1	1	0	0	0	0.645614	1.19245	0	0.757969	0	0.866199
C55B7.10	0	0	0	0	0	0	0	0	0	0	0	0	2	0	0	0	4	6	1	4	0	0	0	0	0	0	0	0	0	0	0	0	0	0	1	0	0	0	0	0	0	0	0	0	0	0	0	0	0
C55B7.3	0	0	0	0	0	0	2	0	3	3	7	1	39	28	18	17	40	31	30	30	0	0	0	0	2	1	2	0	16	4	3	0	18	4	111	135	12	8	3	8	0	0	0	0	0	0	1.51594	0	2.5986
C55C3.3	0	0	0	0	6	1	6	1	59	27	41	35	239	527	443	360	1286	1306	1299	1025	0	2	4	2	0	1	4	0	5	17	11	11	114	44	104	128	62	88	132	94	0	0	0	0	7.15468	1.30453	4.54781	1.14569	51.1057
C55C3.4	0	0	0	0	0	0	0	0	4	0	4	6	28	66	44	42	193	278	213	168	0	0	0	0	0	0	0	0	0	0	0	0	13	14	22	34	20	2	5	16	0	0	0	0	0	0	0	0	3.4648
C55C3.6	0	0	0	0	0	0	0	0	7	5	11	6	95	173	117	123	329	291	359	267	1	0	0	0	0	0	0	0	0	2	1	1	27	18	24	37	10	19	19	24	0	0	0	0	0	0	0	0	6.06339
C55C3.7	0	0	0	0	0	0	0	0	0	0	0	0	0	0	2	0	2	6	1	1	0	0	0	0	0	0	0	0	1	0	0	0	0	0	0	0	0	0	0	2	0	0	0	0	0	0	0	0	0
C56A3.4	1	6	11	10	3	1	1	5	3	2	6	4	10	6	2	1	9	3	1	5	8	52	13	78	0	5	0	3	5	1	0	1	0	0	3	1	7	15	11	22	2.59901	6.72049	6.43234	6.45614	3.57734	1.30453	0.757969	5.72843	2.5986
C56A3.5	0	6	4	1	0	0	0	1	5	1	3	0	0	0	1	1	4	4	0	3	3	7	0	11	1	4	3	2	2	3	2	0	1	0	0	0	1	2	0	3	0	6.72049	2.33903	0.645614	0	0	0	1.14569	4.33099
C56A3.6	0	9	14	9	3	6	3	4	7	3	8	6	0	1	0	2	2	2	1	1	2	36	19	35	3	19	2	8	6	5	4	5	1	1	0	1	0	0	1	3	0	10.0807	8.18661	5.81052	3.57734	7.82716	2.27391	4.58274	6.06339
C56A3.8	0	0	0	1	0	0	1	0	8	2	0	1	2	3	1	8	7	10	4	13	0	0	0	2	0	0	2	1	1	0	2	1	0	0	0	0	1	3	2	11	0	0	0	0.645614	0	0	0.757969	0	6.92959
C56C10.10	44	109	169	164	61	61	90	50	137	92	104	94	81	82	67	62	92	148	93	129	580	872	304	549	68	80	124	67	76	96	189	67	119	36	109	115	189	18	19	260	114.356	122.089	98.8241	105.881	72.7392	79.5761	68.2172	57.2843	118.669
C56C10.11	2	10	33	44	4	13	32	19	21	12	10	16	6	4	2	1	6	0	8	6	14	57	40	85	21	8	37	9	12	16	12	8	4	0	11	2	1	0	3	4	5.19801	11.2008	19.297	28.407	4.76979	16.9588	24.255	21.768	18.1902
C56C10.4	0	0	3	9	1	2	1	4	2	1	4	3	5	12	2	3	3	1	0	1	1	2	7	6	4	2	4	5	4	3	3	2	0	4	38	38	0	0	0	0	0	0	1.75427	5.81052	1.19245	2.60905	0.757969	4.58274	1.7324
C56C10.6	0	0	0	6	3	0	0	0	0	0	0	0	0	4	0	9	2	12	10	7	0	1	3	2	1	0	0	0	0	1	1	0	1	8	1	0	1	0	0	1	0	0	0	3.87368	3.57734	0	0	0	0
C56C10.7	0	10	19	23	18	6	20	7	7	7	10	17	0	9	8	3	7	16	5	10	5	64	36	72	10	21	13	17	10	7	7	6	0	0	4	6	6	4	4	13	0	11.2008	11.1104	14.8491	21.464	7.82716	15.1594	8.0198	6.06339
C56C10.9	0	0	3	1	2	2	0	1	0	0	0	0	0	2	0	3	3	0	0	0	1	1	0	10	0	0	0	0	0	2	0	2	0	0	0	0	2	0	2	7	0	0	1.75427	0.645614	2.38489	2.60905	0	1.14569	0
C56E6.2	0	1	9	12	1	3	2	2	7	1	9	9	2	3	8	9	3	15	1	2	9	5	7	15	6	2	8	5	7	5	8	1	4	8	4	2	3	0	4	3	0	1.12008	5.26282	7.74737	1.19245	3.91358	1.51594	2.29137	6.06339
C56E6.4	0	0	0	1	2	0	0	0	0	0	1	0	0	0	6	0	0	0	0	0	0	0	1	0	0	0	0	0	0	0	0	0	0	0	0	0	0	0	0	0	0	0	0	0.645614	2.38489	0	0	0	0
C56G2.15	7	21	11	15	16	10	17	8	36	12	36	17	7	17	15	6	9	34	23	18	23	41	18	28	18	20	24	14	14	30	26	18	22	10	22	27	37	4	1	47	18.193	23.5217	6.43234	9.68421	19.0791	13.0453	12.8855	9.16548	31.1832
C56G2.3	0	0	0	0	0	1	1	0	0	0	1	0	0	0	0	0	0	1	0	0	0	0	3	8	0	1	1	2	1	0	1	1	0	0	1	0	0	0	0	0	0	0	0	0	0	1.30453	0.757969	0	0
C56G2.4	1	1	0	6	14	9	9	8	11	3	10	4	3	2	0	8	4	0	1	0	1	12	2	4	12	3	9	7	7	3	5	2	2	0	3	0	0	2	0	0	2.59901	1.12008	0	3.87368	16.6942	11.7407	6.82172	9.16548	9.52819
C56G2.5	0	0	0	0	0	0	0	0	0	0	4	4	6	2	3	4	1	0	2	4	2	0	0	0	0	0	0	0	0	0	0	0	0	0	0	1	0	1	0	0	0	0	0	0	0	0	0	0	0
C56G2.7	361	599	1286	1143	995	734	1343	902	1260	548	1004	819	814	1328	1008	796	1367	1594	1288	1103	2563	2406	1868	1746	1150	1040	1445	1077	800	943	1040	709	1191	548	1380	1305	433	677	672	1026	938.241	670.929	751.999	737.937	1186.48	957.522	1017.95	1033.41	1091.41
C56G2.9	1	5	0	6	4	2	1	3	5	0	2	2	2	0	0	2	1	0	4	0	0	3	2	16	1	0	5	1	1	1	7	0	1	1	6	1	1	0	0	0	2.59901	5.60041	0	3.87368	4.76979	2.60905	0.757969	3.43706	4.33099
C56G3.2	5	0	7	1	3	0	2	1	5	7	4	5	2	2	1	0	0	0	2	0	2	1	0	5	1	1	2	0	0	1	2	2	1	0	2	3	1	0	0	0	12.995	0	4.09331	0.645614	3.57734	0	1.51594	1.14569	4.33099
C56G7.3	92	162	296	261	77	67	126	81	121	41	91	91	60	132	105	87	146	183	158	161	831	685	523	665	69	97	94	81	86	81	84	71	43	35	88	86	32	53	78	33	239.109	181.453	173.088	168.505	91.8184	87.4032	95.5041	92.8005	104.81
CC8.2	381	462	978	869	123	90	160	113	162	84	116	84	186	376	314	261	258	249	188	216	2999	2556	1655	2271	97	102	125	120	129	138	120	118	138	68	164	121	110	559	456	248	990.221	517.478	571.893	561.038	146.671	117.407	121.275	129.462	140.324
CC8.3	0	1	0	5	0	0	2	0	0	0	1	0	15	4	6	3	7	6	1	1	4	11	3	4	0	1	0	0	0	0	0	0	0	0	0	0	0	0	0	0	0	1.12008	0	3.22807	0	0	1.51594	0	0
CD4.1	0	0	2	2	1	4	1	0	0	0	3	3	2	0	1	4	0	0	2	2	3	34	3	21	3	4	4	2	0	0	1	1	0	0	0	1	0	0	0	1	0	0	1.16952	1.29123	1.19245	5.2181	0.757969	0	0
CD4.10	2	7	7	0	13	8	31	13	31	17	40	39	9	55	29	29	73	114	77	41	17	37	12	22	19	21	24	31	60	54	38	33	135	73	125	138	241	297	265	251	5.19801	7.84057	4.09331	0	15.5018	10.4362	23.497	14.8939	26.8522
CD4.3	0	0	4	0	2	6	3	4	0	0	3	0	0	2	0	0	2	0	0	0	0	8	0	7	2	1	0	2	6	0	0	0	1	0	2	0	0	0	2	6	0	0	2.33903	0	2.38489	7.82716	2.27391	4.58274	0
CD4.5	0	0	8	0	0	0	0	0	0	0	0	0	0	0	0	0	0	0	0	0	0	0	0	0	0	0	0	0	0	0	1	0	0	0	0	0	0	0	0	0	0	0	4.67806	0	0	0	0	0	0
CD4.8	0	4	1	0	3	4	12	8	8	6	12	6	7	15	19	19	19	26	22	17	7	9	9	1	6	2	9	2	9	11	13	8	17	11	45	37	35	17	15	48	0	4.48033	0.584758	0	3.57734	5.2181	9.09563	9.16548	6.92959
CE7X_3.1	0	0	0	4	0	0	0	0	0	0	0	0	0	0	1	0	0	1	0	0	0	2	0	0	0	0	0	0	0	0	1	0	2	0	0	3	0	7	1	0	0	0	0	2.58246	0	0	0	0	0
CE7X_3.2	0	1	0	12	0	5	10	1	3	5	8	6	3	4	15	4	7	8	8	7	14	11	7	10	6	6	6	7	1	13	3	3	7	1	5	10	0	7	1	10	0	1.12008	0	7.74737	0	6.52263	7.57969	1.14569	2.5986
D1005.1	277	418	909	767	381	307	766	539	570	275	472	435	298	726	458	419	452	514	379	486	1521	829	1162	891	495	362	672	406	308	416	339	263	222	109	270	326	119	412	360	278	719.925	468.194	531.545	495.186	454.322	400.489	580.604	617.524	493.733
D1005.2	0	10	45	25	11	25	38	52	13	12	16	32	3	7	9	6	18	15	4	0	8	74	45	17	55	36	28	25	52	35	30	16	11	6	43	24	1	1	3	2	0	11.2008	26.3141	16.1403	13.1169	32.6132	28.8028	59.5756	11.2606
D1005.5	0	0	0	0	0	0	0	0	0	0	0	0	0	0	0	0	0	0	0	0	0	0	0	6	0	0	0	0	0	0	0	0	0	0	0	0	0	0	0	0	0	0	0	0	0	0	0	0	0
D1005.6	0	1	6	4	0	0	0	0	0	0	0	0	0	0	0	0	0	0	0	0	1	1	2	0	0	0	0	0	0	1	0	0	0	0	0	0	0	0	0	0	0	1.12008	3.50855	2.58246	0	0	0	0	0
D1007.10	0	0	5	6	0	1	4	1	4	0	1	0	0	2	1	1	2	7	2	0	2	4	1	5	2	2	3	3	0	0	3	0	1	0	0	0	0	3	2	0	0	0	2.92379	3.87368	0	1.30453	3.03188	1.14569	3.4648
D1007.13	0	0	5	6	0	0	0	1	0	1	0	0	0	0	0	0	0	0	0	0	1	1	0	5	0	0	3	1	0	0	0	0	0	0	0	0	1	0	0	0	0	0	2.92379	3.87368	0	0	0	1.14569	0
D1007.15	0	0	0	2	2	1	2	3	3	0	1	0	0	0	1	0	2	2	4	0	4	28	7	17	1	3	4	1	7	0	0	1	0	1	7	7	0	0	1	0	0	0	0	1.29123	2.38489	1.30453	1.51594	3.43706	2.5986
D1007.18	80	143	230	147	63	30	78	55	96	50	73	62	67	76	85	59	77	118	69	131	932	1535	563	655	76	82	134	64	48	72	65	29	37	22	40	38	42	10	7	33	207.921	160.172	134.494	94.9052	75.1241	39.1358	59.1216	63.0127	83.1551
D1007.3	0	0	1	0	2	0	1	2	3	1	1	1	1	1	1	2	3	4	0	2	1	1	1	3	1	2	2	6	4	1	2	2	0	0	0	1	0	0	0	3	0	0	0.584758	0	2.38489	0	0.757969	2.29137	2.5986
D1007.4	0	6	2	0	1	1	0	1	1	1	0	0	0	0	0	0	2	1	0	2	1	1	0	5	2	0	1	0	2	4	0	1	0	0	0	0	2	2	1	16	0	6.72049	1.16952	0	1.19245	1.30453	0	1.14569	0.866199
D1007.5	2	12	19	8	16	14	26	24	15	9	17	11	3	3	1	5	7	5	3	2	5	40	27	32	16	14	11	12	7	10	9	5	15	3	31	17	12	16	8	8	5.19801	13.441	11.1104	5.16491	19.0791	18.2634	19.7072	27.4964	12.993
D1009.3	6	16	42	30	22	6	31	12	28	5	9	7	18	32	15	18	14	39	17	16	98	63	33	85	18	20	32	34	4	18	18	6	15	6	13	14	3	0	0	3	15.594	17.9213	24.5598	19.3684	26.2338	7.82716	23.497	13.7482	24.2536
D1014.2	0	0	0	0	0	0	0	0	0	0	0	0	0	1	0	1	3	1	4	1	0	0	0	1	0	0	0	0	0	0	0	0	0	1	6	0	1	0	0	6	0	0	0	0	0	0	0	0	0
D1014.4	0	1	10	8	3	4	4	0	1	1	1	5	0	2	2	5	4	3	2	5	6	20	13	8	5	2	6	3	0	2	6	3	2	0	2	6	8	0	1	2	0	1.12008	5.84758	5.16491	3.57734	5.2181	3.03188	0	0.866199
D1014.5	5	7	16	2	3	7	4	3	2	1	0	0	0	1	6	6	0	0	0	1	3	1	7	16	0	5	4	3	3	2	3	1	0	1	0	2	0	0	0	0	12.995	7.84057	9.35613	1.29123	3.57734	9.13168	3.03188	3.43706	1.7324
D1022.2	0	0	0	0	0	0	0	0	0	0	0	0	12	3	4	11	14	19	8	12	0	0	0	0	0	0	0	0	0	0	0	0	0	0	0	0	4	0	0	4	0	0	0	0	0	0	0	0	0
D1022.4	3	1	0	2	3	3	1	2	0	0	1	6	5	6	4	9	9	8	7	4	2	27	5	30	2	4	2	2	8	5	7	7	4	4	6	2	4	1	1	6	7.79702	1.12008	0	1.29123	3.57734	3.91358	0.757969	2.29137	0
D1022.9	0	0	0	0	0	0	0	0	1	1	0	0	0	0	0	0	11	2	2	5	0	0	1	0	0	0	1	0	2	0	0	0	0	4	3	0	1	0	0	2	0	0	0	0	0	0	0	0	0.866199
D1025.1	2	14	3	2	1	1	1	4	0	0	5	3	0	0	0	0	3	7	1	0	4	7	19	11	1	0	4	0	1	3	1	1	0	0	1	0	0	0	2	0	5.19801	15.6811	1.75427	1.29123	1.19245	1.30453	0.757969	4.58274	0
D1025.10	1	0	14	10	1	6	7	12	8	1	7	7	0	5	2	2	0	8	4	0	14	2	8	6	7	8	8	6	3	13	5	2	2	2	3	3	0	0	0	0	2.59901	0	8.18661	6.45614	1.19245	7.82716	5.30578	13.7482	6.92959
D1037.1	32	109	154	87	85	98	183	103	143	71	119	84	74	155	92	101	198	258	222	142	470	260	274	289	127	93	156	122	102	97	77	68	90	58	129	115	85	460	459	135	83.1682	122.089	90.0527	56.1684	101.358	127.844	138.708	118.006	123.866
D1037.5	0	0	0	0	0	0	0	0	0	0	1	0	6	1	2	0	7	13	2	7	0	0	0	0	0	0	0	0	0	0	0	0	0	1	0	4	1	1	0	2	0	0	0	0	0	0	0	0	0
D1043.1	5	7	1	3	0	0	5	7	3	0	3	4	0	0	1	0	3	5	1	0	1	1	2	7	6	3	8	5	8	3	2	6	3	1	1	0	4	2	0	4	12.995	7.84057	0.584758	1.93684	0	0	3.78984	8.0198	2.5986
D1044.1	0	13	9	23	14	6	11	9	10	10	12	17	0	8	2	2	3	4	6	8	0	25	13	37	24	25	30	14	18	12	19	17	2	1	1	3	0	1	0	0	0	14.5611	5.26282	14.8491	16.6942	7.82716	8.33766	10.3112	8.66199
D1044.6	21	29	42	65	33	16	58	25	35	12	24	22	20	44	26	28	53	65	78	50	130	112	81	67	20	20	39	39	26	31	24	10	24	16	46	50	25	208	233	71	54.5791	32.4824	24.5598	41.9649	39.3507	20.8724	43.9622	28.6421	30.317
D1044.7	2	1	0	0	2	0	1	0	0	1	2	1	1	0	0	2	0	0	0	0	0	13	1	1	0	1	6	1	2	3	0	0	0	0	0	1	0	0	0	0	5.19801	1.12008	0	0	2.38489	0	0.757969	0	0
D1046.2	0	3	0	0	1	1	1	1	2	0	1	1	0	0	4	1	1	1	3	0	1	13	5	13	3	4	0	2	1	4	0	0	2	1	0	1	3	0	5	0	0	3.36024	0	0	1.19245	1.30453	0.757969	1.14569	1.7324
D1046.3	2	1	7	2	1	0	1	0	2	0	0	3	1	1	0	3	1	1	2	0	7	4	10	5	4	4	2	1	2	2	0	0	1	0	1	0	0	0	0	1	5.19801	1.12008	4.09331	1.29123	1.19245	0	0.757969	0	1.7324
D1053.3	0	6	0	6	0	6	1	2	0	0	4	1	2	0	0	0	2	2	0	0	2	5	2	11	5	0	4	2	1	0	2	2	1	1	1	1	1	0	0	2	0	6.72049	0	3.87368	0	7.82716	0.757969	2.29137	0
D1053.4	0	0	0	1	0	0	1	0	0	0	0	0	0	0	0	0	3	0	0	0	0	6	0	0	0	4	1	0	0	0	2	0	0	0	0	0	2	0	0	3	0	0	0	0.645614	0	0	0.757969	0	0
D1054.1	7	2	1	6	1	6	11	4	9	5	7	3	15	3	6	4	3	4	0	2	8	24	8	30	5	7	6	5	5	7	9	5	0	1	3	1	6	4	4	3	18.193	2.24016	0.584758	3.87368	1.19245	7.82716	8.33766	4.58274	7.79579
D1054.10	0	0	0	0	0	0	0	0	0	0	0	0	0	0	0	0	3	7	1	2	0	0	0	0	0	0	0	0	0	0	0	0	16	9	7	15	45	37	29	76	0	0	0	0	0	0	0	0	0
D1054.11	1	1	0	0	0	1	0	0	1	0	1	1	0	0	5	9	145	145	180	173	16	12	2	8	1	0	2	0	3	3	0	2	1772	691	1713	1483	3119	11552	12651	6287	2.59901	1.12008	0	0	0	1.30453	0	0	0.866199
D1054.3	0	4	4	4	1	0	3	0	10	6	12	4	6	2	1	0	6	7	7	4	4	9	16	19	2	4	10	1	5	5	13	2	3	2	2	4	12	2	3	12	0	4.48033	2.33903	2.58246	1.19245	0	2.27391	0	8.66199
D1054.5	0	0	2	0	2	3	0	3	2	0	2	3	0	2	1	0	2	4	0	0	19	8	8	22	1	1	4	1	3	2	3	1	3	0	1	5	1	0	1	5	0	0	1.16952	0	2.38489	3.91358	0	3.43706	1.7324
D1054.8	0	0	0	5	2	0	3	1	2	2	7	2	8	3	4	8	4	9	0	2	3	2	1	17	0	0	0	6	1	4	7	0	0	3	4	2	4	0	5	5	0	0	0	3.22807	2.38489	0	2.27391	1.14569	1.7324
D1054.9	62	231	501	356	165	165	380	241	127	47	87	98	105	184	109	113	27	13	9	9	318	87	227	388	252	223	385	202	93	91	93	80	74	46	117	152	1	2	0	4	161.138	258.739	292.964	229.839	196.754	215.247	288.028	276.11	110.007
D1069.3	10	24	49	36	33	20	37	27	41	25	42	58	13	49	22	26	35	53	63	43	99	126	91	82	29	42	31	33	43	43	38	30	26	8	44	22	16	8	9	24	25.9901	26.882	28.6531	23.2421	39.3507	26.0905	28.0448	30.9335	35.5142
D1081.12	0	0	3	1	0	0	0	0	1	0	0	0	7	0	1	5	13	0	4	7	0	0	0	0	0	0	0	0	0	0	0	0	1	2	0	2	2	1	0	1	0	0	1.75427	0.645614	0	0	0	0	0.866199
D1081.3	0	0	0	0	0	0	0	0	0	1	1	0	0	0	0	1	3	4	19	8	0	0	0	0	0	0	1	0	0	0	0	0	0	1	1	0	0	0	1	0	0	0	0	0	0	0	0	0	0
D1081.4	0	0	3	0	0	0	0	0	1	0	0	0	2	0	0	4	2	1	0	0	0	15	1	10	0	1	0	0	2	0	0	1	0	0	0	0	0	0	0	0	0	0	1.75427	0	0	0	0	0	0.866199
D1081.5	0	0	0	0	0	0	1	0	2	1	0	0	7	5	2	12	8	7	8	17	0	0	0	0	0	0	0	0	0	0	1	0	0	1	0	2	0	0	0	2	0	0	0	0	0	0	0.757969	0	1.7324
D1081.6	1	0	1	7	0	0	0	1	0	3	1	0	0	0	0	4	1	0	3	2	0	1	0	0	0	0	0	0	0	0	0	0	0	0	3	0	0	4	1	0	2.59901	0	0.584758	4.5193	0	0	0	1.14569	0
D1081.7	18	24	21	26	28	18	54	27	55	23	35	41	43	100	85	42	196	213	220	190	49	21	18	31	20	16	33	22	56	54	39	37	206	72	248	201	179	543	409	370	46.7821	26.882	12.2799	16.786	33.3885	23.4815	40.9303	30.9335	47.6409
D1081.8	26	79	86	163	45	45	106	185	59	42	76	85	47	79	50	73	61	184	60	24	119	337	150	106	217	94	75	53	177	62	88	24	59	57	314	396	37	161	50	139	67.5742	88.4864	50.2892	105.235	53.6601	58.7037	80.3447	211.952	51.1057
D1081.9	0	0	0	0	0	0	0	0	1	0	1	0	1	0	0	2	1	0	5	0	0	0	0	1	0	0	0	0	1	1	0	2	0	0	1	1	0	1	2	9	0	0	0	0	0	0	0	0	0.866199
D1086.10	0	0	0	0	0	0	0	0	1	0	4	0	0	0	0	0	4	5	4	5	0	0	0	2	0	0	0	0	1	1	0	1	36	28	80	40	42	41	46	35	0	0	0	0	0	0	0	0	0.866199
D1086.11	0	0	0	0	0	0	0	0	0	0	0	0	0	0	0	0	1	3	0	0	0	0	0	0	0	2	0	0	0	0	0	0	10	1	11	7	13	18	8	11	0	0	0	0	0	0	0	0	0
D1086.12	3	5	1	6	0	3	4	2	4	2	5	6	21	12	11	11	2	7	2	9	7	25	12	30	1	7	1	8	6	6	2	2	2	2	4	1	4	5	0	9	7.79702	5.60041	0.584758	3.87368	0	3.91358	3.03188	2.29137	3.4648
D1086.17	0	0	0	0	0	0	0	0	0	0	0	0	3	3	0	1	11	20	15	11	3	0	8	2	0	0	0	0	0	0	0	2	1	0	2	2	7	0	2	11	0	0	0	0	0	0	0	0	0
D1086.2	0	0	0	0	0	0	0	0	0	0	0	0	0	0	0	0	0	0	1	0	0	5	0	9	0	0	0	0	0	0	0	0	0	0	0	0	0	0	0	0	0	0	0	0	0	0	0	0	0
D1086.3	0	0	2	0	0	0	5	0	3	3	6	8	5	2	7	1	3	11	3	13	0	0	0	0	0	1	2	1	5	9	2	2	1	1	2	1	1	1	0	3	0	0	1.16952	0	0	0	3.78984	0	2.5986
D1086.5	1	13	9	5	3	1	0	12	3	0	1	0	2	5	0	0	1	1	2	3	19	78	39	82	3	0	8	1	5	12	5	6	1	2	3	0	0	0	0	1	2.59901	14.5611	5.26282	3.22807	3.57734	1.30453	0	13.7482	2.5986
D1086.6	0	0	0	1	0	0	0	0	0	0	0	0	1	0	0	5	16	11	13	15	2	1	0	0	0	0	0	0	0	0	0	2	249	88	236	256	301	101	100	599	0	0	0	0.645614	0	0	0	0	0
D1086.8	1	0	3	11	0	1	1	4	6	7	7	3	1	4	0	4	2	0	3	4	6	46	25	35	7	3	1	5	4	13	5	4	1	4	2	2	0	0	3	3	2.59901	0	1.75427	7.10175	0	1.30453	0.757969	4.58274	5.19719
D1086.9	0	8	0	0	0	0	1	0	1	0	1	0	0	0	0	0	0	0	0	0	1	2	0	0	1	0	0	0	1	1	0	0	0	0	0	0	0	0	0	0	0	8.96065	0	0	0	0	0.757969	0	0.866199
D2005.3	0	0	3	1	1	1	2	3	6	2	5	4	4	4	6	3	7	8	2	3	0	11	2	4	2	2	2	0	2	4	9	3	1	0	1	1	2	0	2	7	0	0	1.75427	0.645614	1.19245	1.30453	1.51594	3.43706	5.19719
D2005.4	0	3	0	0	0	1	0	0	0	0	0	1	1	2	0	0	0	4	1	0	0	0	0	6	0	0	0	0	1	0	0	0	0	0	14	11	0	2	1	3	0	3.36024	0	0	0	1.30453	0	0	0
D2005.6	1	1	1	0	0	1	2	0	0	0	0	0	5	0	0	6	0	0	0	0	0	6	0	0	2	3	0	0	0	1	0	1	0	0	1	3	0	0	0	0	2.59901	1.12008	0.584758	0	0	1.30453	1.51594	0	0
D2005.7	0	1	0	3	0	0	0	0	0	1	1	0	5	0	2	2	2	0	3	0	1	3	0	0	1	0	0	1	0	1	1	0	1	3	1	1	3	2	3	8	0	1.12008	0	1.93684	0	0	0	0	0
D2007.1	0	8	0	2	7	5	1	1	2	4	6	8	3	1	9	10	14	16	7	11	1	35	16	18	9	2	8	6	9	6	11	6	2	4	3	1	7	1	1	7	0	8.96065	0	1.29123	8.34712	6.52263	0.757969	1.14569	1.7324
D2007.2	1	25	37	28	27	28	47	28	36	10	27	26	29	48	46	25	21	27	30	20	84	142	79	84	43	36	61	17	30	38	28	17	49	9	53	55	9	5	0	10	2.59901	28.002	21.636	18.0772	32.1961	36.5267	35.6245	32.0792	31.1832
D2013.6	9	19	47	24	19	16	31	79	23	9	37	23	14	13	12	18	15	43	12	14	47	77	25	51	83	31	25	24	75	21	32	25	31	20	172	139	29	9	14	6	23.3911	21.2815	27.4836	15.4947	22.6565	20.8724	23.497	90.5091	19.9226
D2021.4	1	0	9	7	0	0	5	0	1	0	0	0	0	0	1	0	0	1	0	0	1	44	25	37	0	0	0	4	0	2	0	0	0	0	0	0	0	0	0	0	2.59901	0	5.26282	4.5193	0	0	3.78984	0	0.866199
D2023.1	1	12	15	26	16	8	13	13	13	12	14	16	32	18	19	12	10	10	13	13	34	47	19	37	7	14	11	21	16	14	15	7	4	3	13	10	2	0	3	1	2.59901	13.441	8.77137	16.786	19.0791	10.4362	9.85359	14.8939	11.2606
D2023.17	2	15	5	20	14	16	16	12	9	2	6	4	4	5	13	3	3	0	2	3	22	38	28	23	6	12	9	14	16	9	8	14	6	9	13	11	0	1	0	1	5.19801	16.8012	2.92379	12.9123	16.6942	20.8724	12.1275	13.7482	7.79579
D2023.3	0	0	1	0	0	0	0	0	0	0	0	0	0	0	0	3	0	0	0	0	1	6	6	0	0	0	0	0	0	0	0	0	0	0	0	0	0	0	0	0	0	0	0.584758	0	0	0	0	0	0
D2023.4	0	3	2	15	1	3	0	1	7	1	3	1	3	0	1	1	3	9	7	7	2	3	0	10	2	0	3	1	2	4	1	6	1	2	6	1	4	1	0	7	0	3.36024	1.16952	9.68421	1.19245	3.91358	0	1.14569	6.06339
D2023.6	4	4	0	2	0	0	0	1	2	0	2	0	0	1	1	5	1	4	0	4	2	1	4	5	0	1	0	0	1	3	3	3	2	0	2	0	2	4	2	6	10.396	4.48033	0	1.29123	0	0	0	1.14569	1.7324
D2024.1	0	0	0	0	0	0	0	0	0	0	0	0	0	0	0	0	7	4	3	0	0	0	0	0	0	0	0	0	0	1	0	0	0	0	0	0	0	0	0	0	0	0	0	0	0	0	0	0	0
D2024.4	0	2	6	1	0	0	0	4	3	1	0	0	0	0	0	2	0	2	0	0	0	0	0	7	2	5	0	1	5	1	0	0	0	0	1	0	0	0	0	0	0	2.24016	3.50855	0.645614	0	0	0	4.58274	2.5986
D2024.5	0	3	12	4	1	4	1	4	4	2	4	4	16	11	7	17	9	0	4	0	7	26	19	40	7	7	3	2	4	3	1	2	4	0	1	2	15	10	4	21	0	3.36024	7.0171	2.58246	1.19245	5.2181	0.757969	4.58274	3.4648
D2030.11	0	1	4	8	1	5	2	2	5	4	0	2	7	5	3	6	9	7	1	3	4	37	9	10	6	7	0	10	13	8	1	1	2	2	2	4	10	2	7	4	0	1.12008	2.33903	5.16491	1.19245	6.52263	1.51594	2.29137	4.33099
D2030.2	2	29	22	28	1	0	2	3	2	0	4	3	3	6	2	4	10	1	3	7	20	89	51	103	1	1	1	1	2	1	2	2	2	0	2	1	1	3	0	15	5.19801	32.4824	12.8647	18.0772	1.19245	0	1.51594	3.43706	1.7324
D2030.3	0	1	13	6	5	2	6	5	3	0	3	2	0	2	0	1	7	6	4	0	5	17	18	15	6	2	0	10	7	1	4	8	0	0	2	7	1	10	7	2	0	1.12008	7.60186	3.87368	5.96223	2.60905	4.54781	5.72843	2.5986
D2030.4	335	658	1230	1173	1102	989	1877	926	2151	1104	1664	1435	1388	1884	1706	998	1800	1980	1784	2075	4913	7247	3031	3445	1483	1548	2544	1485	1741	1966	2334	1312	2398	1252	2262	2492	1563	289	335	2010	870.667	737.014	719.252	757.305	1314.08	1290.18	1422.71	1060.9	1863.19
D2030.8	0	0	0	5	2	0	1	0	3	2	1	2	1	3	1	1	7	4	0	1	0	1	0	0	2	2	0	0	1	1	2	0	0	0	1	1	0	1	2	2	0	0	0	3.22807	2.38489	0	0.757969	0	2.5986
D2045.2	196	328	565	546	344	287	593	273	468	203	320	327	196	479	366	413	494	535	566	401	1524	896	769	1129	298	303	452	341	265	413	295	209	245	130	326	285	288	984	1111	497	509.405	367.387	330.388	352.505	410.202	374.399	449.475	312.772	405.381
D2045.5	1	1	3	2	1	0	0	0	23	12	27	12	91	206	182	104	561	685	684	419	2	10	8	4	0	0	0	0	4	6	10	7	47	15	39	38	53	42	66	56	2.59901	1.12008	1.75427	1.29123	1.19245	0	0	0	19.9226
D2045.7	2	0	3	8	1	3	7	4	8	4	2	8	10	5	3	13	7	12	18	5	1	6	9	6	1	3	2	3	8	2	2	0	3	1	14	8	1	0	2	1	5.19801	0	1.75427	5.16491	1.19245	3.91358	5.30578	4.58274	6.92959
D2045.8	2	9	0	10	0	2	2	1	0	1	0	0	1	5	4	2	0	0	1	0	0	5	3	4	0	1	3	0	1	2	0	0	2	1	0	1	0	0	0	0	5.19801	10.0807	0	6.45614	0	2.60905	1.51594	1.14569	0
D2045.9	22	12	23	32	33	45	66	32	41	31	39	57	17	51	14	31	15	17	14	12	55	34	54	88	37	48	84	55	46	40	43	36	44	37	50	64	9	25	9	11	57.1781	13.441	13.4494	20.6596	39.3507	58.7037	50.0259	36.6619	35.5142
D2062.1	0	0	0	0	0	0	0	0	9	4	16	3	81	181	221	107	512	564	534	408	0	0	0	0	0	0	0	0	1	2	2	3	51	32	74	63	56	58	79	61	0	0	0	0	0	0	0	0	7.79579
D2062.4	0	0	0	0	0	0	0	0	0	0	0	0	7	7	3	4	15	5	6	2	0	0	0	0	0	0	0	0	0	0	0	0	2	0	2	1	1	0	0	6	0	0	0	0	0	0	0	0	0
D2062.6	0	0	0	0	0	0	0	0	0	2	0	1	138	25	32	54	22	95	40	18	0	0	0	0	0	0	0	0	0	0	1	0	0	2	9	2	8	2	0	11	0	0	0	0	0	0	0	0	0
D2062.7	0	0	0	0	0	0	0	0	1	2	1	5	38	31	21	38	11	19	6	17	0	0	0	0	0	0	0	0	0	0	0	0	10	6	33	24	5	0	0	6	0	0	0	0	0	0	0	0	0.866199
D2063.1	0	2	2	10	1	1	0	0	2	0	0	0	1	1	0	0	0	0	0	0	4	12	15	23	0	0	0	0	0	0	0	0	0	0	0	0	1	0	0	0	0	2.24016	1.16952	6.45614	1.19245	1.30453	0	0	1.7324
D2085.3	2	0	2	8	9	5	6	1	6	5	6	9	1	0	0	1	6	3	3	2	5	16	15	6	5	2	2	7	3	3	2	1	1	1	1	0	1	2	4	0	5.19801	0	1.16952	5.16491	10.732	6.52263	4.54781	1.14569	5.19719
D2085.4	1	10	43	22	12	4	10	14	3	2	3	7	1	1	2	5	0	2	3	9	17	56	35	62	6	5	10	12	5	8	3	4	0	3	1	2	1	2	5	2	2.59901	11.2008	25.1446	14.2035	14.3094	5.2181	7.57969	16.0396	2.5986
D2085.7	0	0	3	3	3	1	6	1	2	0	2	0	2	3	1	3	5	2	2	1	5	21	13	29	4	0	1	1	2	0	5	0	0	0	2	0	0	0	1	4	0	0	1.75427	1.93684	3.57734	1.30453	4.54781	1.14569	1.7324
D2089.3	1	3	6	9	0	2	1	1	4	2	7	5	1	1	3	1	1	5	1	2	0	7	3	5	3	0	4	1	2	6	4	0	1	0	2	0	0	9	3	2	2.59901	3.36024	3.50855	5.81052	0	2.60905	0.757969	1.14569	3.4648
D2092.1	0	0	0	1	0	1	0	1	1	3	1	0	1	0	0	2	3	11	0	2	1	12	1	0	3	1	1	0	0	2	2	0	0	0	1	3	1	2	1	1	0	0	0	0.645614	0	1.30453	0	1.14569	0.866199
D2092.4	2	7	42	66	16	18	16	16	7	2	17	12	4	8	11	11	22	10	4	3	33	132	43	134	5	7	17	16	13	18	5	15	4	0	5	1	0	0	0	7	5.19801	7.84057	24.5598	42.6105	19.0791	23.4815	12.1275	18.331	6.06339
D2092.6	0	2	4	0	0	0	0	2	3	0	0	0	0	1	0	0	0	0	0	0	3	3	0	11	0	0	0	1	0	0	0	0	0	0	0	0	0	0	0	0	0	2.24016	2.33903	0	0	0	0	2.29137	2.5986
D2092.8	99	1160	2097	1978	1334	1252	1926	930	801	383	571	588	2647	3746	3514	2481	366	392	417	705	1509	379	886	1943	1188	1281	1046	1250	385	480	492	328	925	496	761	823	23	53	33	31	257.302	1299.29	1226.24	1277.02	1590.72	1633.27	1459.85	1065.49	693.825
D2096.1	0	0	0	1	0	0	0	0	1	1	2	1	2	1	1	0	5	16	6	8	0	0	0	0	2	0	0	0	1	3	2	1	1	3	1	0	11	1	1	4	0	0	0	0.645614	0	0	0	0	0.866199
D2096.10	9	15	19	34	14	25	28	18	29	18	28	7	11	20	12	12	26	37	20	27	65	46	40	70	18	25	37	13	23	24	17	17	11	9	43	11	19	16	19	14	23.3911	16.8012	11.1104	21.9509	16.6942	32.6132	21.2231	20.6223	25.1198
D2096.11	3	2	4	4	0	5	2	1	2	4	2	2	0	1	0	0	5	1	1	2	9	3	3	6	0	1	4	2	2	5	2	3	2	1	4	1	2	0	0	1	7.79702	2.24016	2.33903	2.58246	0	6.52263	1.51594	1.14569	1.7324
D2096.12	0	0	0	0	0	0	2	3	0	1	0	1	0	0	2	5	5	2	0	0	0	10	1	0	2	1	0	0	0	0	1	0	0	1	3	1	1	4	1	0	0	0	0	0	0	0	1.51594	3.43706	0
D2096.16	5	0	0	6	1	0	1	0	8	9	0	3	4	0	0	3	3	1	0	1	8	1	0	0	1	1	1	4	0	6	10	0	3	0	7	1	0	2	0	0	12.995	0	0	3.87368	1.19245	0	0.757969	0	6.92959
D2096.5	0	0	0	0	0	0	0	0	0	0	0	0	3	0	0	3	6	9	6	7	0	0	0	0	0	0	0	1	0	0	0	0	0	0	2	0	8	0	0	4	0	0	0	0	0	0	0	0	0
D2096.6	40	521	989	567	331	387	679	367	512	234	280	310	559	1230	918	569	140	246	133	235	374	61	399	553	414	444	994	544	244	428	344	216	514	227	436	644	17	17	13	44	103.96	583.562	578.326	366.063	394.7	504.852	514.661	420.467	443.494
D2096.7	0	3	0	0	0	0	4	0	0	2	0	0	0	0	0	0	6	3	0	0	0	0	0	0	1	2	1	1	1	1	1	0	0	0	2	0	0	0	0	1	0	3.36024	0	0	0	0	3.03188	0	0
D2096.9	0	0	0	0	0	1	0	0	0	0	0	0	1	1	0	0	0	0	0	0	0	13	1	7	1	0	0	0	0	2	0	0	0	0	0	0	0	0	0	0	0	0	0	0	0	1.30453	0	0	0
DC2.5	4	4	8	10	1	6	5	1	3	11	9	3	1	1	6	10	3	4	7	4	19	33	16	45	8	0	3	7	7	5	8	5	4	0	0	3	2	1	4	2	10.396	4.48033	4.67806	6.45614	1.19245	7.82716	3.78984	1.14569	2.5986
DH11.2	0	0	6	0	0	2	0	2	7	4	0	2	2	2	0	4	0	2	7	5	0	6	8	7	1	0	2	1	0	2	4	1	3	5	4	2	4	1	3	5	0	0	3.50855	0	0	2.60905	0	2.29137	6.06339
DH11.5	97	255	314	281	101	114	152	98	97	45	91	71	81	98	74	91	122	123	62	115	1522	1395	782	1174	154	180	189	168	103	96	83	80	58	32	39	81	15	36	27	17	252.104	285.621	183.614	181.417	120.437	148.716	115.211	112.277	84.0213
DL2.2	0	0	0	0	0	2	0	0	0	0	6	0	0	0	0	0	0	10	0	0	0	0	0	0	0	0	0	0	0	0	0	0	0	0	0	0	0	0	0	0	0	0	0	0	0	2.60905	0	0	0
DY3.8	0	0	0	0	1	0	0	0	0	0	0	1	0	0	0	0	0	0	1	0	0	0	0	2	0	0	0	0	2	2	0	0	1	0	4	1	6	6	7	7	0	0	0	0	1.19245	0	0	0	0
E01A2.1	3	21	63	17	4	6	6	4	15	5	9	5	20	10	4	13	7	15	19	20	3	65	21	65	6	4	17	23	9	5	4	8	4	6	2	9	26	1	6	16	7.79702	23.5217	36.8398	10.9754	4.76979	7.82716	4.54781	4.58274	12.993
E01A2.2	240	420	758	737	485	417	766	430	733	327	560	491	344	659	533	438	760	816	770	678	2225	1401	1083	1420	493	507	592	465	391	683	525	372	450	248	534	485	359	1356	1239	661	623.762	470.434	443.247	475.817	578.336	543.987	580.604	492.645	634.924
E01A2.5	1	1	4	9	0	2	6	2	3	1	2	2	1	1	4	3	0	1	2	5	1	8	1	6	0	2	3	0	1	2	4	2	1	2	2	0	4	1	1	5	2.59901	1.12008	2.33903	5.81052	0	2.60905	4.54781	2.29137	2.5986
E01B7.1	34	83	146	142	66	79	129	74	82	48	96	56	67	124	84	66	111	117	83	113	316	151	207	251	95	70	112	65	73	85	75	63	78	73	128	127	54	268	218	99	88.3662	92.9668	85.3747	91.6772	78.7015	103.058	97.778	84.7807	71.0283
E01G4.3	85	260	394	455	255	268	318	304	307	126	271	217	562	513	447	453	489	466	407	466	449	737	652	1062	227	172	309	230	355	279	218	191	103	71	797	571	89	21	7	105	220.916	291.221	230.395	293.754	304.074	349.613	241.034	348.288	265.923
E01G4.5	71	145	306	301	13	12	12	16	109	46	105	67	235	393	239	320	241	333	374	239	1094	810	510	702	29	14	34	25	21	29	34	17	25	12	24	28	35	129	83	85	184.529	162.412	178.936	194.33	15.5018	15.6543	9.09563	18.331	94.4157
E01G4.6	18	81	147	89	19	23	44	36	914	659	919	1135	6512	16588	11480	11717	2030	939	793	1985	127	67	79	139	32	43	40	30	622	894	894	489	5782	3241	5555	6238	91	98	56	97	46.7821	90.7266	85.9594	57.4596	22.6565	30.0041	33.3506	41.2447	791.706
E01G4.7	6	31	36	33	11	10	10	5	6	8	3	6	10	9	8	8	15	14	3	6	63	183	97	184	11	20	20	16	4	13	17	8	4	2	9	8	1	2	3	3	15.594	34.7225	21.0513	21.3053	13.1169	13.0453	7.57969	5.72843	5.19719
E01G6.1	2	53	100	80	39	51	142	101	31	12	33	28	14	33	29	19	7	12	3	7	13	4	53	36	66	82	141	73	31	24	15	20	21	8	29	33	0	0	0	0	5.19801	59.3643	58.4758	51.6491	46.5054	66.5308	107.632	115.714	26.8522
E01G6.2	0	6	5	10	1	1	4	4	1	6	2	1	2	7	1	1	3	4	1	5	5	36	30	31	2	2	4	0	1	0	6	0	0	2	1	1	1	0	0	5	0	6.72049	2.92379	6.45614	1.19245	1.30453	3.03188	4.58274	0.866199
E01G6.3	0	0	7	3	5	0	4	1	0	0	1	0	0	0	0	0	0	0	0	0	2	10	0	1	0	6	3	1	2	0	1	0	2	2	0	1	1	0	0	0	0	0	4.09331	1.93684	5.96223	0	3.03188	1.14569	0
E02A10.3	6	7	28	23	7	4	16	10	13	2	4	10	20	20	11	6	10	6	9	16	170	295	94	224	13	19	27	27	6	11	5	7	4	0	4	8	4	3	3	3	15.594	7.84057	16.3732	14.8491	8.34712	5.2181	12.1275	11.4569	11.2606
E02A10.4	0	3	2	0	0	0	1	0	0	1	3	1	0	0	0	3	0	5	1	0	0	13	2	13	1	1	0	0	2	0	1	0	0	0	0	0	0	0	0	1	0	3.36024	1.16952	0	0	0	0.757969	0	0
E02C12.6	0	27	56	47	8	19	32	14	32	6	12	14	2	0	1	1	13	20	12	5	0	145	68	48	28	21	23	25	19	27	26	10	0	2	0	1	2	0	0	21	0	30.2422	32.7465	30.3438	9.53957	24.786	24.255	16.0396	27.7184
E02D9.1	474	805	1294	1371	850	787	1194	655	1076	544	825	712	554	1038	915	723	642	619	668	656	2741	2659	1590	2348	817	853	973	986	650	1056	788	577	758	400	766	656	761	2625	2236	1183	1231.93	901.666	756.677	885.136	1013.58	1026.66	905.015	750.424	932.03
E02H1.1	0	1	7	3	0	2	1	2	1	2	1	1	1	0	0	2	0	1	1	1	1	12	5	1	4	9	1	3	3	3	1	5	0	0	0	2	1	2	6	1	0	1.12008	4.09331	1.93684	0	2.60905	0.757969	2.29137	0.866199
E02H1.2	8	19	51	86	34	45	69	51	41	27	40	30	34	38	30	30	25	54	38	39	97	177	83	117	72	76	103	77	64	66	54	36	68	47	129	87	70	55	28	113	20.7921	21.2815	29.8227	55.5228	40.5432	58.7037	52.2998	58.43	35.5142
E02H1.5	0	1	14	10	5	6	11	7	4	1	10	4	1	0	1	2	4	2	3	3	2	73	21	43	4	5	3	5	2	1	1	2	1	1	0	1	4	2	0	5	0	1.12008	8.18661	6.45614	5.96223	7.82716	8.33766	8.0198	3.4648
E02H1.6	0	3	1	3	2	0	0	0	2	0	0	3	0	0	0	0	3	1	1	3	0	16	14	8	0	0	0	0	0	2	1	2	1	0	5	0	2	3	0	2	0	3.36024	0.584758	1.93684	2.38489	0	0	0	1.7324
E02H4.4	1	0	0	0	0	0	0	1	8	0	1	0	0	0	0	0	0	0	0	0	1	5	0	9	0	0	1	0	0	0	0	0	0	0	0	0	0	0	0	0	2.59901	0	0	0	0	0	0	1.14569	6.92959
E02H4.6	0	0	0	0	0	0	0	0	0	0	0	1	0	0	0	0	0	0	0	1	0	0	0	0	0	0	0	0	0	0	0	0	6	0	6	8	15	3	0	18	0	0	0	0	0	0	0	0	0
E02H9.2	1	2	12	0	9	2	31	15	14	6	19	8	6	8	9	0	4	11	3	3	42	54	18	31	5	12	13	5	22	20	24	19	20	9	11	13	0	0	1	1	2.59901	2.24016	7.0171	0	10.732	2.60905	23.497	17.1853	12.1268
E02H9.3	63	85	206	150	90	87	233	115	187	67	158	135	160	261	163	231	403	433	418	253	471	242	349	296	127	124	235	142	141	176	193	137	251	106	274	285	85	295	278	195	163.737	95.2069	120.46	96.8421	107.32	113.494	176.607	131.754	161.979
E02H9.6	0	0	0	0	0	0	0	0	0	0	0	0	0	0	0	0	0	0	0	0	0	7	0	0	0	0	0	0	0	0	0	0	0	0	0	0	0	0	0	0	0	0	0	0	0	0	0	0	0
E02H9.7	0	0	0	0	0	0	0	0	0	0	0	0	0	0	0	0	0	0	0	0	0	0	0	0	0	0	0	0	0	0	0	0	1	0	0	0	18	2	0	8	0	0	0	0	0	0	0	0	0
E02H9.9	0	0	0	0	3	0	0	0	1	0	0	0	1	1	0	0	3	17	8	8	0	0	0	0	0	0	0	0	0	0	1	0	0	1	0	0	1	0	0	4	0	0	0	0	3.57734	0	0	0	0.866199
E03A3.1	0	0	0	0	0	0	0	0	1	0	0	0	0	2	1	2	6	7	1	3	0	0	0	0	0	0	0	0	0	0	0	0	1	0	0	1	0	0	0	0	0	0	0	0	0	0	0	0	0.866199
E03H12.5	0	0	0	0	0	1	0	3	336	161	239	246	2178	3381	2423	2374	9649	10686	11759	8632	1	0	0	9	0	0	0	1	40	94	71	36	768	363	929	908	960	1077	1318	1504	0	0	0	0	0	1.30453	0	3.43706	291.043
E03H12.7	0	0	0	0	0	0	0	0	55	33	41	28	255	338	291	284	956	821	1018	900	0	0	0	0	0	0	0	0	3	14	9	2	183	66	181	173	61	60	57	106	0	0	0	0	0	0	0	0	47.6409
E03H4.8	6	10	7	11	8	2	12	5	18	9	14	14	12	5	11	13	5	10	8	5	23	34	32	29	10	11	9	8	16	26	20	14	5	5	5	2	4	1	0	2	15.594	11.2008	4.09331	7.10175	9.53957	2.60905	9.09563	5.72843	15.5916
E04A4.5	472	780	1435	1269	985	733	1425	825	977	443	869	704	491	1062	978	708	1253	1115	1089	1243	4054	3693	2357	2877	1095	1264	1541	1345	1126	1227	1064	966	879	584	1019	1104	1643	2125	1896	1392	1226.73	873.664	839.128	819.284	1174.56	956.218	1080.11	945.19	846.276
E04D5.1	629	1309	2068	1986	1311	1042	1983	1169	1500	834	1197	1130	1242	1599	1338	1512	2370	2196	1913	2098	4102	3821	3046	4051	1465	1483	1957	1379	1072	1479	1249	919	1429	901	1770	1694	1585	4168	4087	2036	1634.78	1466.19	1209.28	1282.19	1563.3	1359.32	1503.05	1339.31	1299.3
E04D5.2	4	0	7	12	3	6	7	1	8	4	3	3	1	3	5	2	3	0	7	3	4	10	14	7	4	2	2	4	0	8	6	4	0	0	2	0	1	6	7	1	10.396	0	4.09331	7.74737	3.57734	7.82716	5.30578	1.14569	6.92959
E04D5.5	1	1	12	2	0	4	1	3	0	0	2	0	17	7	1	0	5	3	1	2	5	32	11	37	1	3	0	1	1	2	1	1	5	0	1	4	1	1	0	1	2.59901	1.12008	7.0171	1.29123	0	5.2181	0.757969	3.43706	0
E04F6.10	0	0	1	0	0	0	0	1	0	0	0	0	0	0	0	0	0	0	0	0	2	11	0	2	0	0	1	3	0	0	0	0	0	1	0	0	0	0	0	0	0	0	0.584758	0	0	0	0	1.14569	0
E04F6.15	0	0	0	1	2	2	3	5	3	1	5	5	2	1	0	0	1	2	1	1	0	8	4	13	6	0	1	4	6	7	6	3	2	1	0	1	4	1	1	1	0	0	0	0.645614	2.38489	2.60905	2.27391	5.72843	2.5986
E04F6.4	0	0	0	0	0	0	1	0	0	0	0	0	2	4	0	0	0	3	3	1	0	1	6	0	0	0	0	0	0	3	1	0	0	0	0	0	1	1	3	0	0	0	0	0	0	0	0.757969	0	0
E04F6.6	0	5	14	7	3	5	3	0	7	6	13	7	2	3	0	4	8	2	4	2	6	19	23	19	3	7	2	4	2	17	3	1	2	0	0	1	3	0	1	0	0	5.60041	8.18661	4.5193	3.57734	6.52263	2.27391	0	6.06339
E04F6.8	0	0	0	6	0	0	0	0	3	2	3	4	0	2	0	0	0	1	5	1	2	10	1	2	0	1	1	0	2	0	0	0	0	2	0	0	4	1	4	12	0	0	0	3.87368	0	0	0	0	2.5986
E04F6.9	0	6	7	12	0	1	1	3	13	3	5	5	12	2	7	7	17	44	22	31	3	76	22	51	1	2	3	0	10	8	13	3	2	1	5	2	22	5	1	23	0	6.72049	4.09331	7.74737	0	1.30453	0.757969	3.43706	11.2606
EEED8.10	1	1	1	4	3	0	1	1	2	1	2	4	1	9	3	3	0	0	3	1	5	9	9	23	3	3	2	1	2	6	1	5	1	2	3	2	3	0	5	0	2.59901	1.12008	0.584758	2.58246	3.57734	0	0.757969	1.14569	1.7324
EEED8.12	0	0	0	0	0	0	1	0	0	0	1	0	0	0	1	0	0	0	3	0	0	0	0	0	0	0	1	0	0	1	1	0	0	0	0	1	12	8	7	16	0	0	0	0	0	0	0.757969	0	0
EEED8.2	0	1	3	3	0	0	0	0	0	0	1	0	0	0	1	0	0	0	0	0	0	7	5	10	0	0	0	0	0	0	0	0	0	0	0	0	0	0	0	0	0	1.12008	1.75427	1.93684	0	0	0	0	0
EEED8.3	0	0	5	0	0	0	0	0	1	1	0	1	0	1	0	3	3	7	5	2	0	3	2	0	0	0	0	0	0	1	0	1	2	0	7	1	474	9	19	702	0	0	2.92379	0	0	0	0	0	0.866199
EEED8.4	2	0	3	0	0	1	1	0	4	1	0	2	2	10	7	5	10	20	13	9	1	1	0	0	0	1	2	0	4	2	5	2	5	0	2	3	11	5	6	7	5.19801	0	1.75427	0	0	1.30453	0.757969	0	3.4648
EGAP2.1	2	6	4	1	5	6	5	5	7	1	6	2	2	4	0	6	2	2	4	3	2	25	4	33	5	4	13	7	1	10	2	4	0	1	0	0	6	0	2	4	5.19801	6.72049	2.33903	0.645614	5.96223	7.82716	3.78984	5.72843	6.06339
EGAP4.1	0	1	5	5	1	0	0	2	0	0	0	0	0	0	0	0	0	1	1	0	3	24	11	32	0	0	4	0	1	0	0	1	0	0	0	0	0	0	0	0	0	1.12008	2.92379	3.22807	1.19245	0	0	2.29137	0
E_BE45912.2	3	0	11	0	1	0	0	0	2	2	0	2	4	1	1	5	8	5	1	1	1	4	8	5	2	0	0	0	1	3	2	1	0	1	1	1	5	1	3	5	7.79702	0	6.43234	0	1.19245	0	0	0	1.7324
F01D4.3	0	1	0	0	0	0	0	0	0	3	0	0	3	13	4	8	14	27	27	8	0	0	0	0	0	0	0	0	0	0	0	0	2	1	6	10	4	0	0	2	0	1.12008	0	0	0	0	0	0	0
F01D5.1	25	73	98	128	165	151	274	159	265	173	207	225	152	236	173	166	305	318	250	324	143	82	82	125	290	333	474	302	364	267	361	246	350	147	383	482	78	11	9	78	64.9752	81.7659	57.3063	82.6386	196.754	196.983	207.683	182.164	229.543
F01D5.10	25	102	262	215	153	141	216	147	89	52	72	67	98	217	179	97	31	23	15	29	224	100	116	175	126	149	184	154	63	85	81	51	79	41	106	127	0	0	0	1	64.9752	114.248	153.207	138.807	182.444	183.938	163.721	168.416	77.0917
F01D5.3	0	0	0	0	1	2	2	1	1	0	0	0	3	3	1	5	4	6	4	3	0	0	0	0	2	0	1	0	0	3	0	0	0	0	0	1	7	0	1	15	0	0	0	0	1.19245	2.60905	1.51594	1.14569	0.866199
F01D5.4	1	8	23	14	2	1	2	2	3	0	0	2	2	2	0	1	0	0	0	0	1	4	0	0	5	1	5	0	0	0	3	3	1	0	1	1	1	0	0	0	2.59901	8.96065	13.4494	9.03859	2.38489	1.30453	1.51594	2.29137	2.5986
F01D5.5	2	25	37	49	5	6	6	8	20	7	11	12	38	21	22	52	19	7	12	18	4	17	18	18	8	18	9	19	14	14	15	7	8	3	3	10	11	0	1	20	5.19801	28.002	21.636	31.6351	5.96223	7.82716	4.54781	9.16548	17.324
F01D5.6	325	1015	1713	1661	833	723	1074	827	600	327	420	439	1029	1778	1209	1094	163	159	166	226	1310	730	1055	1299	877	1033	1163	736	344	492	479	268	463	277	523	666	10	2	8	29	844.677	1136.88	1001.69	1072.36	993.308	943.172	814.058	947.482	519.719
F01D5.7	0	0	0	1	0	0	0	0	4	1	12	6	8	29	16	8	81	81	100	71	0	0	0	0	0	0	1	0	0	1	0	0	5	4	13	5	4	0	0	3	0	0	0	0.645614	0	0	0	0	3.4648
F01D5.8	33	95	129	103	50	42	91	34	150	99	128	100	319	640	544	441	1281	1540	1563	1148	557	322	225	372	62	76	78	92	103	104	83	63	244	107	195	158	121	105	135	198	85.7672	106.408	75.4338	66.4982	59.6223	54.7901	68.9752	38.9533	129.93
F01E11.17	0	2	5	2	1	1	2	6	3	2	0	1	0	3	6	0	1	1	0	0	2	30	6	41	0	3	7	1	1	0	1	2	0	0	0	0	0	0	0	1	0	2.24016	2.92379	1.29123	1.19245	1.30453	1.51594	6.87411	2.5986
F01E11.18	0	0	0	0	0	0	0	0	0	0	0	0	0	0	0	0	0	0	0	0	0	11	3	4	0	0	0	0	0	1	0	0	0	0	0	0	0	0	0	0	0	0	0	0	0	0	0	0	0
F01F1.15	2	0	4	3	3	4	1	2	2	5	2	4	6	1	6	4	1	6	4	2	2	23	1	11	5	1	7	2	5	6	0	3	1	5	5	2	0	1	0	4	5.19801	0	2.33903	1.93684	3.57734	5.2181	0.757969	2.29137	1.7324
F01F1.2	0	0	1	10	0	6	1	1	5	2	4	2	0	3	2	0	4	4	1	11	3	3	8	0	4	2	5	6	4	8	5	2	0	1	5	6	7	3	5	7	0	0	0.584758	6.45614	0	7.82716	0.757969	1.14569	4.33099
F01F1.3	4	10	15	13	1	2	3	0	5	6	6	5	0	4	6	0	10	12	5	3	41	66	34	73	8	7	13	19	8	3	8	6	4	1	1	1	7	6	6	0	10.396	11.2008	8.77137	8.39298	1.19245	2.60905	2.27391	0	4.33099
F01G10.10	0	25	51	12	15	4	14	11	10	2	12	4	4	11	7	3	0	0	2	3	4	19	37	57	7	15	15	14	2	4	1	4	2	5	1	2	0	0	0	1	0	28.002	29.8227	7.74737	17.8867	5.2181	10.6116	12.6025	8.66199
F01G10.5	0	0	0	0	0	0	0	0	0	0	0	0	0	0	2	0	4	8	7	0	0	1	0	0	0	0	0	0	0	1	0	0	0	0	1	0	3	0	0	0	0	0	0	0	0	0	0	0	0
F01G10.6	0	2	11	12	1	2	0	1	0	0	0	0	3	2	1	0	0	0	0	0	1	7	0	13	1	1	1	1	0	4	1	0	2	1	0	0	0	0	0	0	0	2.24016	6.43234	7.74737	1.19245	2.60905	0	1.14569	0
F01G10.9	5	38	114	168	45	56	97	63	332	205	319	324	202	282	165	193	46	64	34	35	77	198	67	110	91	112	86	73	272	201	229	122	166	78	274	305	20	5	3	3	12.995	42.5631	66.6624	108.463	53.6601	73.0535	73.523	72.1782	287.578
F01G12.18	0	0	0	6	1	0	0	1	1	0	0	3	0	0	0	1	4	0	0	0	0	1	5	0	0	0	0	0	0	0	1	2	0	0	0	0	0	0	1	0	0	0	0	3.87368	1.19245	0	0	1.14569	0.866199
F01G12.19	0	0	0	0	0	0	0	0	0	0	0	0	0	1	0	0	1	0	0	1	0	0	0	0	8	0	0	0	0	0	0	0	0	0	0	0	1	0	0	1	0	0	0	0	0	0	0	0	0
F01G4.4	18	45	78	96	51	32	85	45	89	41	47	47	69	150	144	98	274	256	329	233	121	76	84	77	34	44	62	36	53	109	74	61	135	91	158	184	217	907	1082	429	46.7821	50.4037	45.6111	61.9789	60.8148	41.7448	64.4273	51.5558	77.0917
F01G4.5	1	3	0	0	4	4	6	3	3	1	2	2	1	3	1	4	7	0	8	3	6	19	6	9	4	2	7	6	4	1	3	7	1	4	0	1	1	1	0	5	2.59901	3.36024	0	0	4.76979	5.2181	4.54781	3.43706	2.5986
F01G4.6	3937	10276	20085	17130	8951	7608	14378	10267	11636	5793	10764	9514	4856	10004	7302	5624	10611	13074	9643	9585	50335	51656	41805	36302	13251	12236	16552	11240	11619	11136	11973	8006	8394	4038	11571	11347	3020	1177	1133	4679	10232.3	11510	11744.9	11059.4	10673.6	9924.83	10898.1	11762.8	10079.1
F02A9.1	0	0	0	6	0	0	0	1	0	0	0	1	0	2	0	0	0	0	1	0	0	0	5	2	0	0	0	0	1	0	0	0	0	0	0	0	0	0	0	0	0	0	0	3.87368	0	0	0	1.14569	0
F02A9.4	7	13	28	18	9	20	15	14	31	14	20	15	20	15	7	18	15	17	8	11	39	49	54	98	11	9	21	20	21	19	20	17	10	13	16	18	12	7	17	15	18.193	14.5611	16.3732	11.621	10.732	26.0905	11.3695	16.0396	26.8522
F02C12.1	1	4	11	0	10	4	12	8	5	7	4	5	5	8	6	10	13	8	5	4	6	20	4	16	18	7	7	6	20	11	15	2	10	7	33	22	5	2	1	6	2.59901	4.48033	6.43234	0	11.9245	5.2181	9.09563	9.16548	4.33099
F02C12.3	6	13	20	14	10	14	10	10	18	8	14	5	6	7	5	17	14	9	14	7	101	101	43	70	11	14	8	12	9	15	8	3	12	3	9	11	7	18	8	12	15.594	14.5611	11.6952	9.03859	11.9245	18.2634	7.57969	11.4569	15.5916
F02C9.1	0	0	0	0	0	0	0	0	69	30	41	41	160	141	179	122	278	325	339	358	0	0	0	0	0	0	0	0	7	6	10	1	54	29	53	71	25	19	11	30	0	0	0	0	0	0	0	0	59.7677
F02D8.1	0	0	0	3	0	0	0	0	0	0	0	1	0	0	1	0	0	0	0	0	0	6	4	1	1	0	0	2	0	0	3	0	0	0	0	0	0	0	0	0	0	0	0	1.93684	0	0	0	0	0
F02D8.4	0	99	113	104	47	54	105	85	88	70	73	55	38	35	14	33	10	34	31	37	34	566	417	643	90	91	115	69	81	88	70	49	15	5	23	12	11	13	8	22	0	110.888	66.0777	67.1438	56.045	70.4444	79.5867	97.3833	76.2255
F02D8.5	0	2	7	2	0	1	1	4	0	0	1	1	0	0	2	0	5	0	0	2	16	23	15	38	2	1	2	0	5	2	2	2	0	0	12	11	0	0	0	1	0	2.24016	4.09331	1.29123	0	1.30453	0.757969	4.58274	0
F02E11.2	15	54	86	70	40	28	65	50	66	17	55	54	38	50	82	40	91	130	66	102	354	597	253	250	53	74	67	61	43	33	52	26	28	8	31	36	15	1	0	18	38.9851	60.4844	50.2892	45.193	47.6979	36.5267	49.268	57.2843	57.1691
F02E11.3	0	0	0	0	1	1	3	2	10	2	8	3	6	5	7	5	6	9	14	10	1	0	0	0	0	1	0	0	0	2	1	0	0	0	0	0	2	0	1	0	0	0	0	0	1.19245	1.30453	2.27391	2.29137	8.66199
F02E11.7	35	61	123	86	30	28	43	28	42	25	59	34	31	57	54	22	31	36	26	36	402	859	274	297	41	46	44	38	32	41	58	27	22	18	23	17	18	0	0	42	90.9652	68.325	71.9252	55.5228	35.7734	36.5267	32.5927	32.0792	36.3804
F02E9.1	0	1	3	2	3	0	2	1	7	2	2	3	4	7	2	4	4	6	4	6	2	6	5	12	2	0	7	2	1	1	4	3	0	1	0	3	7	3	1	9	0	1.12008	1.75427	1.29123	3.57734	0	1.51594	1.14569	6.06339
F02E9.10	1	17	3	7	0	0	5	2	1	1	0	1	0	1	3	0	1	0	2	6	7	21	25	13	1	0	8	5	0	4	1	2	2	3	0	3	4	0	3	2	2.59901	19.0414	1.75427	4.5193	0	0	3.78984	2.29137	0.866199
F02E9.3	0	0	0	0	0	0	0	0	1	0	0	0	1	0	0	2	4	7	2	0	0	0	0	0	0	0	0	0	0	1	0	0	0	0	0	1	0	0	0	0	0	0	0	0	0	0	0	0	0.866199
F02E9.5	3	148	128	136	207	201	285	191	232	117	192	184	7	42	22	19	139	177	164	134	25	385	281	392	228	189	261	234	165	247	195	159	17	6	19	16	62	11	14	85	7.79702	165.772	74.849	87.8035	246.836	262.21	216.021	218.826	200.958
F02E9.7	1	0	2	0	0	0	1	1	1	0	0	2	0	2	3	1	0	1	1	0	2	8	6	6	0	0	0	0	1	2	0	2	0	1	0	2	1	1	3	5	2.59901	0	1.16952	0	0	0	0.757969	1.14569	0.866199
F02G3.2	0	0	2	0	0	0	0	0	0	0	0	0	1	0	0	0	13	2	0	0	0	0	0	0	0	1	3	0	0	0	0	0	0	1	0	0	1	0	0	2	0	0	1.16952	0	0	0	0	0	0
F02H6.2	0	0	0	0	0	0	0	0	0	0	0	0	0	0	0	0	0	0	1	0	0	0	0	5	0	0	0	0	0	0	0	0	0	1	1	5	8	1	2	6	0	0	0	0	0	0	0	0	0
F02H6.4	0	3	0	4	0	0	2	1	0	0	0	0	0	0	0	0	1	0	1	3	0	0	0	0	0	0	0	0	0	0	0	0	9	2	21	11	33	143	128	71	0	3.36024	0	2.58246	0	0	1.51594	1.14569	0
F07A11.4	32	65	125	76	90	90	238	142	135	65	120	125	77	145	88	75	69	96	74	93	186	110	127	152	155	169	235	197	148	197	176	127	87	56	140	106	7	23	8	6	83.1682	72.8053	73.0948	49.0666	107.32	117.407	180.397	162.687	116.937
F07A11.5	61	86	181	192	280	269	543	386	495	283	421	381	267	539	408	265	918	987	892	880	662	455	294	385	419	436	505	455	492	499	551	372	508	253	509	538	279	873	720	380	158.539	96.327	105.841	123.958	333.885	350.918	411.577	442.235	428.768
F07A5.2	0	0	0	0	0	0	0	0	0	0	1	0	17	10	35	23	44	57	36	37	0	0	0	0	0	0	0	0	0	0	0	0	0	7	3	8	1	0	2	5	0	0	0	0	0	0	0	0	0
F07A5.4	0	1	0	0	0	2	0	0	1	0	1	1	0	0	0	0	0	0	0	0	0	5	3	9	0	0	1	1	2	4	3	0	0	0	0	0	0	0	0	3	0	1.12008	0	0	0	2.60905	0	0	0.866199
F07C3.9	0	1	0	0	1	0	1	0	1	0	2	2	0	1	1	1	3	0	0	2	0	17	3	12	0	0	0	0	0	1	0	0	1	0	0	0	3	0	0	1	0	1.12008	0	0	1.19245	0	0.757969	0	0.866199
F07C4.12	0	0	2	0	0	0	3	4	2	1	1	1	0	0	0	0	0	0	0	2	2	11	0	4	0	2	1	0	0	0	0	0	0	0	0	0	0	0	0	0	0	0	1.16952	0	0	0	2.27391	4.58274	1.7324
F07C6.3	0	0	4	1	2	0	2	1	0	2	2	3	6	1	1	1	3	0	3	0	3	12	7	3	1	1	1	1	1	3	2	0	1	0	2	0	2	0	0	3	0	0	2.33903	0.645614	2.38489	0	1.51594	1.14569	0
F07C6.4	269	445	1033	908	397	334	562	359	526	193	383	372	204	420	332	300	376	388	347	309	2592	1801	1555	1626	261	303	331	300	191	252	175	170	232	108	221	206	84	349	229	185	699.133	498.436	604.055	586.217	473.401	435.712	425.978	411.301	455.621
F07C6.8	0	3	0	0	0	0	0	0	0	0	0	0	0	0	0	0	1	0	0	0	0	8	2	0	0	0	0	0	0	0	2	0	0	0	0	0	0	0	0	0	0	3.36024	0	0	0	0	0	0	0
F07E5.12	0	0	0	0	0	0	0	0	0	0	0	0	0	0	0	0	0	0	1	0	0	0	0	0	0	0	0	0	0	0	0	0	0	0	3	0	6	1	4	3	0	0	0	0	0	0	0	0	0
F07E5.4	0	0	0	0	0	0	0	0	0	0	1	0	0	1	0	0	3	6	3	0	0	0	0	0	0	0	0	0	0	0	0	0	0	0	0	0	1	0	1	0	0	0	0	0	0	0	0	0	0
F07E5.5	235	407	778	834	650	592	818	494	546	232	417	362	223	510	399	268	472	530	545	552	1547	1585	986	1281	648	648	827	944	586	658	496	464	681	287	516	554	374	1269	1073	552	610.767	455.873	454.942	538.442	775.09	772.279	620.018	565.969	472.945
F07E5.7	1	6	37	38	7	11	10	19	2	2	1	3	8	5	3	8	0	0	0	0	3	29	32	15	23	9	12	2	5	4	1	2	12	2	19	16	0	0	0	0	2.59901	6.72049	21.636	24.5333	8.34712	14.3498	7.57969	21.768	1.7324
F07F6.1	0	0	0	0	0	0	0	0	0	1	1	0	9	1	3	4	13	27	29	18	0	0	0	0	0	0	0	0	0	0	0	0	1	2	6	1	1	1	0	1	0	0	0	0	0	0	0	0	0
F07F6.2	0	0	6	1	0	0	0	0	0	0	0	0	0	0	0	0	0	1	1	1	0	0	3	0	0	0	0	0	0	0	0	0	0	0	0	0	0	0	0	0	0	0	3.50855	0.645614	0	0	0	0	0
F07F6.4	130	157	275	225	161	137	216	134	149	55	144	150	96	253	252	153	175	188	123	191	785	506	422	584	161	151	151	199	111	172	126	126	212	67	174	156	45	61	85	68	337.871	175.853	160.808	145.263	191.984	178.72	163.721	153.522	129.064
F07F6.7	0	0	0	1	0	0	0	0	0	0	0	1	4	1	0	9	1	0	1	1	0	0	1	1	0	0	0	0	4	0	0	0	0	2	6	5	4	0	0	16	0	0	0	0.645614	0	0	0	0	0
F07F6.8	3	10	15	19	2	4	7	2	7	1	3	7	0	2	4	2	3	10	2	3	14	46	36	64	1	6	6	9	5	5	2	5	1	0	0	6	2	1	1	2	7.79702	11.2008	8.77137	12.2667	2.38489	5.2181	5.30578	2.29137	6.06339
F07G11.1	0	1	0	0	0	0	0	0	0	0	0	1	0	0	1	0	0	0	1	0	2	10	6	9	0	0	0	1	0	0	1	0	0	0	0	0	0	0	0	0	0	1.12008	0	0	0	0	0	0	0
F07G11.4	0	1	0	0	0	0	0	0	0	0	0	0	0	0	0	0	0	0	0	0	2	8	5	10	0	0	0	0	0	0	0	0	0	0	0	0	0	0	0	0	0	1.12008	0	0	0	0	0	0	0
F07G6.3	0	0	0	0	0	0	0	0	0	0	0	0	0	0	0	0	35	0	0	0	0	0	0	0	0	0	0	0	0	0	0	0	0	0	0	0	0	16	0	0	0	0	0	0	0	0	0	0	0
F07G6.8	0	0	0	0	0	0	0	0	6	2	9	7	248	434	307	251	1223	1301	1334	1275	4	0	4	1	0	0	0	0	0	2	0	1	1	0	3	4	29	0	0	37	0	0	0	0	0	0	0	0	5.19719
F07H5.10	0	0	0	0	0	1	0	2	1	0	0	2	8	1	4	1	0	2	3	0	0	0	0	4	1	0	0	0	0	0	1	1	0	0	1	0	2	0	0	4	0	0	0	0	0	1.30453	0	2.29137	0.866199
F07H5.3	445	712	1154	1177	746	737	1197	657	1689	621	1313	1044	1502	2525	2835	2185	4787	5137	4698	6475	6252	10202	3496	4898	1194	1160	1427	1100	1263	1688	1390	1262	1734	1220	1867	1832	2444	4210	4490	2721	1156.56	797.498	674.811	759.887	889.565	961.436	907.289	752.715	1463.01
F07H5.4	75	153	285	256	70	48	68	75	51	26	45	37	197	154	135	145	57	58	44	51	260	1340	616	1015	59	76	64	61	40	34	48	23	14	14	21	36	21	11	5	17	194.925	171.372	166.656	165.277	83.4712	62.6172	51.5419	85.9264	44.1761
F07H5.5	51	295	657	659	421	382	507	690	323	89	421	350	115	215	164	214	265	276	219	213	607	2077	1382	2428	730	402	285	333	780	340	209	198	282	104	1145	1082	137	143	34	130	132.549	330.424	384.186	425.459	502.02	498.329	384.29	790.523	279.782
F07H5.6	1	12	22	10	17	16	23	11	23	10	16	13	9	29	20	3	5	4	4	8	38	11	31	14	24	15	30	24	9	19	7	7	11	10	19	23	0	0	0	1	2.59901	13.441	12.8647	6.45614	20.2716	20.8724	17.4333	12.6025	19.9226
F07H5.8	0	0	19	19	0	3	7	2	2	3	0	6	6	5	2	2	0	1	0	0	3	0	9	7	8	5	6	7	0	1	4	2	4	1	9	7	0	0	0	0	0	0	11.1104	12.2667	0	3.91358	5.30578	2.29137	1.7324
F08A7.1	0	1	0	2	0	0	0	0	3	0	1	0	0	0	3	0	0	0	0	3	1	1	7	5	0	0	0	0	0	1	1	0	1	0	1	0	0	0	0	4	0	1.12008	0	1.29123	0	0	0	0	2.5986
F08A8.2	18	7	35	14	886	827	1445	1133	284	136	223	216	41	112	47	42	85	126	71	73	183	110	127	98	1050	1298	1703	1290	387	485	539	293	324	132	431	400	38	41	43	46	46.7821	7.84057	20.4665	9.03859	1056.51	1078.84	1095.26	1298.06	246
F08A8.3	4	13	27	27	15	17	27	18	9	4	6	5	0	0	1	0	0	5	2	3	69	27	19	35	26	21	44	37	34	51	43	27	37	13	41	42	45	123	129	47	10.396	14.5611	15.7885	17.4316	17.8867	22.1769	20.4652	20.6223	7.79579
F08A8.4	65	116	333	239	138	128	240	179	72	28	65	36	10	5	13	8	17	9	17	5	892	541	519	507	290	264	436	256	272	389	429	232	392	179	380	414	36	18	13	55	168.935	129.929	194.724	154.302	164.558	166.979	181.913	205.078	62.3663
F08A8.5	0	0	1	0	4	3	0	1	1	0	2	0	0	1	0	0	4	0	1	7	1	1	0	1	1	0	0	2	0	1	1	1	0	0	0	0	0	2	0	0	0	0	0.584758	0	4.76979	3.91358	0	1.14569	0.866199
F08A8.8	0	0	0	0	0	1	0	0	0	0	0	0	0	7	0	7	6	5	8	1	0	0	0	0	0	0	0	0	1	0	0	0	0	1	0	1	0	2	0	0	0	0	0	0	0	1.30453	0	0	0
F08B12.4	968	2394	4391	4351	1663	1573	3074	1686	4955	2424	3732	3292	3170	4980	4030	3003	5304	5945	5114	5003	13831	18086	7271	8719	1926	2242	2627	2008	3081	4247	4473	2953	4228	2166	4291	4491	1193	1322	1316	3933	2515.84	2681.47	2567.67	2809.07	1983.04	2052.02	2330	1931.63	4292.02
F08B4.7	119	245	365	433	388	289	469	273	564	330	427	414	423	528	439	376	498	493	415	492	1045	1235	709	761	413	515	802	439	443	497	557	345	639	371	738	579	736	2206	2078	991	309.282	274.42	213.437	279.551	462.669	377.008	355.487	312.772	488.536
F08B4.8	0	0	0	0	0	0	0	0	0	2	1	0	24	17	16	31	40	34	34	31	0	0	0	0	0	0	0	0	0	0	0	0	1	0	1	6	23	6	6	42	0	0	0	0	0	0	0	0	0
F08D12.1	65	35	159	156	39	18	39	29	33	23	44	26	20	24	41	35	38	47	21	27	100	54	119	130	16	42	37	27	36	35	23	22	8	20	83	29	31	39	32	24	168.935	39.2028	92.9765	100.716	46.5054	23.4815	29.5608	33.2249	28.5846
F08D12.12	27	32	78	67	23	26	38	34	20	8	20	16	18	12	11	25	9	18	16	8	227	209	97	250	29	54	64	34	10	20	15	10	6	3	15	5	2	10	8	12	70.1732	35.8426	45.6111	43.2561	27.4263	33.9177	28.8028	38.9533	17.324
F08D12.2	0	0	6	14	4	3	6	10	3	3	3	1	0	0	2	0	1	0	1	2	16	40	21	30	25	17	6	8	27	6	14	6	4	0	32	29	4	0	0	1	0	0	3.50855	9.03859	4.76979	3.91358	4.54781	11.4569	2.5986
F08D12.3	259	426	852	899	127	106	258	140	126	33	117	109	38	90	98	61	235	241	244	172	2379	1424	2020	1542	174	139	205	142	181	224	133	95	61	43	69	65	74	156	105	48	673.143	477.155	498.214	580.407	151.441	138.28	195.556	160.396	109.141
F08D12.7	9	52	69	60	46	59	114	69	100	69	81	65	48	118	133	67	90	99	126	126	158	247	116	169	59	83	66	55	89	118	122	67	157	65	167	179	58	20	14	54	23.3911	58.2442	40.3483	38.7368	54.8525	76.967	86.4084	79.0523	86.6199
F08F3.10	1	0	0	6	0	2	0	2	0	0	0	2	0	2	0	2	0	0	0	0	4	8	4	0	0	0	0	0	1	2	0	0	0	0	0	0	0	0	0	3	2.59901	0	0	3.87368	0	2.60905	0	2.29137	0
F08F3.4	2	9	3	18	2	0	0	1	8	0	4	2	4	3	2	2	2	8	8	6	1	0	9	2	2	9	2	3	8	10	9	2	2	0	3	2	5	2	0	0	5.19801	10.0807	1.75427	11.621	2.38489	0	0	1.14569	6.92959
F08F3.6	0	0	0	0	0	0	0	0	0	0	0	0	0	0	0	0	0	0	0	0	0	0	0	0	0	0	0	0	0	0	0	0	0	0	0	0	3	7	3	9	0	0	0	0	0	0	0	0	0
F08F3.8	0	0	6	0	0	0	1	0	10	3	2	4	15	31	26	25	49	47	35	53	1	1	0	6	0	4	0	1	3	6	3	3	7	1	7	11	1	2	0	7	0	0	3.50855	0	0	0	0.757969	0	8.66199
F08F8.10	1	2	16	3	2	1	0	0	1	0	0	1	1	0	2	3	4	0	17	2	2	17	10	26	1	0	2	0	3	4	4	6	1	2	7	2	3	0	2	2	2.59901	2.24016	9.35613	1.93684	2.38489	1.30453	0	0	0.866199
F08F8.4	0	0	0	0	3	0	0	0	1	0	2	0	0	0	0	0	1	3	0	0	0	0	0	0	0	0	0	2	0	0	0	0	1	0	1	2	2	0	5	11	0	0	0	0	3.57734	0	0	0	0.866199
F08F8.6	0	0	0	0	0	0	0	0	0	0	0	3	3	3	3	5	3	9	5	7	0	10	0	0	0	0	0	0	0	0	0	0	0	1	1	1	1	1	6	1	0	0	0	0	0	0	0	0	0
F08F8.7	0	5	11	8	4	3	11	10	9	4	7	7	5	6	4	6	10	2	13	7	1	8	13	19	8	19	15	13	10	15	25	6	4	6	10	3	5	1	4	13	0	5.60041	6.43234	5.16491	4.76979	3.91358	8.33766	11.4569	7.79579
F08F8.9	24	62	144	133	126	93	187	126	217	113	178	155	61	104	106	92	124	193	148	129	434	415	268	303	160	149	247	145	160	123	153	109	160	64	182	209	65	24	45	114	62.3762	69.445	84.2052	85.8666	150.248	121.321	141.74	144.356	187.965
F08G12.1	15	27	66	47	41	40	72	53	51	35	58	48	20	55	26	35	23	43	14	34	152	152	74	129	34	33	23	32	54	32	26	17	34	16	34	40	5	3	4	10	38.9851	30.2422	38.594	30.3438	48.8903	52.181	54.5738	60.7213	44.1761
F08G12.2	0	1	5	16	0	0	1	2	2	1	0	2	1	1	0	0	1	0	0	2	7	28	8	30	1	0	0	1	0	0	3	0	2	0	0	1	2	0	2	0	0	1.12008	2.92379	10.3298	0	0	0.757969	2.29137	1.7324
F08G12.3	0	0	0	0	1	1	1	1	1	1	1	0	5	95	1	0	0	1	6	0	3	0	0	1	0	0	0	2	0	0	0	0	0	0	0	0	0	0	0	0	0	0	0	0	1.19245	1.30453	0.757969	1.14569	0.866199
F08G12.8	0	4	0	0	0	0	0	0	0	0	0	1	0	0	0	0	0	0	0	0	1	4	0	10	0	1	0	0	1	0	0	0	0	0	3	0	0	1	0	0	0	4.48033	0	0	0	0	0	0	0
F08G2.11	0	0	0	0	1	0	0	1	0	2	1	2	1	0	0	0	0	0	0	0	0	0	0	1	0	0	0	0	0	0	0	0	0	0	1	1	13	1	2	9	0	0	0	0	1.19245	0	0	1.14569	0
F08G2.4	12	45	63	70	43	33	85	54	96	39	60	75	29	60	45	41	59	58	62	92	340	382	169	150	67	44	105	49	87	61	76	47	74	43	96	94	25	1	2	65	31.1881	50.4037	36.8398	45.193	51.2752	43.0494	64.4273	61.867	83.1551
F08G2.5	10	12	37	40	27	15	38	18	15	7	14	13	23	14	27	3	15	18	7	14	29	39	14	12	29	37	45	29	32	39	47	24	24	34	33	43	14	13	19	14	25.9901	13.441	21.636	25.8246	32.1961	19.5679	28.8028	20.6223	12.993
F08G2.7	66	124	198	203	108	97	209	111	129	67	112	80	48	110	62	59	34	36	29	33	839	516	331	459	70	111	124	98	84	111	117	80	53	29	76	72	18	94	61	21	171.534	138.89	115.782	131.06	128.784	126.539	158.415	127.171	111.74
F08G2.8	9	39	73	46	23	22	35	24	55	24	39	36	18	32	29	8	34	45	24	26	254	222	144	156	36	40	48	33	63	52	38	22	28	8	29	20	7	0	0	15	23.3911	43.6832	42.6873	29.6982	27.4263	28.6996	26.5289	27.4964	47.6409
F08G5.3	3	6	1	2	1	3	0	0	0	0	0	1	3	1	1	0	0	0	0	0	1	13	1	22	0	1	0	0	0	0	0	1	0	0	0	0	0	0	0	0	7.79702	6.72049	0.584758	1.29123	1.19245	3.91358	0	0	0
F08G5.6	7	3	13	22	66	87	83	75	71	68	52	49	115	106	88	68	247	349	278	218	24	16	20	60	176	167	222	149	150	178	160	100	113	63	105	107	87	120	111	115	18.193	3.36024	7.60186	14.2035	78.7015	113.494	62.9114	85.9264	61.5001
F08H9.15	0	0	0	0	0	0	0	0	14	6	7	16	52	114	108	125	313	356	342	210	0	0	0	0	0	0	0	0	3	10	2	2	30	10	43	29	22	25	13	22	0	0	0	0	0	0	0	0	12.1268
F08H9.2	0	0	0	0	1	0	2	0	26	14	28	26	203	279	313	253	923	1007	1058	752	0	0	1	0	0	2	0	2	6	10	8	8	98	45	140	94	146	12	18	289	0	0	0	0	1.19245	0	1.51594	0	22.5212
F08H9.3	1	2	6	0	0	0	0	0	0	0	0	0	0	1	0	0	0	0	0	0	0	0	0	1	0	0	0	0	0	0	0	0	0	1	0	0	0	0	0	0	2.59901	2.24016	3.50855	0	0	0	0	0	0
F09A5.2	0	0	4	5	1	0	0	0	1	0	0	0	0	0	0	0	0	0	0	3	0	2	10	1	0	0	2	0	0	1	1	0	1	0	0	0	0	1	0	0	0	0	2.33903	3.22807	1.19245	0	0	0	0.866199
F09A5.4	513	856	1318	1342	395	359	618	409	443	217	352	373	427	758	647	493	472	486	420	420	4875	3669	2348	2977	452	453	566	504	360	439	295	351	392	228	472	459	111	415	324	184	1333.29	958.79	770.711	866.414	471.016	468.325	468.425	468.585	383.726
F09B12.3	19	49	88	63	71	49	63	38	48	25	34	26	26	25	27	29	28	12	20	16	48	64	99	174	47	65	76	50	31	53	46	37	22	11	20	21	2	7	5	12	49.3811	54.884	51.4587	40.6737	84.6637	63.9218	47.752	43.536	41.5775
F09B9.4	10	73	92	146	7	16	8	12	19	11	11	10	113	60	45	57	25	50	18	18	25	189	95	216	21	14	17	14	12	10	10	8	2	3	5	3	2	1	0	7	25.9901	81.7659	53.7977	94.2596	8.34712	20.8724	6.06375	13.7482	16.4578
F09C12.8	0	2	0	0	0	1	0	0	1	1	1	0	13	10	16	17	16	69	24	7	0	4	0	1	0	0	0	0	0	0	2	0	20	2	66	58	4	0	0	15	0	2.24016	0	0	0	1.30453	0	0	0.866199
F09C3.2	344	769	1112	821	116	108	174	106	83	77	109	79	298	419	352	361	507	627	543	398	8747	7962	5433	5750	232	219	422	289	142	176	173	132	208	116	224	211	88	265	260	139	894.058	861.343	650.251	530.049	138.324	140.889	131.887	121.443	71.8945
F09C6.1	2	2	15	20	4	1	7	0	1	1	5	2	1	8	9	2	8	9	4	7	62	42	22	19	1	0	0	0	2	1	2	1	0	1	2	0	0	4	0	1	5.19801	2.24016	8.77137	12.9123	4.76979	1.30453	5.30578	0	0.866199
F09C6.10	0	0	0	0	0	0	0	0	0	0	1	0	80	14	15	8	74	118	73	64	0	0	0	0	0	0	0	0	0	0	0	0	0	0	0	0	2	0	0	5	0	0	0	0	0	0	0	0	0
F09C6.11	0	0	0	0	0	0	0	0	1	0	0	0	0	0	0	0	0	0	0	0	0	1	0	6	0	0	0	0	0	0	0	0	0	0	0	0	0	0	0	0	0	0	0	0	0	0	0	0	0.866199
F09C6.3	2	0	5	2	0	0	0	0	0	1	0	0	0	4	1	0	0	0	0	1	1	0	0	7	0	0	0	0	0	0	0	0	0	0	0	0	0	0	0	0	5.19801	0	2.92379	1.29123	0	0	0	0	0
F09C8.1	1	6	28	27	26	40	99	116	57	33	75	72	33	59	24	32	35	70	38	31	19	42	16	16	35	18	13	10	34	25	27	9	48	39	94	120	81	36	13	166	2.59901	6.72049	16.3732	17.4316	31.0036	52.181	75.0389	132.9	49.3733
F09C8.2	85	162	337	278	159	179	234	207	284	112	247	179	106	190	121	127	158	229	160	116	610	319	319	536	154	142	228	191	189	189	186	123	75	30	141	129	65	95	100	51	220.916	181.453	197.063	179.481	189.599	233.51	177.365	237.157	246
F09E10.1	8	10	13	37	22	7	13	10	36	7	30	29	2042	2061	2818	2443	5932	5642	6495	7845	141	424	62	158	7	9	6	6	4	4	10	2	34	29	30	25	1967	963	1752	2152	20.7921	11.2008	7.60186	23.8877	26.2338	9.13168	9.85359	11.4569	31.1832
F09E10.10	0	3	4	2	0	0	3	0	0	0	0	0	0	0	0	0	0	0	1	0	2	22	8	3	0	0	0	0	0	0	0	0	0	0	0	0	0	0	0	0	0	3.36024	2.33903	1.29123	0	0	2.27391	0	0
F09E10.5	2	2	5	0	0	0	1	1	3	0	0	1	0	4	0	0	0	0	0	0	5	1	1	9	0	0	2	0	1	0	0	0	0	0	0	0	0	0	0	0	5.19801	2.24016	2.92379	0	0	0	0.757969	1.14569	2.5986
F09E10.6	19	47	73	56	15	9	21	11	13	5	8	3	11	11	7	14	4	11	1	7	79	54	44	42	10	8	13	8	4	5	3	2	1	6	3	1	1	0	3	0	49.3811	52.6438	42.6873	36.1544	17.8867	11.7407	15.9173	12.6025	11.2606
F09E10.7	86	143	244	157	71	48	114	71	117	42	91	80	700	1102	975	843	322	356	323	462	1041	1189	585	747	76	104	111	102	67	78	80	58	39	18	44	47	22	35	30	29	223.515	160.172	142.681	101.361	84.6637	62.6172	86.4084	81.3437	101.345
F09E5.11	0	0	4	0	2	2	4	0	10	1	4	7	3	3	4	1	7	5	7	5	0	3	2	10	4	6	4	4	6	10	4	5	1	0	3	7	10	1	1	6	0	0	2.33903	0	2.38489	2.60905	3.03188	0	8.66199
F09E5.12	15	30	37	33	8	18	25	14	44	13	23	18	28	55	37	36	40	20	12	13	123	70	44	70	9	32	19	18	9	22	21	9	11	2	6	13	3	1	1	0	38.9851	33.6024	21.636	21.3053	9.53957	23.4815	18.9492	16.0396	38.1128
F09E5.14	1	6	4	11	0	0	0	2	1	3	0	6	4	0	0	0	3	0	2	2	4	31	10	27	5	0	0	3	2	4	1	1	0	2	1	0	1	0	0	2	2.59901	6.72049	2.33903	7.10175	0	0	0	2.29137	0.866199
F09E5.16	1	1	6	4	1	4	3	1	0	0	0	0	1	2	1	1	7	1	3	0	5	41	18	30	0	2	4	4	2	2	1	0	0	1	7	1	2	2	0	6	2.59901	1.12008	3.50855	2.58246	1.19245	5.2181	2.27391	1.14569	0
F09E5.2	0	2	1	4	2	1	0	1	3	1	0	5	4	0	0	1	2	0	0	11	0	3	4	4	1	0	4	0	4	2	3	2	1	3	0	0	1	1	1	2	0	2.24016	0.584758	2.58246	2.38489	1.30453	0	1.14569	2.5986
F09E5.22	0	4	2	3	1	7	9	5	11	9	12	5	5	6	2	1	6	8	7	3	4	12	6	3	4	10	5	6	18	12	14	15	3	1	7	3	6	0	0	7	0	4.48033	1.16952	1.93684	1.19245	9.13168	6.82172	5.72843	9.52819
F09E5.3	2	12	30	45	13	12	14	5	9	1	11	12	4	4	11	6	14	9	10	23	4	103	59	113	9	9	6	10	10	14	3	10	1	5	7	7	10	3	2	8	5.19801	13.441	17.5427	29.0526	15.5018	15.6543	10.6116	5.72843	7.79579
F09E5.7	94	211	294	278	178	198	259	156	397	180	310	272	97	279	226	154	267	261	264	260	943	695	451	607	207	207	271	185	317	354	366	220	274	139	246	237	126	423	426	224	244.307	236.337	171.919	179.481	212.255	258.296	196.314	178.727	343.881
F09E5.8	0	0	0	3	1	1	4	6	3	2	2	8	3	0	2	1	2	1	3	1	0	4	9	3	2	7	3	5	6	13	5	4	4	2	5	2	0	0	2	0	0	0	0	1.93684	1.19245	1.30453	3.03188	6.87411	2.5986
F09E8.2	0	6	19	15	10	14	5	8	6	2	5	8	15	3	1	6	6	8	3	8	25	59	11	59	10	3	6	10	6	14	3	7	3	0	3	0	5	2	0	13	0	6.72049	11.1104	9.68421	11.9245	18.2634	3.78984	9.16548	5.19719
F09E8.8	0	10	5	0	0	1	0	0	0	0	0	0	11	0	0	1	0	0	0	0	0	10	2	10	0	0	0	2	0	0	2	0	0	0	0	0	0	1	1	2	0	11.2008	2.92379	0	0	1.30453	0	0	0
F09F3.5	0	0	0	0	0	0	0	0	0	0	0	0	0	0	0	0	0	0	1	0	0	0	0	0	0	8	0	0	0	0	3	0	0	0	0	0	0	0	0	0	0	0	0	0	0	0	0	0	0
F09F3.8	0	0	0	0	0	0	0	0	0	0	0	0	0	0	0	0	0	0	0	0	1	10	1	6	0	0	0	0	0	0	0	0	0	0	0	0	0	0	0	0	0	0	0	0	0	0	0	0	0
F09F7.4	2	36	73	46	73	80	145	106	136	87	137	113	147	186	140	105	149	197	102	112	67	129	117	116	225	185	212	102	308	273	264	121	318	179	735	647	135	76	56	105	5.19801	40.3229	42.6873	29.6982	87.0486	104.362	109.905	121.443	117.803
F09F7.5	64	75	157	180	77	72	131	75	121	90	107	119	61	80	72	53	112	110	127	115	574	381	413	341	119	96	126	82	196	200	150	109	128	64	233	270	32	6	16	68	166.336	84.0061	91.807	116.21	91.8184	93.9259	99.2939	85.9264	104.81
F09F7.6	1	6	10	20	14	4	11	1	3	0	9	10	5	0	0	0	8	0	1	7	0	100	48	49	5	6	6	7	9	12	10	11	5	0	5	0	3	0	6	17	2.59901	6.72049	5.84758	12.9123	16.6942	5.2181	8.33766	1.14569	2.5986
F09F7.7	39	138	239	207	82	69	163	86	141	112	143	136	102	103	117	80	155	139	116	143	1090	1604	600	669	125	103	154	107	132	166	150	98	152	69	159	215	63	8	6	91	101.361	154.571	139.757	133.642	97.7806	90.0123	123.549	98.5289	122.134
F09F9.1	0	4	1	0	0	0	0	1	0	0	0	2	0	0	0	0	0	0	0	0	1	6	0	0	0	0	0	0	0	1	0	0	0	2	0	0	0	0	1	0	0	4.48033	0.584758	0	0	0	0	1.14569	0
F09F9.2	3	21	21	22	11	11	12	9	6	4	1	7	17	4	3	14	5	3	5	0	12	20	24	36	11	13	8	7	7	12	9	5	3	1	1	2	0	0	0	0	7.79702	23.5217	12.2799	14.2035	13.1169	14.3498	9.09563	10.3112	5.19719
F09F9.4	22	43	36	47	18	25	29	17	14	15	21	17	11	35	16	18	12	9	7	7	157	119	53	96	30	31	17	28	13	13	14	9	9	9	14	5	0	4	4	1	57.1781	48.1635	21.0513	30.3438	21.464	32.6132	21.9811	19.4767	12.1268
F09G2.1	0	0	18	0	2	0	0	2	0	0	1	0	3	0	2	4	5	1	0	0	4	14	2	18	8	1	2	0	5	5	0	0	4	0	2	0	2	0	0	0	0	0	10.5256	0	2.38489	0	0	2.29137	0
F09G2.2	7	38	48	79	15	20	23	20	30	16	20	7	10	26	12	22	28	11	20	28	108	152	81	194	16	17	13	26	10	22	7	10	8	5	22	14	5	18	23	8	18.193	42.5631	28.0684	51.0035	17.8867	26.0905	17.4333	22.9137	25.986
F09G2.8	4	0	18	9	7	5	5	1	9	1	5	5	1	3	2	2	5	4	3	0	17	24	5	10	2	0	9	10	6	4	2	1	0	1	10	8	11	6	10	19	10.396	0	10.5256	5.81052	8.34712	6.52263	3.78984	1.14569	7.79579
F09G8.5	0	0	2	1	0	1	2	1	0	0	1	0	0	0	1	0	0	1	0	0	2	8	0	0	2	0	0	0	1	0	1	3	0	0	0	3	0	0	0	0	0	0	1.16952	0.645614	0	1.30453	1.51594	1.14569	0
F09G8.7	0	0	0	0	1	2	3	0	7	5	6	7	7	0	0	1	3	4	0	2	0	9	5	2	1	0	2	0	8	6	8	1	1	1	0	3	4	0	1	2	0	0	0	0	1.19245	2.60905	2.27391	0	6.06339
F10A3.11	0	0	1	0	0	0	0	0	0	0	0	0	0	2	0	0	0	0	0	0	0	3	0	10	0	0	0	0	0	0	0	0	0	0	0	0	0	0	0	0	0	0	0.584758	0	0	0	0	0	0
F10A3.17	0	0	0	0	0	1	9	2	8	2	3	3	0	1	4	3	7	5	3	1	0	3	1	4	2	3	4	3	2	11	2	5	3	2	3	2	0	0	2	4	0	0	0	0	0	1.30453	6.82172	2.29137	6.92959
F10A3.4	1	11	35	28	9	8	10	18	16	5	5	10	2	4	4	0	6	7	1	2	39	86	43	93	8	6	7	6	3	9	13	8	7	1	9	2	0	0	1	4	2.59901	12.3209	20.4665	18.0772	10.732	10.4362	7.57969	20.6223	13.8592
F10B5.2	0	0	0	0	1	1	4	1	6	3	1	1	1	0	0	0	2	0	3	1	1	0	0	1	3	2	0	2	3	2	2	0	0	1	1	1	0	1	2	3	0	0	0	0	1.19245	1.30453	3.03188	1.14569	5.19719
F10B5.8	4	4	0	0	3	1	1	2	5	7	4	2	2	0	0	5	2	4	2	4	5	1	11	4	1	7	3	3	11	5	3	0	3	1	2	6	7	3	9	7	10.396	4.48033	0	0	3.57734	1.30453	0.757969	2.29137	4.33099
F10C1.8	0	6	10	14	3	2	8	2	5	0	2	2	1	3	2	3	1	8	6	1	16	7	18	13	0	4	3	3	6	5	0	1	3	1	5	7	0	0	1	7	0	6.72049	5.84758	9.03859	3.57734	2.60905	6.06375	2.29137	4.33099
F10C1.9	0	0	1	0	0	1	0	1	1	0	1	0	0	0	0	1	3	1	1	0	4	10	1	8	0	0	0	0	3	0	3	3	0	0	0	1	0	0	1	0	0	0	0.584758	0	0	1.30453	0	1.14569	0.866199
F10C1.t1	1	2	0	1	4	3	9	1	7	0	2	5	0	0	6	4	10	4	6	16	7	23	3	9	9	5	1	6	4	4	10	2	7	7	6	7	13	0	5	9	2.59901	2.24016	0	0.645614	4.76979	3.91358	6.82172	1.14569	6.06339
F10C2.3	0	5	3	0	1	2	2	0	0	2	0	2	0	5	0	1	0	0	0	0	0	14	1	3	0	0	2	2	2	2	1	2	0	0	0	0	0	0	0	0	0	5.60041	1.75427	0	1.19245	2.60905	1.51594	0	0
F10C2.4	0	0	12	7	1	2	5	1	0	0	0	2	1	11	8	5	1	3	5	4	5	4	12	9	1	1	1	3	4	3	1	2	2	2	1	6	0	2	8	3	0	0	7.0171	4.5193	1.19245	2.60905	3.78984	1.14569	0
F10C2.5	1	1	3	0	0	1	6	2	2	4	1	2	0	6	2	5	4	8	2	1	4	5	9	3	2	3	7	6	1	0	4	1	2	3	1	1	0	2	1	0	2.59901	1.12008	1.75427	0	0	1.30453	4.54781	2.29137	1.7324
F10C2.7	0	5	5	5	0	0	0	0	0	0	0	0	2	0	0	0	0	0	0	0	1	14	9	17	0	0	0	1	0	0	0	0	0	0	0	0	1	0	0	0	0	5.60041	2.92379	3.22807	0	0	0	0	0
F10C2.9	0	2	3	0	2	0	2	2	4	0	0	0	0	0	0	0	0	0	2	2	1	9	0	7	0	3	0	0	0	6	0	3	0	0	0	0	0	0	0	0	0	2.24016	1.75427	0	2.38489	0	1.51594	2.29137	3.4648
F10C5.2	166	439	782	603	358	347	551	254	427	178	233	257	285	656	576	270	774	880	876	544	1760	918	768	1202	300	277	475	347	227	335	331	236	555	387	616	572	684	1768	1979	1012	431.435	491.716	457.281	389.305	426.896	452.671	417.641	291.004	369.867
F10D11.2	2	0	2	1	0	1	1	2	2	1	0	1	3	0	1	3	0	0	4	0	1	0	0	5	5	5	1	0	2	0	0	1	1	1	0	0	2	4	4	6	5.19801	0	1.16952	0.645614	0	1.30453	0.757969	2.29137	1.7324
F10D11.3	0	0	0	0	0	0	0	0	0	0	0	0	1	0	1	3	1	0	2	4	0	0	0	0	0	0	0	0	0	0	0	0	0	0	0	0	6	1	0	2	0	0	0	0	0	0	0	0	0
F10D11.5	0	0	0	0	0	0	0	0	1	0	0	0	2	1	0	0	3	7	4	5	0	0	0	0	0	0	0	0	0	1	0	0	0	1	0	0	0	0	0	1	0	0	0	0	0	0	0	0	0.866199
F10D11.6	149	1140	2419	2227	1453	1599	2630	1604	1103	533	827	729	1161	2490	1301	1144	353	370	361	396	1277	190	1004	1789	1392	1542	2031	1571	556	770	670	458	974	594	1018	1228	21	132	77	42	387.252	1276.89	1414.53	1437.78	1732.62	2085.94	1993.46	1837.68	955.417
F10D2.10	1	4	6	0	0	1	0	0	2	2	1	1	0	0	1	0	2	0	2	0	0	40	40	61	2	3	0	1	0	4	2	0	0	1	0	3	0	1	1	0	2.59901	4.48033	3.50855	0	0	1.30453	0	0	1.7324
F10D7.1	15	33	84	31	11	11	11	14	20	15	12	9	29	74	45	42	37	45	50	49	290	244	127	203	21	17	20	11	25	16	8	9	11	4	15	21	11	1	5	35	38.9851	36.9627	49.1197	20.014	13.1169	14.3498	8.33766	16.0396	17.324
F10D7.2	0	11	5	13	2	2	6	3	9	7	1	2	3	4	0	0	2	2	2	0	0	2	17	7	6	13	1	2	4	4	1	2	7	2	5	2	4	0	2	1	0	12.3209	2.92379	8.39298	2.38489	2.60905	4.54781	3.43706	7.79579
F10D7.3	22	51	97	96	189	154	205	94	197	77	155	152	133	207	152	117	75	83	83	70	251	356	150	175	147	147	156	124	163	126	159	129	86	46	86	109	12	0	0	23	57.1781	57.1242	56.7215	61.9789	225.372	200.897	155.384	107.694	170.641
F10D7.4	1	0	7	11	0	3	1	6	1	4	1	2	4	5	5	5	3	3	3	6	20	68	24	10	3	2	1	2	2	1	1	0	1	1	1	5	1	0	1	4	2.59901	0	4.09331	7.10175	0	3.91358	0.757969	6.87411	0.866199
F10D7.5	129	222	494	433	119	99	257	164	150	114	118	101	155	310	258	179	133	180	131	126	1707	1317	1295	1360	133	126	184	165	82	152	145	67	110	54	155	121	52	199	209	85	335.272	248.658	288.871	279.551	141.901	129.148	194.798	187.892	129.93
F10E7.2	128	185	348	291	186	182	278	150	300	123	250	175	381	667	735	534	1060	1164	954	962	822	580	529	642	215	222	263	268	239	402	245	226	513	402	759	678	665	2683	2260	939	332.673	207.215	203.496	187.874	221.795	237.424	210.715	171.853	259.86
F10E7.5	1	2	5	4	9	12	1	8	10	4	4	11	3	7	8	4	5	5	8	5	2	5	7	2	10	6	13	10	4	11	1	5	5	6	9	2	9	7	6	13	2.59901	2.24016	2.92379	2.58246	10.732	15.6543	0.757969	9.16548	8.66199
F10E7.6	2	0	2	2	3	1	0	2	0	0	4	0	0	1	0	0	4	2	6	1	2	0	0	3	0	0	3	2	0	1	1	1	0	0	3	2	2	1	1	4	5.19801	0	1.16952	1.29123	3.57734	1.30453	0	2.29137	0
F10E7.9	0	10	7	11	2	12	1	9	9	2	8	7	3	12	0	2	5	11	3	2	14	54	44	49	6	7	15	6	7	9	9	5	2	0	1	2	1	4	0	2	0	11.2008	4.09331	7.10175	2.38489	15.6543	0.757969	10.3112	7.79579
F10E9.1	0	0	0	1	0	0	1	1	3	0	0	0	0	0	0	0	1	1	1	0	0	10	1	0	1	0	1	0	0	1	0	0	0	0	0	0	0	0	0	0	0	0	0	0.645614	0	0	0.757969	1.14569	2.5986
F10E9.11	1	4	4	3	0	1	5	0	4	4	1	1	0	0	0	0	2	0	1	1	0	2	0	2	1	2	2	1	2	3	2	0	0	1	0	1	4	0	1	7	2.59901	4.48033	2.33903	1.93684	0	1.30453	3.78984	0	3.4648
F10E9.2	0	0	0	0	0	0	0	0	3	0	0	0	8	1	4	3	13	7	15	2	0	0	0	0	0	0	0	0	0	0	0	0	0	1	3	0	4	0	0	1	0	0	0	0	0	0	0	0	2.5986
F10E9.3	11	58	167	112	53	55	76	92	64	32	83	50	50	79	48	46	98	94	82	61	104	354	131	207	106	69	84	43	71	68	67	33	93	34	171	137	114	64	62	99	28.5891	64.9647	97.6546	72.3087	63.1997	71.7489	57.6056	105.403	55.4367
F10E9.4	0	1	10	6	5	0	0	0	7	0	1	2	0	0	2	1	3	3	3	3	2	4	7	4	4	6	6	5	2	4	2	2	0	2	2	1	1	3	0	2	0	1.12008	5.84758	3.87368	5.96223	0	0	0	6.06339
F10E9.5	0	0	8	15	3	9	11	2	5	3	2	9	0	0	4	0	2	1	3	3	1	16	2	20	5	9	9	11	3	7	9	2	2	3	5	5	4	3	1	0	0	0	4.67806	9.68421	3.57734	11.7407	8.33766	2.29137	4.33099
F10E9.7	0	1	3	2	0	1	8	0	1	3	4	1	2	0	1	0	2	2	3	2	2	23	11	10	0	0	3	2	3	0	2	0	1	0	0	0	10	4	0	6	0	1.12008	1.75427	1.29123	0	1.30453	6.06375	0	0.866199
F10F2.2	2	7	7	3	6	11	4	7	5	4	7	1	3	3	4	3	0	4	4	0	3	9	14	22	2	8	4	2	16	3	5	5	15	7	66	67	8	2	5	2	5.19801	7.84057	4.09331	1.93684	7.15468	14.3498	3.03188	8.0198	4.33099
F10G2.1	5	5	24	11	9	2	9	8	19	8	13	7	13	17	15	18	26	26	13	34	8	33	22	35	10	15	10	9	13	13	27	6	13	11	10	5	1	5	2	12	12.995	5.60041	14.0342	7.10175	10.732	2.60905	6.82172	9.16548	16.4578
F10G2.2	0	2	15	10	3	0	2	2	2	1	4	3	2	0	5	3	3	2	1	3	0	21	8	8	0	3	0	0	2	1	3	2	0	0	0	0	2	0	0	1	0	2.24016	8.77137	6.45614	3.57734	0	1.51594	2.29137	1.7324
F10G7.10	89	207	313	276	171	152	250	147	223	107	171	172	117	279	198	184	319	277	302	221	898	753	510	625	202	202	275	201	152	228	124	102	188	80	176	182	47	103	72	106	231.312	231.857	183.029	178.189	203.908	198.288	189.492	168.416	193.162
F10G7.12	0	1	0	0	0	3	0	0	0	0	0	0	0	5	1	1	4	3	2	1	9	0	0	11	0	0	0	2	0	0	0	1	0	0	0	0	0	0	0	1	0	1.12008	0	0	0	3.91358	0	0	0
F10G7.5	6	44	126	109	85	102	194	157	134	58	135	125	35	95	66	49	55	81	61	56	64	288	214	160	185	127	158	117	230	204	158	87	100	77	218	240	15	25	7	22	15.594	49.2836	73.6795	70.3719	101.358	133.062	147.046	179.873	116.071
F10G7.6	0	0	11	0	0	0	0	0	0	0	0	0	0	0	1	0	7	0	1	0	1	0	0	2	0	0	0	0	0	2	0	0	0	0	1	0	0	0	0	1	0	0	6.43234	0	0	0	0	0	0
F10G7.9	1	7	10	31	6	6	11	8	3	4	7	4	2	13	4	6	11	5	7	4	18	62	42	84	8	10	9	9	3	7	1	8	2	3	5	7	5	5	10	20	2.59901	7.84057	5.84758	20.014	7.15468	7.82716	8.33766	9.16548	2.5986
F10G8.1	0	0	0	0	0	0	0	0	3	1	1	2	25	15	18	16	22	24	34	21	0	0	0	0	0	0	0	0	0	1	0	0	3	4	4	12	4	0	0	7	0	0	0	0	0	0	0	0	2.5986
F10G8.2	0	0	0	0	0	0	0	0	0	0	0	0	0	0	0	0	5	3	7	0	0	0	1	0	0	0	0	0	0	0	0	0	0	0	0	0	1	0	0	3	0	0	0	0	0	0	0	0	0
F10G8.8	4	27	36	37	15	13	13	16	26	12	21	20	22	22	21	35	11	13	12	13	51	72	50	90	3	10	14	16	9	8	3	7	2	0	7	3	1	0	6	1	10.396	30.2422	21.0513	23.8877	17.8867	16.9588	9.85359	18.331	22.5212
F10G8.9	0	5	2	7	2	1	2	0	0	2	3	1	0	0	0	0	0	0	1	1	0	10	15	13	3	4	6	1	4	5	10	0	0	1	0	0	1	2	1	1	0	5.60041	1.16952	4.5193	2.38489	1.30453	1.51594	0	0
F11A10.5	3	10	7	8	2	7	9	8	6	3	8	7	14	6	4	4	4	8	9	1	15	25	27	11	14	6	0	9	7	5	8	4	33	8	71	53	41	12	7	37	7.79702	11.2008	4.09331	5.16491	2.38489	9.13168	6.82172	9.16548	5.19719
F11A10.6	5	16	28	27	3	3	2	14	7	11	4	4	31	5	5	3	5	7	6	4	25	33	21	43	7	3	9	7	31	10	4	9	4	4	82	68	13	1	1	7	12.995	17.9213	16.3732	17.4316	3.57734	3.91358	1.51594	16.0396	6.06339
F11A10.7	1	11	3	3	4	1	4	3	4	1	4	2	0	2	2	1	0	4	0	2	6	10	6	10	5	9	6	8	3	9	10	5	2	1	5	7	0	2	2	7	2.59901	12.3209	1.75427	1.93684	4.76979	1.30453	3.03188	3.43706	3.4648
F11A3.2	2	2	7	2	1	2	2	3	1	2	4	0	0	0	0	0	1	0	0	2	0	7	4	5	4	1	2	1	4	3	1	0	1	4	9	10	0	2	1	1	5.19801	2.24016	4.09331	1.29123	1.19245	2.60905	1.51594	3.43706	0.866199
F11A5.13	0	0	0	1	0	1	0	0	1	0	0	0	0	1	0	3	3	5	2	1	7	4	3	6	0	0	0	0	0	0	0	0	0	0	0	0	0	0	0	0	0	0	0	0.645614	0	1.30453	0	0	0.866199
F11A5.15	0	0	2	1	0	0	0	0	0	1	0	0	0	1	0	1	2	3	1	1	4	8	0	1	0	0	0	0	0	0	1	0	0	0	1	0	0	0	0	1	0	0	1.16952	0.645614	0	0	0	0	0
F11A5.5	0	0	0	0	0	0	0	1	3	6	1	2	0	1	0	2	0	0	0	1	0	0	1	4	0	0	0	0	0	2	0	0	0	0	0	0	0	0	0	0	0	0	0	0	0	0	0	1.14569	2.5986
F11A5.9	55	125	250	235	15	23	53	47	91	64	77	40	43	94	72	71	237	239	153	138	1230	1682	935	1047	34	23	53	20	59	89	76	49	146	73	134	143	93	53	59	155	142.945	140.01	146.19	151.719	17.8867	30.0041	40.1723	53.8472	78.8241
F11C1.1	0	0	0	2	3	0	0	0	0	0	0	0	1	1	0	0	7	2	0	0	1	4	0	5	0	1	1	0	0	1	1	0	0	0	1	0	1	0	0	0	0	0	0	1.29123	3.57734	0	0	0	0
F11C1.5	13	36	72	48	51	42	50	51	79	63	81	83	34	91	60	52	57	132	73	69	135	180	217	149	67	55	112	60	142	150	138	83	87	31	137	165	16	8	8	18	33.7871	40.3229	42.1026	30.9895	60.8148	54.7901	37.8984	58.43	68.4297
F11C1.7	5	9	12	23	3	5	6	5	12	1	10	3	14	10	8	4	5	8	9	6	69	41	10	30	3	5	5	4	4	3	4	2	0	2	3	4	3	2	4	1	12.995	10.0807	7.0171	14.8491	3.57734	6.52263	4.54781	5.72843	10.3944
F11C3.1	0	10	11	15	4	6	7	15	9	5	7	8	0	0	0	1	2	1	0	3	2	57	15	26	4	6	3	1	0	2	5	3	0	3	9	0	1	2	0	0	0	11.2008	6.43234	9.68421	4.76979	7.82716	5.30578	17.1853	7.79579
F11C7.2	117	239	309	390	293	212	289	227	473	283	333	309	198	326	244	224	338	264	288	347	1506	1824	655	1043	280	326	446	261	258	347	316	231	132	80	123	187	39	62	60	86	304.084	267.699	180.69	251.789	349.387	276.56	219.053	260.071	409.712
F11C7.6	0	0	0	0	0	0	0	1	0	2	0	1	1	3	1	4	2	13	4	9	0	1	0	0	0	0	0	0	0	0	0	0	0	0	0	0	12	0	0	4	0	0	0	0	0	0	0	1.14569	0
F11C7.7	0	10	3	1	0	0	0	0	0	0	0	0	0	5	0	0	1	0	0	0	0	11	10	18	0	0	0	0	1	0	0	0	0	0	0	0	0	0	0	0	0	11.2008	1.75427	0.645614	0	0	0	0	0
F11D11.15	0	0	0	0	0	0	0	0	0	0	0	0	0	2	0	1	0	0	0	0	0	5	0	6	0	0	0	0	0	0	0	0	0	0	0	0	0	0	0	0	0	0	0	0	0	0	0	0	0
F11D11.3	0	0	0	0	0	0	0	0	0	0	0	0	0	0	0	0	0	0	0	0	1	0	0	0	0	0	0	0	0	0	8	0	0	0	0	0	0	0	0	0	0	0	0	0	0	0	0	0	0
F11D5.1	6	110	264	174	79	85	148	101	118	89	114	128	82	205	101	108	66	86	64	44	214	376	359	251	142	136	178	97	88	110	90	55	70	36	104	144	9	21	33	18	15.594	123.209	154.376	112.337	94.2033	110.885	112.179	115.714	102.211
F11E6.3	1006	1490	4534	2773	2323	1777	6879	3439	11538	6050	6195	5583	13596	27810	16951	22276	32377	40609	27090	23264	7170	4500	8558	4379	4121	3057	6428	3234	4954	8113	6567	3868	12015	3957	11970	14883	9242	32804	46636	9360	2614.6	1668.92	2651.29	1790.29	2770.05	2318.14	5214.07	3940.01	9994.2
F11E6.6	0	0	6	0	0	3	0	0	0	0	0	0	0	0	0	0	2	1	0	0	0	0	0	2	1	0	0	0	0	1	0	0	0	0	0	0	0	0	0	0	0	0	3.50855	0	0	3.91358	0	0	0
F11E6.7	0	12	3	13	6	5	6	2	9	6	2	4	1	3	2	2	5	1	5	0	16	29	14	20	2	0	3	4	5	1	3	1	4	1	10	5	10	28	55	55	0	13.441	1.75427	8.39298	7.15468	6.52263	4.54781	2.29137	7.79579
F11E6.8	0	6	4	7	3	2	0	1	6	1	3	0	1	4	0	5	0	6	0	2	1	14	9	13	2	5	4	5	2	2	7	3	0	0	0	0	0	0	1	0	0	6.72049	2.33903	4.5193	3.57734	2.60905	0	1.14569	5.19719
F11F1.1	0	3	7	2	0	2	6	3	3	5	9	13	2	9	6	5	17	13	13	14	15	28	17	5	6	5	9	16	25	3	7	2	8	2	23	25	4	14	14	3	0	3.36024	4.09331	1.29123	0	2.60905	4.54781	3.43706	2.5986
F11G11.14	0	0	0	0	0	0	0	0	6	0	3	2	7	14	15	5	31	24	30	21	0	0	0	0	0	0	0	0	0	1	0	0	5	1	4	8	2	0	0	4	0	0	0	0	0	0	0	0	5.19719
F11G11.4	0	0	0	0	2	0	0	1	45	10	39	32	110	251	207	172	584	700	661	522	0	0	0	0	0	0	0	0	0	5	7	3	119	63	154	106	50	0	3	70	0	0	0	0	2.38489	0	0	1.14569	38.979
F11G11.5	339	664	1322	1097	337	337	480	376	631	323	482	490	490	935	746	510	964	1237	881	775	3483	2320	2304	2112	418	438	631	432	479	593	616	388	461	239	582	557	428	205	204	601	881.063	743.734	773.05	708.238	401.854	439.625	363.825	430.778	546.572
F12A10.1	0	0	0	0	0	0	0	0	1	0	0	0	0	0	2	2	2	3	2	3	0	4	0	10	1	0	0	0	0	0	0	0	0	0	0	0	3	0	0	2	0	0	0	0	0	0	0	0	0.866199
F12A10.7	1	0	2	1	5	5	6	7	10	4	3	16	16	12	8	1	8	14	8	4	16	18	0	2	5	0	2	0	1	2	2	0	0	0	0	0	0	4	5	6	2.59901	0	1.16952	0.645614	5.96223	6.52263	4.54781	8.0198	8.66199
F12A10.9	7	8	10	9	6	5	10	11	6	13	7	3	32	8	5	3	31	7	5	17	9	45	7	16	7	6	14	12	5	2	0	1	0	2	1	2	10	4	2	2	18.193	8.96065	5.84758	5.81052	7.15468	6.52263	7.57969	12.6025	5.19719
F12E12.1	0	0	0	0	0	1	0	0	0	0	5	0	0	0	0	0	5	6	1	5	2	5	0	0	0	0	0	0	0	0	0	0	30	16	28	17	362	1053	933	521	0	0	0	0	0	1.30453	0	0	0
F12E12.11	68	71	142	125	19	21	40	24	31	13	19	24	28	62	21	24	58	96	71	64	387	555	219	352	35	23	40	42	19	28	22	17	28	15	36	36	8	29	12	36	176.732	79.5258	83.0357	80.7017	22.6565	27.395	30.3188	27.4964	26.8522
F12E12.12	0	1	1	2	0	0	1	0	0	0	0	0	1	0	0	0	0	1	0	0	19	8	2	8	1	1	0	0	0	0	0	1	0	1	0	0	1	0	1	0	0	1.12008	0.584758	1.29123	0	0	0.757969	0	0
F12E12.2	0	0	0	0	0	0	0	2	1	0	0	0	1	4	1	0	6	1	0	0	0	0	0	0	0	0	1	0	1	0	0	0	0	0	0	0	0	0	0	0	0	0	0	0	0	0	0	2.29137	0.866199
F12F6.1	62	96	185	237	91	102	157	130	182	109	136	149	64	114	60	48	147	238	180	151	494	369	307	377	127	154	130	115	111	96	79	60	78	36	119	115	28	38	36	95	161.138	107.528	108.18	153.01	108.513	133.062	119.001	148.939	157.648
F12F6.7	0	2	1	3	3	4	1	6	2	4	2	2	2	5	3	4	2	7	0	8	6	19	1	9	1	2	3	4	5	6	3	1	3	4	3	1	11	5	5	13	0	2.24016	0.584758	1.93684	3.57734	5.2181	0.757969	6.87411	1.7324
F13A2.2	0	1	0	2	0	0	0	0	0	0	0	0	0	0	0	0	2	0	0	0	0	19	6	3	0	0	0	0	0	0	0	0	0	0	0	0	0	0	0	0	0	1.12008	0	1.29123	0	0	0	0	0
F13A2.4	0	0	5	0	0	1	0	0	15	22	23	17	90	98	136	95	273	269	343	285	0	2	0	0	0	0	0	0	3	5	1	2	77	16	60	74	291	421	400	427	0	0	2.92379	0	0	1.30453	0	0	12.993
F13A2.5	0	0	0	0	1	0	1	2	2	7	11	4	6	23	53	23	52	57	42	67	0	1	3	0	0	1	0	0	0	1	0	0	0	0	0	2	5	0	0	3	0	0	0	0	1.19245	0	0.757969	2.29137	1.7324
F13A7.1	0	2	7	3	0	0	0	1	127	43	80	102	775	1520	1349	1087	3855	4051	4342	3287	9	1	3	1	0	0	0	0	14	28	24	11	316	223	303	363	325	388	378	558	0	2.24016	4.09331	1.93684	0	0	0	1.14569	110.007
F13A7.11	0	3	3	0	1	3	4	2	3	1	1	0	0	0	1	0	5	0	2	1	2	21	1	6	4	0	0	0	10	2	2	9	1	0	0	1	0	0	1	0	0	3.36024	1.75427	0	1.19245	3.91358	3.03188	2.29137	2.5986
F13A7.14	3	5	8	9	5	0	1	2	2	2	1	1	0	4	1	0	0	4	5	3	3	42	23	20	1	1	1	3	0	0	2	4	3	0	9	0	5	0	4	11	7.79702	5.60041	4.67806	5.81052	5.96223	0	0.757969	2.29137	1.7324
F13A7.7	0	0	0	0	0	0	0	0	6	1	8	3	27	55	37	42	122	129	138	97	0	0	0	0	0	0	0	0	0	0	0	0	23	12	24	12	1	16	10	5	0	0	0	0	0	0	0	0	5.19719
F13B12.1	142	177	449	304	313	278	451	339	402	237	340	323	204	452	326	225	501	500	440	341	1002	1069	585	761	320	324	368	346	322	369	335	269	397	215	592	531	278	1036	940	575	369.059	198.254	262.556	196.267	373.236	362.658	341.844	388.387	348.212
F13B12.3	1	0	0	0	0	0	0	1	0	1	0	2	0	0	2	0	0	0	0	0	3	7	1	14	0	0	0	0	0	0	0	0	0	0	1	0	0	2	0	0	2.59901	0	0	0	0	0	0	1.14569	0
F13B12.4	0	0	21	0	0	0	1	0	1	0	2	0	0	3	1	2	0	3	0	0	2	2	0	9	1	0	2	1	0	1	0	0	0	1	0	0	0	0	0	0	0	0	12.2799	0	0	0	0.757969	0	0.866199
F13B12.6	4	0	7	4	1	0	4	0	0	0	1	3	1	1	0	0	3	5	4	0	1	9	0	10	2	2	0	2	1	2	1	0	0	1	1	0	0	1	1	0	10.396	0	4.09331	2.58246	1.19245	0	3.03188	0	0
F13B6.3	32	126	304	243	156	158	204	156	137	56	157	116	21	41	18	29	26	18	10	13	297	950	339	441	190	151	116	109	131	127	103	47	70	20	86	65	2	1	2	3	83.1682	141.13	177.766	156.884	186.022	206.115	154.626	178.727	118.669
F13B9.1	319	671	974	994	312	290	515	339	442	211	382	331	217	508	325	277	235	267	191	182	2444	1330	1371	1603	387	308	439	322	280	381	314	213	184	108	263	273	49	210	236	66	829.083	751.575	569.554	641.74	372.043	378.313	390.354	388.387	382.86
F13B9.2	0	2	11	3	0	5	2	3	2	0	0	1	4	1	2	0	1	2	1	0	2	12	3	1	1	3	2	0	1	3	0	2	0	2	1	0	0	0	0	0	0	2.24016	6.43234	1.93684	0	6.52263	1.51594	3.43706	1.7324
[truncated: 12,188 more rows]
[truncated: 71 more columns]

## Sheet: DE genes
Supplementary Data 2. Male-enriched and hermaphrodite-enriched genes with their human ortholog and their associated Online Mendelian Inheritance in Man (OMIM) human-disease phenotypes. p-values and adjusted p-values (corrected for multiple testing using the Benjamini and Hochberg method) were calculated by Wald test for each comparison performed by DESeq2.
				L1_Males_vs_Hermaphrodites					L2_Males_vs_Hermaphrodites					L3_Males_vs_Hermaphrodites					L4_Males_vs_Hermaphrodites					YA_Males_vs_Hermaphrodites
Gene name	Human ortholog	OMIM phenotypes	baseMean	log2FoldChange	pvalue	padj	Significant_pass	Enrichment	log2FoldChange	pvalue	padj	Significant_pass	Enrichment	log2FoldChange	pvalue	padj	Significant_pass	Enrichment	log2FoldChange	pvalue	padj	Significant_pass	Enrichment	log2FoldChange	pvalue	padj	Significant_pass	Enrichment
21ur-10199			0.689185	1.68368	0.798951	0.966431	no	Male enriched	0.191073	0.976943	0.999321	no	Male enriched	4.54493	0.487196	0.999982	no	Male enriched	-0.106389	0.987161	0.99478	no	Hermaphrodite enriched	-0.869193	0.8954	0.956392	no	Hermaphrodite enriched
21ur-10485			0.692066	0.962445	0.884239	0.978491	no	Male enriched	0.191073	0.976943	0.999321	no	Male enriched	-0.606859	0.926446	0.999982	no	Hermaphrodite enriched	-0.106389	0.987161	0.99478	no	Hermaphrodite enriched	-4.50234	0.491882	0.729848	no	Hermaphrodite enriched
21ur-10668			0.190493	-1.65302	0.797713	0.966431	no	Hermaphrodite enriched	0.217921	0.973242	0.999321	no	Male enriched	0.717648	0.912148	0.999982	no	Male enriched	-0.106389	0.986955	0.99478	no	Hermaphrodite enriched	-0.869194	0.893734	0.956392	no	Hermaphrodite enriched
21ur-10689			2.08639	1.68361	0.401193	0.861685	no	Male enriched	0.191076	0.924097	0.999321	no	Male enriched	0.754791	0.706653	0.999982	no	Male enriched	2.94113	0.0866653	0.248906	no	Male enriched	3.56118	0.0296239	0.0862686	no	Male enriched
21ur-11590			4.87685	8.98605	0.174021	0.646874	no	Male enriched	0.215414	0.974007	0.999321	no	Male enriched	-33.7964	2.69946e-07	1.78102e-05	no	Hermaphrodite enriched	20.7466	0.00167818	0.011808	no	Male enriched	-25.7236	9.51188e-05	0.00051031	no	Hermaphrodite enriched
21ur-11607			2.22343	-1.46729	0.288292	0.778702	no	Hermaphrodite enriched	-0.366125	0.744727	0.999321	no	Hermaphrodite enriched	-0.807428	0.424541	0.999982	no	Hermaphrodite enriched	0.243659	0.811237	0.964743	no	Male enriched	-1.06529	0.39362	0.635088	no	Hermaphrodite enriched
21ur-1185			1.76992	3.55094	0.0289231	0.24363	no	Male enriched	0.856744	0.48334	0.999321	no	Male enriched	-2.09042	0.169972	0.803149	no	Hermaphrodite enriched	-3.36268	0.0219194	0.0905413	no	Hermaphrodite enriched	-0.869211	0.628602	0.838076	no	Hermaphrodite enriched
21ur-1201			0.721047	1.68375	0.798943	0.966431	no	Male enriched	-0.45329	0.945297	0.999321	no	Hermaphrodite enriched	0.033444	0.995964	0.999982	no	Male enriched	4.43305	0.497986	0.767734	no	Male enriched	-0.147861	0.982156	0.988007	no	Hermaphrodite enriched
21ur-12082			0.315173	1.68367	0.798953	0.966431	no	Male enriched	3.60247	0.58247	0.999321	no	Male enriched	0.754776	0.909105	0.999982	no	Male enriched	-0.106389	0.987161	0.99478	no	Hermaphrodite enriched	-0.869193	0.8954	0.956392	no	Hermaphrodite enriched
21ur-12100			0.175006	4.14976	0.527762	0.925882	no	Male enriched	0.912404	0.890232	0.999321	no	Male enriched	0.754776	0.909105	0.999982	no	Male enriched	-0.106389	0.987161	0.99478	no	Hermaphrodite enriched	-0.869193	0.8954	0.956392	no	Hermaphrodite enriched
21ur-12279			3.8771	1.41342	0.0896654	0.469337	no	Male enriched	0.325102	0.730137	0.999321	no	Male enriched	0.283155	0.746539	0.999982	no	Male enriched	-0.347284	0.702633	0.913689	no	Hermaphrodite enriched	-2.20813	0.0162913	0.0520478	no	Hermaphrodite enriched
21ur-12298			0.219142	-2.55646	0.695666	0.966431	no	Hermaphrodite enriched	0.191073	0.976943	0.999321	no	Male enriched	0.033444	0.995964	0.999982	no	Male enriched	-0.106389	0.987161	0.99478	no	Hermaphrodite enriched	-0.869193	0.8954	0.956392	no	Hermaphrodite enriched
21ur-12521			0.246329	1.68363	0.798957	0.966431	no	Male enriched	0.191073	0.976943	0.999321	no	Male enriched	-2.88263	0.660464	0.999982	no	Hermaphrodite enriched	-0.106389	0.987161	0.99478	no	Hermaphrodite enriched	-0.869193	0.8954	0.956392	no	Hermaphrodite enriched
21ur-12721			2.01368	-1.85165	0.0812891	0.444692	no	Hermaphrodite enriched	-0.0184823	0.986616	0.999321	no	Hermaphrodite enriched	-0.39943	0.754101	0.999982	no	Hermaphrodite enriched	-0.506112	0.727647	0.928713	no	Hermaphrodite enriched	-0.25005	0.878649	0.956392	no	Hermaphrodite enriched
21ur-12762			3.45093	-0.947662	0.37752	0.845479	no	Hermaphrodite enriched	0.0769093	0.94519	0.999321	no	Male enriched	0.241449	0.83775	0.999982	no	Male enriched	-0.906161	0.478428	0.751624	no	Hermaphrodite enriched	0.249504	0.862734	0.956392	no	Male enriched
21ur-1278			0.315063	1.68366	0.798954	0.966431	no	Male enriched	3.76369	0.565582	0.999321	no	Male enriched	0.033444	0.995964	0.999982	no	Male enriched	-0.106389	0.987161	0.99478	no	Hermaphrodite enriched	-0.869193	0.8954	0.956392	no	Hermaphrodite enriched
21ur-1327			0.340559	1.68366	0.798954	0.966431	no	Male enriched	0.191073	0.976943	0.999321	no	Male enriched	0.033444	0.995964	0.999982	no	Male enriched	-3.70798	0.571419	0.826763	no	Hermaphrodite enriched	-0.869193	0.8954	0.956392	no	Hermaphrodite enriched
21ur-13516			0.277246	1.68366	0.798954	0.966431	no	Male enriched	0.191073	0.976943	0.999321	no	Male enriched	0.033444	0.995964	0.999982	no	Male enriched	-0.106389	0.987161	0.99478	no	Hermaphrodite enriched	2.59239	0.69238	0.875349	no	Male enriched
21ur-1372			0.974504	1.68365	0.655107	0.961569	no	Male enriched	0.191075	0.959572	0.999321	no	Male enriched	0.0334445	0.992921	0.999982	no	Male enriched	-0.46497	0.895036	0.99478	no	Hermaphrodite enriched	-1.59055	0.673052	0.863469	no	Hermaphrodite enriched
21ur-13835			0.298874	1.68369	0.79895	0.966431	no	Male enriched	0.912404	0.890232	0.999321	no	Male enriched	0.78734	0.905176	0.999982	no	Male enriched	-0.106389	0.987161	0.99478	no	Hermaphrodite enriched	1.59774	0.807451	0.93789	no	Male enriched
21ur-13884			2.31393	1.68361	0.313998	0.801861	no	Male enriched	-2.09283	0.131754	0.999321	no	Hermaphrodite enriched	1.22344	0.253813	0.919392	no	Male enriched	0.266375	0.783229	0.952896	no	Male enriched	0.36439	0.800224	0.934177	no	Male enriched
21ur-13975			0.170464	0.818309	0.900076	0.980747	no	Male enriched	-0.530259	0.936072	0.999321	no	Hermaphrodite enriched	0.033444	0.995964	0.999982	no	Male enriched	-0.106389	0.987161	0.99478	no	Hermaphrodite enriched	-0.869193	0.8954	0.956392	no	Hermaphrodite enriched
21ur-14021			0.371188	2.43885	0.707242	0.966431	no	H	0.191073	0.976912	0.999321	no	Male enriched	-1.46395	0.824377	0.999982	no	Hermaphrodite enriched	-0.106389	0.987143	0.99478	no	Hermaphrodite enriched	-0.869193	0.895259	0.956392	no	Hermaphrodite enriched
21ur-14164			0.403422	1.6837	0.790499	0.966431	no	Male enriched	0.191073	0.975951	0.999321	no	Male enriched	0.530401	0.933027	0.999982	no	Male enriched	-0.106389	0.986608	0.99478	no	Hermaphrodite enriched	1.48418	0.8133	0.939162	no	Male enriched
21ur-14607			3.85564	-0.232366	0.768634	0.966431	no	Hermaphrodite enriched	-0.724306	0.450358	0.999321	no	Hermaphrodite enriched	0.3882	0.640269	0.999982	no	Male enriched	0.911469	0.242633	0.498099	no	Male enriched	0.275029	0.702271	0.879514	no	Male enriched
21ur-14862			1.10211	1.68374	0.798944	0.966431	no	Male enriched	0.191073	0.976943	0.999321	no	Male enriched	-1.32377	0.841172	0.999982	no	Hermaphrodite enriched	-0.106389	0.987161	0.99478	no	Hermaphrodite enriched	5.07552	0.437389	0.677776	no	Male enriched
21ur-14978			0.175297	-2.12951	0.744969	0.966431	no	Hermaphrodite enriched	1.46077	0.825038	0.999321	no	Male enriched	0.033444	0.995964	0.999982	no	Male enriched	-0.106389	0.987161	0.99478	no	Hermaphrodite enriched	-0.869193	0.8954	0.956392	no	Hermaphrodite enriched
21ur-1506			1.90668	-0.0617762	0.953119	0.9904	no	Hermaphrodite enriched	-0.83834	0.501186	0.999321	no	Hermaphrodite enriched	1.05154	0.453521	0.999982	no	Male enriched	2.88735	0.050953	0.170143	no	Male enriched	0.58551	0.734204	0.898365	no	Male enriched
21ur-15265			0.102698	-1.09113	0.86798	0.976618	no	Hermaphrodite enriched	0.191073	0.976943	0.999321	no	Male enriched	0.033444	0.995964	0.999982	no	Male enriched	-0.106389	0.987161	0.99478	no	Hermaphrodite enriched	-0.869193	0.8954	0.956392	no	Hermaphrodite enriched
21ur-15586			0.232472	-1.81795	0.781372	0.966431	no	Hermaphrodite enriched	0.191073	0.976943	0.999321	no	Male enriched	1.41863	0.829898	0.999982	no	Male enriched	1.3599	0.83685	0.976653	no	Male enriched	-0.869193	0.8954	0.956392	no	Hermaphrodite enriched
21ur-15588			3.79536	0.109395	0.895044	0.980747	no	Male enriched	-0.0919205	0.93293	0.999321	no	Hermaphrodite enriched	-0.470272	0.58165	0.999982	no	Hermaphrodite enriched	-1.03948	0.25702	0.515494	no	Hermaphrodite enriched	-0.648277	0.46266	0.702296	no	Hermaphrodite enriched
21ur-1692			1.00972	1.68366	0.798953	0.966431	no	Male enriched	0.191073	0.976943	0.999321	no	Male enriched	0.033444	0.995964	0.999982	no	Male enriched	-0.106389	0.987161	0.99478	no	Hermaphrodite enriched	-5.27451	0.420125	0.661993	no	Hermaphrodite enriched
21ur-1805			19.7811	1.68365	0.307853	0.795795	no	Male enriched	-3.17737	0.000683699	0.0956223	no	Hermaphrodite enriched	-0.25493	0.758143	0.999982	no	Hermaphrodite enriched	-1.81867	0.0491156	0.165803	no	Hermaphrodite enriched	-0.174816	0.831534	0.94833	no	Hermaphrodite enriched
21ur-1959			12.5824	-9.78775	0.137948	0.580986	no	Hermaphrodite enriched	32.7735	6.13487e-07	0.000271947	yes	Male enriched	0.101808	0.987639	0.999982	no	Male enriched	23.4535	0.000384776	0.00341769	yes	Male enriched	29.7804	5.89179e-06	3.81273e-05	yes	Male enriched
21ur-1995			0.526433	1.68371	0.798948	0.966431	no	Male enriched	0.191073	0.976943	0.999321	no	Male enriched	-0.0370916	0.995449	0.999982	no	Hermaphrodite enriched	-0.106389	0.987161	0.99478	no	Hermaphrodite enriched	-0.869193	0.8954	0.956392	no	Hermaphrodite enriched
21ur-2135			0.0450153	-0.591627	0.928341	0.985471	no	Hermaphrodite enriched	0.191073	0.976943	0.999321	no	Male enriched	0.033444	0.995964	0.999982	no	Male enriched	-0.106389	0.987161	0.99478	no	Hermaphrodite enriched	-0.869193	0.8954	0.956392	no	Hermaphrodite enriched
21ur-2146			0.261568	1.68365	0.798954	0.966431	no	Male enriched	0.191073	0.976943	0.999321	no	Male enriched	-3.34845	0.609392	0.999982	no	Hermaphrodite enriched	-0.106389	0.987161	0.99478	no	Hermaphrodite enriched	-0.869193	0.8954	0.956392	no	Hermaphrodite enriched
21ur-2169			0.864484	-0.577897	0.687916	0.966431	no	Hermaphrodite enriched	1.07394	0.541833	0.999321	no	Male enriched	-0.319691	0.861306	0.999982	no	Hermaphrodite enriched	-0.129579	0.945885	0.99478	no	Hermaphrodite enriched	2.2387	0.194847	0.385481	no	Male enriched
21ur-2185			3.16339	0.804693	0.274426	0.770227	no	Male enriched	-1.09731	0.253482	0.999321	no	Hermaphrodite enriched	-0.702658	0.418023	0.999982	no	Hermaphrodite enriched	-0.148543	0.87618	0.993695	no	Hermaphrodite enriched	1.30818	0.302849	0.530937	no	Male enriched
21ur-2237			0.154622	2.29824	0.726441	0.966431	no	Male enriched	0.191073	0.976943	0.999321	no	Male enriched	0.033444	0.995964	0.999982	no	Male enriched	-0.106389	0.987161	0.99478	no	Hermaphrodite enriched	-0.147861	0.982156	0.988007	no	Hermaphrodite enriched
21ur-2251			0.422089	1.23026	0.790938	0.966431	no	Male enriched	0.960637	0.841235	0.999321	no	Male enriched	0.754784	0.875035	0.999982	no	Male enriched	-1.49868	0.754018	0.939873	no	Hermaphrodite enriched	-0.147863	0.975422	0.988007	no	Hermaphrodite enriched
21ur-2277			0.149228	-1.60749	0.80628	0.967482	no	Hermaphrodite enriched	1.62777	0.805452	0.999321	no	Male enriched	0.033444	0.995964	0.999982	no	Male enriched	-0.106389	0.987161	0.99478	no	Hermaphrodite enriched	-0.147861	0.982156	0.988007	no	Hermaphrodite enriched
21ur-2428			1.02858	1.68375	0.798943	0.966431	no	Male enriched	0.191073	0.976943	0.999321	no	Male enriched	-3.53787	0.589241	0.999982	no	Hermaphrodite enriched	-0.106389	0.987161	0.99478	no	Hermaphrodite enriched	3.90092	0.550903	0.780923	no	Male enriched
21ur-274			0.450729	1.68367	0.798953	0.966431	no	Male enriched	0.191073	0.976943	0.999321	no	Male enriched	4.03006	0.538145	0.999982	no	Male enriched	-0.106389	0.987161	0.99478	no	Hermaphrodite enriched	-0.869193	0.8954	0.956392	no	Hermaphrodite enriched
21ur-2924			0.205625	0.962367	0.884249	0.978491	no	Male enriched	-1.51174	0.818049	0.999321	no	Hermaphrodite enriched	0.754776	0.909105	0.999982	no	Male enriched	-0.106389	0.987161	0.99478	no	Hermaphrodite enriched	-0.147861	0.982156	0.988007	no	Hermaphrodite enriched
21ur-3163			2.38934	-1.2198	0.213708	0.702864	no	Hermaphrodite enriched	-0.591355	0.5631	0.999321	no	Hermaphrodite enriched	0.0861045	0.945768	0.999982	no	Male enriched	1.30385	0.328024	0.601866	no	Male enriched	1.39475	0.366476	0.605528	no	Male enriched
21ur-3314			0.216531	-0.582029	0.929061	0.985504	no	Hermaphrodite enriched	0.191073	0.976943	0.999321	no	Male enriched	-0.687888	0.91713	0.999982	no	Hermaphrodite enriched	-0.106389	0.987161	0.99478	no	Hermaphrodite enriched	-0.869193	0.8954	0.956392	no	Hermaphrodite enriched
21ur-3474			0.265418	1.68367	0.798952	0.966431	no	Male enriched	0.191073	0.976943	0.999321	no	Male enriched	0.033444	0.995964	0.999982	no	Male enriched	3.21761	0.623476	0.865458	no	Male enriched	-0.147861	0.982156	0.988007	no	Hermaphrodite enriched
21ur-3677			1.39308	-2.13409	0.0471018	0.322929	no	Hermaphrodite enriched	0.814649	0.602306	0.999321	no	Male enriched	0.128707	0.908554	0.999982	no	Male enriched	0.590676	0.658396	0.887655	no	Male enriched	0.300379	0.784147	0.925538	no	Male enriched
21ur-409			1.00491	0.782003	0.58569	0.940805	no	Male enriched	-0.0103598	0.994482	0.999321	no	Hermaphrodite enriched	0.83084	0.650968	0.999982	no	Male enriched	-1.01464	0.578344	0.832114	no	Hermaphrodite enriched	-2.14017	0.228761	0.43382	no	Hermaphrodite enriched
21ur-4253			0.138623	1.68363	0.798956	0.966431	no	Male enriched	0.191073	0.976943	0.999321	no	Male enriched	0.033444	0.995964	0.999982	no	Male enriched	-0.106389	0.987161	0.99478	no	Hermaphrodite enriched	1.60738	0.806802	0.93789	no	Male enriched
21ur-4297			1.12848	1.68362	0.520055	0.924575	no	Male enriched	0.191076	0.941804	0.999321	no	Male enriched	1.35011	0.604456	0.999982	no	Male enriched	-0.641928	0.785688	0.953935	no	Hermaphrodite enriched	4.60768	0.0572909	0.149415	no	Male enriched
21ur-4611			0.0618033	-1.29045	0.844049	0.974134	no	Hermaphrodite enriched	0.191073	0.976943	0.999321	no	Male enriched	0.033444	0.995964	0.999982	no	Male enriched	-0.106389	0.987161	0.99478	no	Hermaphrodite enriched	-0.869193	0.8954	0.956392	no	Hermaphrodite enriched
21ur-4964			0.445672	-0.487146	0.915411	0.982827	no	Hermaphrodite enriched	0.191075	0.967817	0.999321	no	Male enriched	0.754784	0.873371	0.999982	no	Male enriched	-1.47525	0.754831	0.940224	no	Hermaphrodite enriched	-1.59054	0.736981	0.899662	no	Hermaphrodite enriched
21ur-4978			12.4285	-3.45575	0.594841	0.944884	no	Hermaphrodite enriched	-24.2714	0.000211674	0.0405756	yes	Hermaphrodite enriched	-0.00682967	0.999176	0.999982	no	Hermaphrodite enriched	0.0479116	0.994218	0.997946	no	Male enriched	0.714996	0.912431	0.965811	no	Male enriched
21ur-5159			0.341296	1.68371	0.798947	0.966431	no	Male enriched	1.5718	0.811806	0.999321	no	Male enriched	-1.2028	0.855507	0.999982	no	Hermaphrodite enriched	3.35114	0.609081	0.853568	no	Male enriched	-0.869193	0.8954	0.956392	no	Hermaphrodite enriched
21ur-5659			2.14112	-0.47653	0.588473	0.94257	no	Hermaphrodite enriched	-0.399552	0.69114	0.999321	no	Hermaphrodite enriched	0.477805	0.667099	0.999982	no	Male enriched	1.63933	0.227775	0.478381	no	Male enriched	-0.147864	0.928041	0.973783	no	Hermaphrodite enriched
21ur-5809			3.84489	7.95739	0.228673	0.725564	no	Male enriched	0.27703	0.966575	0.999321	no	Male enriched	0.208728	0.974813	0.999982	no	Male enriched	-25.1354	0.000134079	0.00139028	no	Hermaphrodite enriched	26.9083	4.22848e-05	0.00024002	no	Male enriched
21ur-5910			0.608515	-0.74027	0.733539	0.966431	no	Hermaphrodite enriched	-2.51696	0.282265	0.999321	no	Hermaphrodite enriched	0.0177242	0.994258	0.999982	no	Male enriched	0.57851	0.813915	0.965709	no	Male enriched	2.39152	0.300986	0.528598	no	Male enriched
21ur-5922			0.558238	10.2368	0.121474	0.546946	no	Male enriched	20.384	0.0019955	0.18145	no	Male enriched	28.047	1.98197e-05	0.000763973	no	Male enriched	-1.5599	0.81347	0.965613	no	Hermaphrodite enriched	-21.4319	0.00115289	0.0050381	no	Hermaphrodite enriched
21ur-6000			0.0991136	-1.83735	0.77912	0.966431	no	Hermaphrodite enriched	0.191073	0.976943	0.999321	no	Male enriched	-0.687888	0.91713	0.999982	no	Hermaphrodite enriched	-0.106389	0.987161	0.99478	no	Hermaphrodite enriched	-0.869193	0.8954	0.956392	no	Hermaphrodite enriched
21ur-6390			0.313618	0.294971	0.943933	0.98828	no	Male enriched	0.912416	0.833494	0.999321	no	Male enriched	-1.7763	0.680435	0.999982	no	Hermaphrodite enriched	-0.106391	0.980444	0.99478	no	Hermaphrodite enriched	-0.869204	0.841273	0.952625	no	Hermaphrodite enriched
21ur-6598			1.04836	1.04457	0.614109	0.951189	no	Male enriched	1.08383	0.560121	0.999321	no	Male enriched	0.762899	0.678411	0.999982	no	Male enriched	3.24394	0.0975817	0.270983	no	Male enriched	-2.45499	0.226052	0.430004	no	Hermaphrodite enriched
21ur-6655			0.0585885	-1.38209	0.833059	0.9722	no	Hermaphrodite enriched	0.191073	0.976943	0.999321	no	Male enriched	0.033444	0.995964	0.999982	no	Male enriched	-0.106389	0.987161	0.99478	no	Hermaphrodite enriched	-0.869193	0.8954	0.956392	no	Hermaphrodite enriched
21ur-669			0.707757	-2.19772	0.355149	0.830014	no	Hermaphrodite enriched	0.313257	0.905479	0.999321	no	Male enriched	-0.971001	0.711757	0.999982	no	Hermaphrodite enriched	0.68708	0.795186	0.958113	no	Male enriched	1.43038	0.578461	0.802832	no	Male enriched
21ur-6808			0.113376	-1.32668	0.839689	0.973375	no	Hermaphrodite enriched	0.191073	0.976943	0.999321	no	Male enriched	0.033444	0.995964	0.999982	no	Male enriched	-0.106389	0.987161	0.99478	no	Hermaphrodite enriched	0.38205	0.95389	0.981716	no	Male enriched
21ur-6871			88.4707	0.22796	0.555287	0.933553	no	Male enriched	-0.139201	0.705211	0.999321	no	Hermaphrodite enriched	0.479113	0.186046	0.830864	no	Male enriched	0.2528	0.492123	0.763509	no	Male enriched	-0.281152	0.437655	0.677976	no	Hermaphrodite enriched
21ur-7296			0.519452	1.6837	0.798949	0.966431	no	Male enriched	0.191073	0.976943	0.999321	no	Male enriched	-3.81841	0.559842	0.999982	no	Hermaphrodite enriched	-0.106389	0.987161	0.99478	no	Hermaphrodite enriched	-1.49619	0.820746	0.943688	no	Hermaphrodite enriched
21ur-7638			3.5513	0.438092	0.769855	0.966431	no	Male enriched	-1.5348	0.193497	0.999321	no	Hermaphrodite enriched	-0.172691	0.866934	0.999982	no	Hermaphrodite enriched	0.0227824	0.979719	0.99478	no	Male enriched	1.01975	0.208715	0.405157	no	Male enriched
21ur-7775			0.677638	-1.1065	0.708395	0.966431	no	Hermaphrodite enriched	0.356915	0.906505	0.999321	no	Male enriched	-0.154043	0.9607	0.999982	no	Hermaphrodite enriched	2.00575	0.514005	0.781643	no	Male enriched	-0.968633	0.757871	0.910511	no	Hermaphrodite enriched
21ur-7893			7.94492	7.92134	0.230789	0.726191	no	Male enriched	-24.2538	0.000223461	0.0422639	yes	Hermaphrodite enriched	0.0840318	0.989859	0.999982	no	Male enriched	25.0764	0.000135536	0.00140334	yes	Male enriched	-0.767472	0.907583	0.962898	no	Hermaphrodite enriched
21ur-8224			0.981282	-0.347627	0.83658	0.973252	no	Hermaphrodite enriched	-0.394392	0.827515	0.999321	no	Hermaphrodite enriched	1.87625	0.364776	0.999982	no	Male enriched	-0.106391	0.960504	0.99478	no	Hermaphrodite enriched	-0.86921	0.685783	0.871723	no	Hermaphrodite enriched
21ur-9196			0.760401	1.68363	0.563245	0.93661	no	Male enriched	0.243532	0.932812	0.999321	no	Male enriched	-4.54619	0.0983088	0.618223	no	Hermaphrodite enriched	0.543148	0.851412	0.983092	no	Male enriched	-1.52347	0.598957	0.81828	no	Hermaphrodite enriched
21ur-9229			0.156941	1.68364	0.798956	0.966431	no	Male enriched	0.191073	0.976943	0.999321	no	Male enriched	-2.61938	0.690015	0.999982	no	Hermaphrodite enriched	-0.106389	0.987161	0.99478	no	Hermaphrodite enriched	-0.869193	0.8954	0.956392	no	Hermaphrodite enriched
21ur-9310			0.76437	0.142945	0.946397	0.988632	no	Male enriched	0.191076	0.93732	0.999321	no	Male enriched	-0.733197	0.761918	0.999982	no	Hermaphrodite enriched	1.1719	0.620675	0.862741	no	Male enriched	-0.11928	0.956131	0.982303	no	Hermaphrodite enriched
21ur-9388			0.742	1.6838	0.798937	0.966431	no	Male enriched	2.3229	0.724187	0.999321	no	Male enriched	-3.94279	0.547068	0.999982	no	Hermaphrodite enriched	0.614943	0.92589	0.99478	no	Male enriched	2.53559	0.698854	0.878118	no	Male enriched
21ur-9641			0.473397	1.14451	0.717655	0.966431	no	Male enriched	1.76567	0.594476	0.999321	no	Male enriched	0.890749	0.7914	0.999982	no	Male enriched	-0.873231	0.795943	0.95828	no	Hermaphrodite enriched	-0.42851	0.898807	0.958255	no	Hermaphrodite enriched
2RSSE.1	ARHGAP20/TAGAP		8.98799	0.730131	0.0904076	0.472177	no	Male enriched	-0.167154	0.759899	0.999321	no	Hermaphrodite enriched	0.971871	0.0723215	0.525553	no	Male enriched	1.15336	0.0200567	0.0846488	no	Male enriched	1.3907	0.0832571	0.201605	no	Male enriched
2RSSE.6			1.05074	0.0692001	0.976762	0.994928	no	Male enriched	1.9906	0.450846	0.999321	no	Male enriched	1.58347	0.55886	0.999982	no	Male enriched	-1.38013	0.612938	0.856688	no	Hermaphrodite enriched	-0.869209	0.750939	0.906807	no	Hermaphrodite enriched
AC3.13			2.28365	1.48836	0.164749	0.629063	no	Male enriched	0.0580346	0.956532	0.999321	no	Male enriched	1.28709	0.42123	0.999982	no	Male enriched	-0.112085	0.919696	0.99478	no	Hermaphrodite enriched	0.53006	0.754079	0.908186	no	Male enriched
AC3.5	TRHDE/ANPEP/LVRN		18.5653	-0.0854454	0.86269	0.976259	no	Hermaphrodite enriched	-0.364874	0.495283	0.999321	no	Hermaphrodite enriched	0.0837319	0.868675	0.999982	no	Male enriched	0.941602	0.0904751	0.256473	no	Male enriched	1.00438	0.0725815	0.180658	no	Male enriched
AH10.10			2.14024	-0.708097	0.367199	0.838632	no	Hermaphrodite enriched	0.381054	0.687678	0.999321	no	Male enriched	-0.829661	0.34215	0.999982	no	Hermaphrodite enriched	-0.0228475	0.981371	0.99478	no	Hermaphrodite enriched	-0.134675	0.929503	0.974201	no	Hermaphrodite enriched
AH10.3			1.33932	1.05996	0.447769	0.890048	no	Male enriched	-0.299562	0.850245	0.999321	no	Hermaphrodite enriched	2.55025	0.110083	0.652194	no	Male enriched	1.46365	0.431674	0.708268	no	Male enriched	1.56889	0.380898	0.622183	no	Male enriched
AH10.4			0.371857	-2.61737	0.630014	0.954902	no	Hermaphrodite enriched	0.191074	0.972362	0.999321	no	Male enriched	0.684316	0.90115	0.999982	no	Male enriched	0.983219	0.856736	0.984807	no	Male enriched	-0.869199	0.874768	0.956392	no	Hermaphrodite enriched
AH6.3			67.6002	-0.348514	0.805652	0.967482	no	Hermaphrodite enriched	0.191077	0.901099	0.999321	no	Male enriched	2.80341	1.07249e-05	0.000462409	yes	Male enriched	0.245811	0.649871	0.882314	no	Male enriched	2.82847	2.70884e-07	2.13536e-06	yes	Male enriched
AH9.3			1.32045	0.0262566	0.991441	0.997701	no	Male enriched	-1.85953	0.468221	0.999321	no	Hermaphrodite enriched	-1.2173	0.637781	0.999982	no	Hermaphrodite enriched	-3.49123	0.159066	0.378004	no	Hermaphrodite enriched	-0.869209	0.745279	0.903881	no	Hermaphrodite enriched
AH9.6			4.04875	-0.193321	0.721528	0.966431	no	Hermaphrodite enriched	-0.335801	0.712003	0.999321	no	Hermaphrodite enriched	-0.618895	0.436091	0.999982	no	Hermaphrodite enriched	1.50019	0.049522	0.166624	no	Male enriched	-0.635977	0.377583	0.618192	no	Hermaphrodite enriched
B0001.2			1.57124	-1.85803	0.223757	0.716476	no	Hermaphrodite enriched	0.783474	0.590423	0.999321	no	Male enriched	1.29718	0.437773	0.999982	no	Male enriched	-1.0604	0.446957	0.723423	no	Hermaphrodite enriched	-2.26326	0.064738	0.164395	no	Hermaphrodite enriched
B0001.3			147.816	-0.144804	0.441225	0.886512	no	Hermaphrodite enriched	-0.183079	0.330446	0.999321	no	Hermaphrodite enriched	-0.170177	0.377371	0.999982	no	Hermaphrodite enriched	-0.27846	0.14879	0.361638	no	Hermaphrodite enriched	-0.262154	0.169573	0.348658	no	Hermaphrodite enriched
B0001.4	UCK1/UCK2		6.88011	0.979983	0.112924	0.527536	no	Male enriched	0.262486	0.722218	0.999321	no	Male enriched	-0.471199	0.517632	0.999982	no	Hermaphrodite enriched	2.0591	0.0125069	0.0586287	no	Male enriched	-1.75056	0.00982424	0.0337426	yes	Hermaphrodite enriched
B0001.5			25.948	-0.507444	0.104724	0.509086	no	Hermaphrodite enriched	0.146254	0.650421	0.999321	no	Male enriched	-0.316366	0.343608	0.999982	no	Hermaphrodite enriched	-0.660457	0.0626097	0.197711	no	Hermaphrodite enriched	0.798538	0.0182127	0.0572323	no	Male enriched
B0001.7			1.25263	1.59365	0.422773	0.877509	no	Male enriched	-1.46968	0.451187	0.999321	no	Hermaphrodite enriched	-1.87686	0.37747	0.999982	no	Hermaphrodite enriched	-1.07839	0.588422	0.83886	no	Hermaphrodite enriched	-0.938939	0.614207	0.828599	no	Hermaphrodite enriched
B0001.8			2.52547	0.364718	0.765575	0.966431	no	Male enriched	2.39023	0.113667	0.999321	no	Male enriched	-0.449657	0.741758	0.999982	no	Hermaphrodite enriched	1.35202	0.349446	0.625669	no	Male enriched	-1.61868	0.1985	0.390868	no	Hermaphrodite enriched
B0019.2			8.77405	0.114581	0.816916	0.969463	no	Male enriched	-0.41888	0.427193	0.999321	no	Hermaphrodite enriched	-0.895139	0.0917408	0.596126	no	Hermaphrodite enriched	-0.50324	0.595915	0.844426	no	Hermaphrodite enriched	-1.08952	0.0685583	0.172501	no	Hermaphrodite enriched
B0024.10	ASPSCR1	Alveolar soft-part sarcoma, 606243	2.60639	-0.423638	0.748912	0.966431	no	Hermaphrodite enriched	0.261719	0.829473	0.999321	no	Male enriched	2.81099	0.0394211	0.358914	no	Male enriched	1.5516	0.208261	0.452055	no	Male enriched	-0.149728	0.895509	0.956392	no	Hermaphrodite enriched
B0024.11	PUS7/PUS7L		1.94855	0.0223279	0.983817	0.996772	no	Male enriched	0.287144	0.81485	0.999321	no	Male enriched	0.775626	0.536821	0.999982	no	Male enriched	-0.728802	0.646361	0.880075	no	Hermaphrodite enriched	-2.324	0.092105	0.217824	no	Hermaphrodite enriched
B0024.13	SRD5A3	Congenital disorder of glycosylation, type Iq, 612379|Kahrizi syndrome, 612713	1.44797	-1.62219	0.240087	0.738073	no	Hermaphrodite enriched	-1.03834	0.363547	0.999321	no	Hermaphrodite enriched	0.505902	0.682293	0.999982	no	Male enriched	2.32318	0.122764	0.316792	no	Male enriched	-1.45668	0.198824	0.391152	no	Hermaphrodite enriched
B0024.15	B3GALT1/B3GNT4/B3GNT3/B3GALT5/B3GALT4/B3GNT7/B3GALT2/B3GNT2/B3GNT5/B3GNT6/B3GALT4/B3GALT4/B3GALT4/B3GALT4/B3GNT9		5.29005	0.940881	0.34464	0.822159	no	Male enriched	-0.815726	0.346955	0.999321	no	Hermaphrodite enriched	-0.0973936	0.886281	0.999982	no	Hermaphrodite enriched	1.49109	0.0811053	0.238046	no	Male enriched	-0.169183	0.828147	0.947002	no	Hermaphrodite enriched
B0024.3			28.7493	-0.893963	0.00860193	0.109759	no	Hermaphrodite enriched	-0.424092	0.2749	0.999321	no	Hermaphrodite enriched	-1.20365	0.0045267	0.0746425	no	Hermaphrodite enriched	0.221501	0.574386	0.828932	no	Male enriched	0.473605	0.317749	0.548552	no	Male enriched
B0025.4	MEAF6		0.871387	-1.48749	0.404205	0.863892	no	Hermaphrodite enriched	-1.18565	0.516979	0.999321	no	Hermaphrodite enriched	0.265674	0.886525	0.999982	no	Male enriched	-2.19134	0.255713	0.514049	no	Hermaphrodite enriched	-1.48585	0.399353	0.641034	no	Hermaphrodite enriched
B0025.5			2.52839	0.962261	0.59843	0.94586	no	Male enriched	0.191076	0.916711	0.999321	no	Male enriched	0.0334447	0.985396	0.999982	no	Male enriched	2.23537	0.0726982	0.220399	no	Male enriched	2.50127	0.0722295	0.179917	no	Male enriched
B0034.1			45.6684	-0.794738	0.193047	0.67431	no	Hermaphrodite enriched	-0.390679	0.512039	0.999321	no	Hermaphrodite enriched	-0.376941	0.530026	0.999982	no	Hermaphrodite enriched	-0.0194114	0.973484	0.99478	no	Hermaphrodite enriched	0.811296	0.201029	0.39392	no	Male enriched
B0035.1	ZNF207		863.839	0.341819	0.175628	0.649617	no	Male enriched	-0.00445221	0.985991	0.999321	no	Hermaphrodite enriched	0.175194	0.489607	0.999982	no	Male enriched	0.188075	0.457584	0.733344	no	Male enriched	-1.53437	1.07351e-09	1.15188e-08	yes	Hermaphrodite enriched
B0035.12			5.58373	-0.048186	0.945602	0.988316	no	Hermaphrodite enriched	-1.21588	0.0929568	0.999321	no	Hermaphrodite enriched	-0.339951	0.61764	0.999982	no	Hermaphrodite enriched	-1.4556	0.155438	0.37207	no	Hermaphrodite enriched	-1.43192	0.0432911	0.118916	no	Hermaphrodite enriched
B0035.13			12.0292	-0.822684	0.0968017	0.490468	no	Hermaphrodite enriched	0.591407	0.305132	0.999321	no	Male enriched	-0.109501	0.837548	0.999982	no	Hermaphrodite enriched	1.29157	0.00829068	0.0421366	yes	Male enriched	0.263607	0.594392	0.814882	no	Male enriched
B0035.15			3.05254	1.15997	0.174141	0.646874	no	Male enriched	-0.710888	0.435618	0.999321	no	Hermaphrodite enriched	-0.527032	0.540216	0.999982	no	Hermaphrodite enriched	2.47968	0.0235073	0.0951358	no	Male enriched	-1.11365	0.235418	0.443599	no	Hermaphrodite enriched
B0035.21			2.32594	-0.92929	0.38885	0.854506	no	Hermaphrodite enriched	1.03082	0.340747	0.999321	no	Male enriched	1.00715	0.432536	0.999982	no	Male enriched	-0.73565	0.620533	0.862629	no	Hermaphrodite enriched	-2.69623	0.0815831	0.198262	no	Hermaphrodite enriched
B0035.3	MACROD2/MACROD1/PARP9		7.75766	0.257008	0.83925	0.973286	no	Male enriched	0.106328	0.923897	0.999321	no	Male enriched	-1.7476	0.126539	0.701692	no	Hermaphrodite enriched	-3.37674	0.00130767	0.00959609	yes	Hermaphrodite enriched	-2.14735	0.0430451	0.118359	no	Hermaphrodite enriched
B0035.6			3.04411	1.48358	0.242576	0.742063	no	Male enriched	2.90455	0.0458691	0.999321	no	Male enriched	-1.95726	0.205799	0.855837	no	Hermaphrodite enriched	-0.541603	0.582519	0.834676	no	Hermaphrodite enriched	-3.13928	0.00144141	0.00616227	no	Hermaphrodite enriched
B0041.11			21.2858	-0.929405	0.003157	0.052438	no	Hermaphrodite enriched	-0.355558	0.356536	0.999321	no	Hermaphrodite enriched	0.594107	0.0954445	0.609582	no	Male enriched	0.995982	0.0110772	0.0533507	no	Male enriched	-2.3969	7.35803e-09	7.06182e-08	yes	Hermaphrodite enriched
B0041.5	SLC35F5		1.96378	0.0719881	0.938721	0.987354	no	Male enriched	-0.148427	0.888365	0.999321	no	Hermaphrodite enriched	-0.536536	0.583841	0.999982	no	Hermaphrodite enriched	-0.780279	0.619522	0.861815	no	Hermaphrodite enriched	-0.336533	0.729302	0.894987	no	Hermaphrodite enriched
B0041.8			3.83728	-0.737362	0.521232	0.924575	no	Hermaphrodite enriched	-0.141506	0.913706	0.999321	no	Hermaphrodite enriched	-0.446388	0.747135	0.999982	no	Hermaphrodite enriched	-1.89081	0.135685	0.339811	no	Hermaphrodite enriched	-1.58664	0.134542	0.292487	no	Hermaphrodite enriched
B0198.3			4.23465	1.04308	0.19809	0.680441	no	Male enriched	-1.03219	0.234469	0.999321	no	Hermaphrodite enriched	0.710389	0.493838	0.999982	no	Male enriched	1.50826	0.148746	0.361619	no	Male enriched	0.697822	0.568913	0.795657	no	Male enriched
B0205.1			20.3894	-1.60913	8.0455e-05	0.00297202	yes	Hermaphrodite enriched	-0.225362	0.550522	0.999321	no	Hermaphrodite enriched	0.0123354	0.975624	0.999982	no	Male enriched	-0.21146	0.571235	0.82658	no	Hermaphrodite enriched	-0.64223	0.0703616	0.176364	no	Hermaphrodite enriched
B0205.10			723.492	-0.757898	0.553024	0.932548	no	Hermaphrodite enriched	1.60049	0.26059	0.999321	no	Male enriched	2.68104	3.72536e-19	2.20184e-16	yes	Male enriched	1.80197	3.83767e-11	1.98677e-09	yes	Male enriched	3.08372	1.0197e-29	9.33194e-28	yes	Male enriched
B0205.12			4.31316	-2.00067	0.0661195	0.392302	no	Hermaphrodite enriched	1.03083	0.409756	0.999321	no	Male enriched	-0.549891	0.544093	0.999982	no	Hermaphrodite enriched	-1.04455	0.467329	0.742077	no	Hermaphrodite enriched	-0.686679	0.428792	0.669649	no	Hermaphrodite enriched
B0205.13			1.96712	2.42065	0.185724	0.664023	no	Male enriched	-3.07325	0.0526686	0.999321	no	Hermaphrodite enriched	-1.26252	0.328993	0.993139	no	Hermaphrodite enriched	1.12487	0.418703	0.697674	no	Male enriched	0.387857	0.78452	0.925748	no	Male enriched
B0205.4	FUT1/FUT2	Bombay phenotype, 616754 Bombay phenotype|Norwalk virus infection, resistance to|Vitamin B12 plasma level QTL1, 612542	2.44538	0.237367	0.817453	0.969657	no	Male enriched	1.22389	0.332488	0.999321	no	Male enriched	1.36133	0.260282	0.925875	no	Male enriched	-0.734055	0.601832	0.848045	no	Hermaphrodite enriched	-0.239383	0.887583	0.956392	no	Hermaphrodite enriched
B0205.6	NFS1/		2.93915	0.527839	0.612838	0.950675	no	Male enriched	-0.102867	0.917206	0.999321	no	Hermaphrodite enriched	0.980132	0.332915	0.995298	no	Male enriched	0.243464	0.82295	0.969862	no	Male enriched	-0.525205	0.624278	0.835613	no	Hermaphrodite enriched
B0205.8			477.231	-0.463064	0.0458534	0.317593	no	Hermaphrodite enriched	-0.156763	0.498172	0.999321	no	Hermaphrodite enriched	0.00107761	0.996263	0.999982	no	Male enriched	-0.486335	0.0352877	0.129836	no	Hermaphrodite enriched	-2.32399	2.35497e-24	1.23723e-22	yes	Hermaphrodite enriched
B0205.9			1.27718	0.419504	0.776982	0.966431	no	Male enriched	-2.63873	0.146885	0.999321	no	Hermaphrodite enriched	-1.30755	0.449195	0.999982	no	Hermaphrodite enriched	1.71157	0.322466	0.595829	no	Male enriched	-0.157944	0.928406	0.973783	no	Hermaphrodite enriched
B0207.1	PTPN5/PTPN7/PTPRR/PTPN18/PTPN12/PTPN22	Colon cancer, somatic, 114500 Diabetes, type 1, susceptibility to, 222100|Rheumatoid arthritis, susceptibility to, 180300|Systemic lupus erythematosus susceptibility to, 152700	4.48022	1.68361	0.331815	0.813199	no	Male enriched	0.191076	0.912299	0.999321	no	Male enriched	3.55895	0.0169022	0.200683	no	Male enriched	-0.0129726	0.989884	0.995639	no	Hermaphrodite enriched	4.01627	0.00195948	0.00811303	no	Male enriched
B0207.5	FLG	Dermatitis, atopic, susceptibility to, 2, 605803|Ichthyosis vulgaris, 146700	1.74509	3.94256	0.12965	0.565525	no	Male enriched	-0.555881	0.836154	0.999321	no	Hermaphrodite enriched	-0.6879	0.798343	0.999982	no	Hermaphrodite enriched	1.55804	0.545221	0.805789	no	Male enriched	3.38238	0.164972	0.341686	no	Male enriched
B0207.6	GPN2		1.6972	0.382741	0.783303	0.966431	no	Male enriched	0.180626	0.911063	0.999321	no	Male enriched	0.317701	0.823251	0.999982	no	Male enriched	-3.4198	0.0327441	0.122553	no	Hermaphrodite enriched	-0.428682	0.729748	0.895378	no	Hermaphrodite enriched
B0207.9			15.0207	1.68362	0.290398	0.780908	no	Male enriched	0.191077	0.904492	0.999321	no	Male enriched	2.53474	0.072523	0.526478	no	Male enriched	2.90117	5.58566e-05	0.000666379	yes	Male enriched	1.84126	0.0124552	0.0413804	yes	Male enriched
B0212.3			1.07519	-1.36529	0.465666	0.901542	no	Hermaphrodite enriched	0.467805	0.81324	0.999321	no	Male enriched	3.03649	0.104675	0.637393	no	Male enriched	0.677885	0.712688	0.920131	no	Male enriched	-1.9719	0.296331	0.522561	no	Hermaphrodite enriched
B0218.5	TTBK2/TTBK1	Spinocerebellar ataxia 11, 604432	1.35187	-1.04116	0.680994	0.966431	no	Hermaphrodite enriched	0.191076	0.942415	0.999321	no	Male enriched	0.75479	0.77538	0.999982	no	Male enriched	2.64635	0.286634	0.551609	no	Male enriched	2.46964	0.295541	0.522084	no	Male enriched
B0218.7			17.1292	1.68362	0.275831	0.771771	no	Male enriched	0.912423	0.554809	0.999321	no	Male enriched	3.17398	0.00724802	0.107097	no	Male enriched	3.74003	2.83654e-06	4.96745e-05	yes	Male enriched	3.30301	7.67658e-08	6.53615e-07	yes	Male enriched
B0222.1			10.4593	-0.576139	0.400412	0.861175	no	Hermaphrodite enriched	-0.38173	0.598292	0.999321	no	Hermaphrodite enriched	-0.736993	0.337763	0.997992	no	Hermaphrodite enriched	-0.420645	0.58458	0.83583	no	Hermaphrodite enriched	1.79059	0.0489123	0.131405	no	Male enriched
B0222.10			7.13944	1.68362	0.28703	0.777988	no	Male enriched	-1.60215	0.165771	0.999321	no	Hermaphrodite enriched	2.77355	0.00407217	0.0685216	no	Male enriched	4.62229	7.87745e-05	0.000895366	yes	Male enriched	3.47647	2.20792e-05	0.000130497	yes	Male enriched
B0222.11			0.336391	-0.943135	0.885847	0.978954	no	Hermaphrodite enriched	0.209774	0.974627	0.999321	no	Male enriched	0.033444	0.995964	0.999982	no	Male enriched	-0.827721	0.900364	0.99478	no	Hermaphrodite enriched	-2.84488	0.665805	0.86015	no	Hermaphrodite enriched
B0222.15			0.198153	-0.834744	0.898941	0.980747	no	Hermaphrodite enriched	0.191073	0.976943	0.999321	no	Male enriched	0.033444	0.995964	0.999982	no	Male enriched	1.97271	0.76451	0.945131	no	Male enriched	-0.869193	0.8954	0.956392	no	Hermaphrodite enriched
B0222.5			3.72446	-0.0364651	0.972724	0.994158	no	Hermaphrodite enriched	-0.332954	0.775957	0.999321	no	Hermaphrodite enriched	0.370061	0.732871	0.999982	no	Male enriched	1.71568	0.147421	0.359555	no	Male enriched	1.30119	0.252573	0.466261	no	Male enriched
B0228.6			0.275371	-1.42175	0.828438	0.971503	no	Hermaphrodite enriched	1.89112	0.77441	0.999321	no	Male enriched	-0.279125	0.966279	0.999982	no	Hermaphrodite enriched	-0.827721	0.900364	0.99478	no	Hermaphrodite enriched	-0.215398	0.973991	0.988007	no	Hermaphrodite enriched
B0228.7	MTAP/PNP	Diaphyseal medullary stenosis with malignant fibrous histiocytoma, 112250 Immunodeficiency due to purine nucleoside phosphorylase deficiency, 613179	7.00042	0.0460827	0.955558	0.990594	no	Male enriched	-0.187184	0.809539	0.999321	no	Hermaphrodite enriched	-0.913919	0.208029	0.857161	no	Hermaphrodite enriched	0.408798	0.622164	0.863938	no	Male enriched	0.221538	0.791467	0.929477	no	Male enriched
B0238.1			2.44905	-0.647843	0.512665	0.922482	no	Hermaphrodite enriched	-0.635801	0.640312	0.999321	no	Hermaphrodite enriched	0.639445	0.603054	0.999982	no	Male enriched	1.1577	0.311726	0.58205	no	Male enriched	-0.646962	0.619518	0.83242	no	Hermaphrodite enriched
B0238.10			116.746	-0.184041	0.527235	0.925779	no	Hermaphrodite enriched	-0.285404	0.34594	0.999321	no	Hermaphrodite enriched	-0.211638	0.489473	0.999982	no	Hermaphrodite enriched	-0.339741	0.262958	0.522604	no	Hermaphrodite enriched	1.12754	0.000336615	0.0016291	yes	Male enriched
B0238.11			18.083	0.649297	0.445781	0.888988	no	Male enriched	0.43439	0.595947	0.999321	no	Male enriched	-1.13813	0.164838	0.796784	no	Hermaphrodite enriched	-3.45251	3.43583e-05	0.000438285	yes	Hermaphrodite enriched	-2.49357	0.00210097	0.00863834	yes	Hermaphrodite enriched
B0238.12			39.358	-0.0179164	0.951948	0.990298	no	Hermaphrodite enriched	-0.160529	0.619527	0.999321	no	Hermaphrodite enriched	0.434027	0.171328	0.805801	no	Male enriched	0.756435	0.0219161	0.0905413	no	Male enriched	4.30603	4.31296e-23	1.96088e-21	yes	Male enriched
B0238.15			2.08027	1.68375	0.798943	0.966431	no	Male enriched	0.191073	0.976943	0.999321	no	Male enriched	0.033444	0.995964	0.999982	no	Male enriched	-2.17775	0.740783	0.933228	no	Hermaphrodite enriched	-6.89191	0.291622	0.516759	no	Hermaphrodite enriched
B0238.9	HECA		104.527	2.06759	0.000121799	0.00426596	yes	Male enriched	0.507367	0.346238	0.999321	no	Male enriched	0.341201	0.465368	0.999982	no	Male enriched	-0.0235231	0.955092	0.99478	no	Hermaphrodite enriched	-0.491083	0.227107	0.431607	no	Hermaphrodite enriched
B0244.5			0.197393	-0.963621	0.883329	0.978491	no	Hermaphrodite enriched	0.191073	0.976943	0.999321	no	Male enriched	-0.731096	0.911909	0.999982	no	Hermaphrodite enriched	0.614943	0.92589	0.99478	no	Male enriched	-1.59052	0.809878	0.93789	no	Hermaphrodite enriched
B0244.6			0.66523	0.690662	0.749239	0.966431	no	Male enriched	2.20673	0.355835	0.999321	no	Male enriched	0.0334446	0.989147	0.999982	no	Male enriched	-3.51844	0.126176	0.322953	no	Hermaphrodite enriched	0.778624	0.740343	0.901127	no	Male enriched
B0244.9			2.88815	1.68362	0.419036	0.875537	no	Male enriched	0.191076	0.926928	0.999321	no	Male enriched	0.0334447	0.987193	0.999982	no	Male enriched	2.63634	0.102119	0.279106	no	Male enriched	1.2443	0.436268	0.676841	no	Male enriched
B0250.12			5.42354	0.68501	0.39686	0.858447	no	Male enriched	1.61123	0.0786129	0.999321	no	Male enriched	1.12972	0.20736	0.857161	no	Male enriched	3.35879	0.0144162	0.0657746	no	Male enriched	2.57455	0.0609279	0.156598	no	Male enriched
B0250.3			269.888	-0.66345	0.143352	0.589062	no	Hermaphrodite enriched	-0.395521	0.371821	0.999321	no	Hermaphrodite enriched	-0.164404	0.710759	0.999982	no	Hermaphrodite enriched	-0.648713	0.144454	0.35439	no	Hermaphrodite enriched	-0.935297	0.0342237	0.0973849	no	Hermaphrodite enriched
B0250.5	HIBADH/GLYR1		578.095	-0.619428	0.0303027	0.250492	no	Hermaphrodite enriched	-0.268817	0.347595	0.999321	no	Hermaphrodite enriched	-0.549911	0.0546663	0.445913	no	Hermaphrodite enriched	-0.560072	0.0498527	0.167415	no	Hermaphrodite enriched	0.759471	0.00793264	0.028047	no	Male enriched
B0250.7			10.5851	1.20148	0.138774	0.582139	no	Male enriched	-0.0608929	0.944814	0.999321	no	Hermaphrodite enriched	0.413102	0.59026	0.999982	no	Male enriched	-1.71184	0.0124459	0.0583814	no	Hermaphrodite enriched	-3.5918	1.28567e-07	1.06901e-06	yes	Hermaphrodite enriched
B0250.8			0.797104	-1.10036	0.746865	0.966431	no	Hermaphrodite enriched	0.912419	0.79556	0.999321	no	Male enriched	0.0334445	0.992422	0.999982	no	Male enriched	-3.47047	0.309287	0.579479	no	Hermaphrodite enriched	-1.16963	0.724037	0.891689	no	Hermaphrodite enriched
B0252.3	SLC22A14		2.00878	-0.420282	0.730936	0.966431	no	Hermaphrodite enriched	-1.69667	0.201729	0.999321	no	Hermaphrodite enriched	2.45432	0.102368	0.630247	no	Male enriched	-1.45143	0.408145	0.687512	no	Hermaphrodite enriched	-0.933638	0.470289	0.71	no	Hermaphrodite enriched
B0252.5			88.5432	0.0962695	0.905224	0.981397	no	Male enriched	-0.452859	0.498195	0.999321	no	Hermaphrodite enriched	1.30805	0.0243687	0.261278	no	Male enriched	1.13087	0.0356705	0.13078	no	Male enriched	3.1771	6.7884e-09	6.53724e-08	yes	Male enriched
B0252.8			2.11044	0.578357	0.462625	0.899736	no	Male enriched	-2.0626	0.0717637	0.999321	no	Hermaphrodite enriched	0.00950777	0.992959	0.999982	no	Male enriched	2.26297	0.093604	0.263186	no	Male enriched	0.517056	0.664456	0.859155	no	Male enriched
B0261.1	BDP1/BDP1		7.98181	-0.0233395	0.961302	0.99121	no	Hermaphrodite enriched	0.169401	0.79438	0.999321	no	Male enriched	-0.805728	0.207868	0.857161	no	Hermaphrodite enriched	0.244737	0.665827	0.893206	no	Male enriched	-0.849555	0.118382	0.264241	no	Hermaphrodite enriched
B0261.6			7.65138	1.68361	0.313041	0.801094	no	Male enriched	0.912423	0.584556	0.999321	no	Male enriched	0.754791	0.651063	0.999982	no	Male enriched	2.15949	0.0200734	0.0846689	no	Male enriched	2.65237	0.00398569	0.0153092	yes	Male enriched
B0261.7			9.8892	2.63547	0.0663791	0.393311	no	Male enriched	-0.519163	0.565656	0.999321	no	Hermaphrodite enriched	-0.896301	0.303484	0.97204	no	Hermaphrodite enriched	-0.990002	0.264346	0.524172	no	Hermaphrodite enriched	-2.37122	0.00330929	0.0130034	yes	Hermaphrodite enriched
B0261.8			2.7766	-0.0613201	0.956664	0.990665	no	Hermaphrodite enriched	0.728684	0.467869	0.999321	no	Male enriched	0.045117	0.960347	0.999982	no	Male enriched	-1.50352	0.32416	0.597093	no	Hermaphrodite enriched	-1.34517	0.250027	0.463128	no	Hermaphrodite enriched
B0272.3	HADH	3-hydroxyacyl-CoA dehydrogenase deficiency, 231530|Hyperinsulinemic hypoglycemia, familial, 4, 609975	36.4552	-0.568381	0.237562	0.735467	no	Hermaphrodite enriched	-0.362485	0.476233	0.999321	no	Hermaphrodite enriched	-0.399034	0.44294	0.999982	no	Hermaphrodite enriched	-0.839413	0.0924709	0.260775	no	Hermaphrodite enriched	0.723198	0.228702	0.43382	no	Male enriched
B0272.4	ECI2		7.14747	-1.23031	0.0590909	0.369091	no	Hermaphrodite enriched	-0.64548	0.451395	0.999321	no	Hermaphrodite enriched	0.453937	0.577067	0.999982	no	Male enriched	2.71269	0.00672537	0.0355703	yes	Male enriched	0.368573	0.648399	0.850215	no	Male enriched
B0273.1			3.54928	-0.508891	0.785923	0.966431	no	Hermaphrodite enriched	0.912423	0.645229	0.999321	no	Male enriched	-0.687901	0.728509	0.999982	no	Hermaphrodite enriched	3.50787	0.0255037	0.101336	no	Male enriched	1.19613	0.398962	0.640842	no	Male enriched
B0280.11			0.713297	3.16467	0.293748	0.784711	no	Male enriched	0.191076	0.950639	0.999321	no	Male enriched	0.0138264	0.996422	0.999982	no	Male enriched	-1.44435	0.632376	0.871028	no	Hermaphrodite enriched	2.03526	0.484779	0.722862	no	Male enriched
B0280.13			4.63273	0.712523	0.3182	0.804006	no	Male enriched	0.476435	0.560134	0.999321	no	Male enriched	-0.319203	0.702141	0.999982	no	Hermaphrodite enriched	0.0476942	0.961558	0.99478	no	Male enriched	-1.93953	0.0522905	0.138695	no	Hermaphrodite enriched
B0280.17	KHDRBS2/KHDRBS1/KHDRBS3		5.97342	1.68361	0.298386	0.788635	no	Male enriched	0.191077	0.906052	0.999321	no	Male enriched	2.51019	0.0678011	0.508329	no	Male enriched	1.64329	0.0482644	0.163408	no	Male enriched	2.29738	0.00615443	0.0225509	yes	Male enriched
B0280.9	UTP18		104.268	0.79704	0.0280923	0.239333	no	Male enriched	-0.285912	0.427862	0.999321	no	Hermaphrodite enriched	-0.613456	0.0952912	0.608888	no	Hermaphrodite enriched	-1.45298	7.16896e-05	0.000827549	yes	Hermaphrodite enriched	-0.758758	0.0405745	0.11261	no	Hermaphrodite enriched
B0281.3	TRIM59/TRIM13		1.1388	-2.04322	0.21336	0.702679	no	Hermaphrodite enriched	-0.137545	0.932373	0.999321	no	Hermaphrodite enriched	-2.28272	0.172678	0.807065	no	Hermaphrodite enriched	-0.0568561	0.975591	0.99478	no	Hermaphrodite enriched	-0.150659	0.91434	0.966317	no	Hermaphrodite enriched
B0284.1			1.9051	-0.736897	0.568129	0.937834	no	Hermaphrodite enriched	1.89254	0.257885	0.999321	no	Male enriched	0.281488	0.844424	0.999982	no	Male enriched	0.713483	0.586243	0.837532	no	Male enriched	0.978405	0.464525	0.703684	no	Male enriched
B0284.3			39.4289	-0.865419	0.00455703	0.0686215	no	Hermaphrodite enriched	0.164639	0.626459	0.999321	no	Male enriched	0.566824	0.0755766	0.538991	no	Male enriched	0.968911	0.00311078	0.0194181	no	Male enriched	-0.403826	0.197363	0.38932	no	Hermaphrodite enriched
B0285.3			150.487	-0.492632	0.0701525	0.409007	no	Hermaphrodite enriched	-0.0855713	0.758094	0.999321	no	Hermaphrodite enriched	-0.0893447	0.745522	0.999982	no	Hermaphrodite enriched	-0.608996	0.0274477	0.107228	no	Hermaphrodite enriched	-2.48818	3.39825e-21	1.25532e-19	yes	Hermaphrodite enriched
B0285.4	LCMT1/TYW5/LCMT2		187.069	-0.141243	0.862708	0.976259	no	Hermaphrodite enriched	-0.319097	0.694293	0.999321	no	Hermaphrodite enriched	-0.136797	0.866242	0.999982	no	Hermaphrodite enriched	-0.637341	0.480659	0.75322	no	Hermaphrodite enriched	0.251698	0.75828	0.910694	no	Male enriched
B0286.1			61.116	-1.01768	0.000165364	0.0053311	yes	Hermaphrodite enriched	-0.0705186	0.799652	0.999321	no	Hermaphrodite enriched	0.170881	0.53842	0.999982	no	Male enriched	0.109997	0.698025	0.911068	no	Male enriched	2.82171	3.71413e-14	6.5447e-13	yes	Male enriched
B0286.3			150.87	-0.00127056	0.997864	0.999191	no	Hermaphrodite enriched	-0.177719	0.697603	0.999321	no	Hermaphrodite enriched	-0.368792	0.418357	0.999982	no	Hermaphrodite enriched	-1.86187	4.66727e-05	0.000568285	yes	Hermaphrodite enriched	0.095659	0.842817	0.953417	no	Male enriched
B0294.1			198.441	-2.32396	1.04692e-09	2.56043e-07	yes	Hermaphrodite enriched	-2.59876	2.39223e-10	1.78599e-07	yes	Hermaphrodite enriched	-1.28332	0.00513716	0.0825262	no	Hermaphrodite enriched	-1.18942	0.0070331	0.0369225	yes	Hermaphrodite enriched	1.5858	0.00223304	0.00910743	yes	Male enriched
B0302.5			6.94114	-0.526647	0.524279	0.925119	no	Hermaphrodite enriched	-0.157535	0.863973	0.999321	no	Hermaphrodite enriched	-0.214542	0.81986	0.999982	no	Hermaphrodite enriched	1.29668	0.101197	0.277548	no	Male enriched	-1.42609	0.0931605	0.219807	no	Hermaphrodite enriched
B0303.11	SLC12A2/SLC12A3/SLC12A1	Gitelman syndrome, 263800 Bartter syndrome, type 1, 601678	7.4754	-0.711373	0.168217	0.635461	no	Hermaphrodite enriched	-0.0295722	0.961887	0.999321	no	Hermaphrodite enriched	0.687435	0.293077	0.962539	no	Male enriched	1.32974	0.0674842	0.209101	no	Male enriched	0.0408781	0.946607	0.978974	no	Male enriched
B0303.14			1.32934	3.68848	0.0422777	0.305041	no	Male enriched	-0.742454	0.696566	0.999321	no	Hermaphrodite enriched	0.0915725	0.966151	0.999982	no	Male enriched	0.378079	0.841111	0.977963	no	Male enriched	0.517123	0.802764	0.935973	no	Male enriched
B0303.3	HADHB	Trifunctional protein deficiency, 609015	497.5	-0.640882	0.0575227	0.363295	no	Hermaphrodite enriched	0.079365	0.814452	0.999321	no	Male enriched	-0.438803	0.195276	0.84099	no	Hermaphrodite enriched	-0.815011	0.0160018	0.0712671	no	Hermaphrodite enriched	1.07122	0.00183614	0.0076576	yes	Male enriched
B0303.4	TMUB1/TMUB2		87.0323	-0.185337	0.463707	0.900052	no	Hermaphrodite enriched	-0.00548691	0.983263	0.999321	no	Hermaphrodite enriched	-0.043093	0.870544	0.999982	no	Hermaphrodite enriched	-0.254007	0.334068	0.608313	no	Hermaphrodite enriched	1.628	1.54398e-09	1.61992e-08	yes	Male enriched
B0303.7	SH3D19		3.55838	0.942617	0.397327	0.859019	no	Male enriched	1.72162	0.236541	0.999321	no	Male enriched	-0.218127	0.854127	0.999982	no	Hermaphrodite enriched	-0.760208	0.516818	0.783401	no	Hermaphrodite enriched	0.429275	0.756279	0.909754	no	Male enriched
B0304.2			25.8226	-0.153407	0.885855	0.978954	no	Hermaphrodite enriched	0.375339	0.619693	0.999321	no	Male enriched	-0.916081	0.200157	0.849871	no	Hermaphrodite enriched	-3.26828	2.01116e-06	3.65748e-05	yes	Hermaphrodite enriched	-3.79162	4.85417e-08	4.24777e-07	yes	Hermaphrodite enriched
B0310.1			0.855538	-0.0329164	0.98499	0.996772	no	Hermaphrodite enriched	-0.0383324	0.983489	0.999321	no	Hermaphrodite enriched	0.0334447	0.987445	0.999982	no	Male enriched	2.12092	0.27943	0.543496	no	Male enriched	1.28695	0.52575	0.760454	no	Male enriched
B0310.2			4.66267	-0.0785146	0.912787	0.982338	no	Hermaphrodite enriched	-1.5842	0.0895857	0.999321	no	Hermaphrodite enriched	-1.34049	0.132566	0.718276	no	Hermaphrodite enriched	2.50499	0.0158536	0.0708801	no	Male enriched	-1.02459	0.26444	0.481995	no	Hermaphrodite enriched
B0310.3			1.72292	-0.228926	0.817871	0.969657	no	Hermaphrodite enriched	0.468784	0.674685	0.999321	no	Male enriched	-0.320537	0.777143	0.999982	no	Hermaphrodite enriched	3.3748	0.0120163	0.0568344	no	Male enriched	0.25764	0.843603	0.95362	no	Male enriched
B0310.6			0.900375	0.933085	0.634993	0.956252	no	Male enriched	1.56169	0.48251	0.999321	no	Male enriched	-1.82931	0.368257	0.999982	no	Hermaphrodite enriched	2.5161	0.219766	0.467514	no	Male enriched	-1.28837	0.54395	0.77519	no	Hermaphrodite enriched
B0334.13			3.6597	1.48516	0.0838875	0.452737	no	Male enriched	0.894228	0.321433	0.999321	no	Male enriched	-1.07806	0.219623	0.874978	no	Hermaphrodite enriched	0.518689	0.562827	0.820356	no	Male enriched	0.248299	0.791935	0.929856	no	Male enriched
B0334.3	HACL1/ILVBL		2138.34	-0.703936	0.00127255	0.0272264	no	Hermaphrodite enriched	0.0773352	0.724462	0.999321	no	Male enriched	-0.224739	0.306852	0.974143	no	Hermaphrodite enriched	0.322402	0.141745	0.349862	no	Male enriched	0.371118	0.090116	0.214551	no	Male enriched
B0334.4	PRELID1		3.80309	0.763023	0.509486	0.92204	no	Male enriched	-0.831301	0.472096	0.999321	no	Hermaphrodite enriched	0.611057	0.548167	0.999982	no	Male enriched	0.307013	0.797168	0.958941	no	Male enriched	-2.0381	0.0320676	0.0923236	no	Hermaphrodite enriched
B0334.5	NDUFAF6	Leigh syndrome due to mitochondrial complex I deficiency, 256000	14.4926	-0.0638518	0.911573	0.982338	no	Hermaphrodite enriched	0.231199	0.698748	0.999321	no	Male enriched	-0.35268	0.57816	0.999982	no	Hermaphrodite enriched	-0.00831595	0.98896	0.995345	no	Hermaphrodite enriched	-1.16142	0.0509943	0.135816	no	Hermaphrodite enriched
B0336.13	GTF2A2		340.594	-0.385747	0.103199	0.505483	no	Hermaphrodite enriched	0.0337737	0.889175	0.999321	no	Male enriched	0.00369848	0.987473	0.999982	no	Male enriched	-0.292445	0.205323	0.448492	no	Hermaphrodite enriched	-1.42471	2.51363e-10	2.93706e-09	yes	Hermaphrodite enriched
B0336.3	RBM27/RBM26		52.3997	0.236544	0.380986	0.847509	no	Male enriched	0.101421	0.709461	0.999321	no	Male enriched	0.552392	0.0503763	0.422833	no	Male enriched	-0.11054	0.730472	0.930222	no	Hermaphrodite enriched	-0.783506	0.00997062	0.0341791	no	Hermaphrodite enriched
B0336.5	ARL14EPL		84.3067	-0.285136	0.546346	0.930406	no	Hermaphrodite enriched	-0.370795	0.427764	0.999321	no	Hermaphrodite enriched	0.120391	0.796625	0.999982	no	Male enriched	-1.08194	0.0196281	0.083454	no	Hermaphrodite enriched	-1.1839	0.00999831	0.0342575	yes	Hermaphrodite enriched
B0336.7			57.8759	-0.374077	0.321456	0.80482	no	Hermaphrodite enriched	0.110908	0.759854	0.999321	no	Male enriched	0.204932	0.573231	0.999982	no	Male enriched	-1.57586	2.04889e-05	0.000280265	yes	Hermaphrodite enriched	-0.374364	0.303758	0.53182	no	Hermaphrodite enriched
B0344.4			0.544253	1.43807	0.678169	0.966431	no	Male enriched	1.22042	0.732807	0.999321	no	Male enriched	0.0334445	0.992708	0.999982	no	Male enriched	1.43764	0.689751	0.905842	no	Male enriched	-0.869206	0.812237	0.938622	no	Hermaphrodite enriched
B0348.1			0.321571	-1.00893	0.860658	0.975637	no	Hermaphrodite enriched	1.5261	0.79211	0.999321	no	Male enriched	-0.210638	0.970921	0.999982	no	Hermaphrodite enriched	1.11255	0.847498	0.981364	no	Male enriched	-0.0815231	0.988778	0.991434	no	Hermaphrodite enriched
B0348.2			2.26328	-0.294623	0.706388	0.966431	no	Hermaphrodite enriched	0.096253	0.913078	0.999321	no	Male enriched	-0.529934	0.564637	0.999982	no	Hermaphrodite enriched	-0.813611	0.591632	0.840746	no	Hermaphrodite enriched	0.967924	0.448737	0.688888	no	Male enriched
B0348.5			69.4952	1.15163	4.98556e-06	0.000320001	yes	Male enriched	0.236241	0.354896	0.999321	no	Male enriched	0.134971	0.638875	0.999982	no	Male enriched	0.931373	0.0007275	0.00592739	no	Male enriched	-0.366423	0.278603	0.50025	no	Hermaphrodite enriched
B0350.74			0.243247	-1.12285	0.849694	0.974134	no	Hermaphrodite enriched	-0.993582	0.868837	0.999321	no	Hermaphrodite enriched	0.0334441	0.995569	0.999982	no	Male enriched	-0.10639	0.985906	0.99478	no	Hermaphrodite enriched	-0.147862	0.980413	0.988007	no	Hermaphrodite enriched
B0350.85			0.604625	0.142161	0.959368	0.990665	no	Male enriched	-0.176719	0.952776	0.999321	no	Hermaphrodite enriched	0.314025	0.914608	0.999982	no	Male enriched	-0.106391	0.972085	0.99478	no	Hermaphrodite enriched	-0.869208	0.77496	0.920001	no	Hermaphrodite enriched
B0353.1			0.868669	3.64391	0.0274672	0.236376	no	Male enriched	-0.806275	0.65027	0.999321	no	Hermaphrodite enriched	1.49774	0.396732	0.999982	no	Male enriched	-0.700756	0.708768	0.918239	no	Hermaphrodite enriched	0.25969	0.888568	0.956392	no	Male enriched
B0361.2	CWF19L2		2.80627	1.8277	0.06237	0.380154	no	Male enriched	-0.931636	0.350653	0.999321	no	Hermaphrodite enriched	0.0457779	0.966333	0.999982	no	Male enriched	0.0989269	0.948545	0.99478	no	Male enriched	-0.576819	0.577561	0.802126	no	Hermaphrodite enriched
B0361.3			2.30044	-0.516823	0.612802	0.950675	no	Hermaphrodite enriched	-0.556343	0.623456	0.999321	no	Hermaphrodite enriched	0.413699	0.640912	0.999982	no	Male enriched	3.19758	0.0133651	0.0619464	no	Male enriched	-1.37735	0.141414	0.303789	no	Hermaphrodite enriched
B0361.6	SPOUT1		226.149	0.389069	0.551225	0.932291	no	Male enriched	-0.121223	0.852063	0.999321	no	Hermaphrodite enriched	-0.267916	0.680584	0.999982	no	Hermaphrodite enriched	-0.196619	0.768823	0.946516	no	Hermaphrodite enriched	-0.557236	0.392806	0.634406	no	Hermaphrodite enriched
B0361.8			3.75427	-0.168257	0.87394	0.97722	no	Hermaphrodite enriched	-0.0236194	0.983596	0.999321	no	Hermaphrodite enriched	0.193544	0.860096	0.999982	no	Male enriched	0.35359	0.753091	0.939441	no	Male enriched	-0.302239	0.762905	0.912664	no	Hermaphrodite enriched
B0361.9			27.9799	-0.0979943	0.886149	0.979088	no	Hermaphrodite enriched	0.612822	0.390477	0.999321	no	Male enriched	-0.833275	0.244631	0.90861	no	Hermaphrodite enriched	-0.545334	0.425882	0.703164	no	Hermaphrodite enriched	0.725078	0.33251	0.565546	no	Male enriched
B0365.9			2.49933	1.4958	0.407276	0.866067	no	Male enriched	0.736251	0.666384	0.999321	no	Male enriched	-1.30591	0.444815	0.999982	no	Hermaphrodite enriched	-0.675766	0.715752	0.921989	no	Hermaphrodite enriched	4.93697	0.00821574	0.0288967	no	Male enriched
B0379.1			10.2876	0.948356	0.0631834	0.381386	no	Male enriched	0.551414	0.438863	0.999321	no	Male enriched	-0.0135485	0.983151	0.999982	no	Hermaphrodite enriched	2.35688	0.000646163	0.00537297	yes	Male enriched	0.831889	0.154609	0.324956	no	Male enriched
B0379.2			1.25684	1.68363	0.573295	0.939266	no	Male enriched	0.191076	0.949036	0.999321	no	Male enriched	0.671187	0.821459	0.999982	no	Male enriched	2.25324	0.418882	0.697727	no	Male enriched	2.47493	0.377993	0.618558	no	Male enriched
B0379.7	MUC21/MUC21/MUC21		160.545	0.351132	0.69147	0.966431	no	Male enriched	0.912423	0.549191	0.999321	no	Male enriched	3.26799	1.77008e-06	9.13041e-05	yes	Male enriched	1.40149	0.0048439	0.0277171	yes	Male enriched	4.47213	1.09277e-18	3.09399e-17	yes	Male enriched
B0391.10			4.15229	-0.146675	0.880463	0.978491	no	Hermaphrodite enriched	-1.34404	0.188978	0.999321	no	Hermaphrodite enriched	-1.11693	0.208431	0.858228	no	Hermaphrodite enriched	-0.421217	0.597155	0.845373	no	Hermaphrodite enriched	0.254255	0.73928	0.900694	no	Male enriched
B0391.8			0.387261	0.399738	0.941653	0.987893	no	Male enriched	0.948637	0.863891	0.999321	no	Male enriched	0.0334442	0.9952	0.999982	no	Male enriched	-2.15786	0.696293	0.910064	no	Hermaphrodite enriched	-1.50127	0.786857	0.927117	no	Hermaphrodite enriched
B0393.3			4.76988	0.947878	0.229066	0.725564	no	Male enriched	0.0737557	0.925808	0.999321	no	Male enriched	0.577517	0.469755	0.999982	no	Male enriched	-1.00527	0.461218	0.737004	no	Hermaphrodite enriched	-1.52467	0.0706899	0.176943	no	Hermaphrodite enriched
B0393.4			29.6888	1.97072	0.0131105	0.145862	no	Male enriched	2.18103	0.117559	0.999321	no	Male enriched	2.00035	0.00153967	0.0313795	yes	Male enriched	1.52529	0.00264573	0.0170444	yes	Male enriched	3.54383	1.67898e-11	2.23838e-10	yes	Male enriched
B0393.5	NELL1/NELL2		8.68216	0.999326	0.127537	0.56237	no	Male enriched	0.171098	0.807726	0.999321	no	Male enriched	0.708274	0.325739	0.991237	no	Male enriched	2.15564	0.00758472	0.0391946	yes	Male enriched	2.06384	0.0773587	0.189938	no	Male enriched
B0393.6			23.978	2.36158	0.0310599	0.255264	no	Male enriched	-0.720831	0.210444	0.999321	no	Hermaphrodite enriched	0.00731938	0.987903	0.999982	no	Male enriched	-1.12419	0.00558464	0.0308843	yes	Hermaphrodite enriched	-1.3364	0.000466981	0.00220804	yes	Hermaphrodite enriched
B0393.9			4.59192	-0.413505	0.610783	0.950112	no	Hermaphrodite enriched	-0.113905	0.909727	0.999321	no	Hermaphrodite enriched	-0.310984	0.750151	0.999982	no	Hermaphrodite enriched	0.816308	0.374991	0.652748	no	Male enriched	0.472122	0.589073	0.811262	no	Male enriched
B0395.3	CRAT/CHAT	Carnitine acetyltransferase deficiency Myasthenic syndrome, congenital, 6, presynaptic, 254210	145.798	-0.793379	7.1016e-05	0.00272343	no	Hermaphrodite enriched	-0.215869	0.30014	0.999321	no	Hermaphrodite enriched	-0.142862	0.496903	0.999982	no	Hermaphrodite enriched	-0.452962	0.0317469	0.119737	no	Hermaphrodite enriched	1.78456	1.06256e-15	2.21979e-14	yes	Male enriched
B0399.t3			0.345935	1.26253	0.845522	0.974134	no	Male enriched	1.27165	0.846424	0.999321	no	Male enriched	0.033444	0.995948	0.999982	no	Male enriched	-0.106389	0.987111	0.99478	no	Hermaphrodite enriched	-0.869193	0.895	0.956392	no	Hermaphrodite enriched
B0399.t4			1.40958	-0.308616	0.823286	0.971016	no	Hermaphrodite enriched	0.0398655	0.979451	0.999321	no	Male enriched	2.12109	0.242753	0.907606	no	Male enriched	2.79174	0.112039	0.296948	no	Male enriched	-0.869211	0.65286	0.85306	no	Hermaphrodite enriched
B0403.5			18.0588	2.75395	0.00073679	0.0179577	yes	Male enriched	-0.508936	0.518402	0.999321	no	Hermaphrodite enriched	-1.21317	0.144134	0.749744	no	Hermaphrodite enriched	-1.26566	0.101456	0.277937	no	Hermaphrodite enriched	0.728797	0.538589	0.771001	no	Male enriched
B0403.6			0.897937	0.781052	0.723746	0.966431	no	Male enriched	0.191076	0.940775	0.999321	no	Male enriched	1.18662	0.641922	0.999982	no	Male enriched	-0.106391	0.967002	0.99478	no	Hermaphrodite enriched	1.08096	0.645033	0.847282	no	Male enriched
B0410.3			11.5606	-0.72648	0.33822	0.816899	no	Hermaphrodite enriched	0.294282	0.701348	0.999321	no	Male enriched	-0.475491	0.524188	0.999982	no	Hermaphrodite enriched	0.436103	0.58674	0.837693	no	Male enriched	0.249669	0.746718	0.90462	no	Male enriched
B0412.7			1.28592	0.73319	0.563287	0.93661	no	Male enriched	-0.00958925	0.994907	0.999321	no	Hermaphrodite enriched	-1.43708	0.353231	0.999982	no	Hermaphrodite enriched	-0.911103	0.554636	0.813348	no	Hermaphrodite enriched	-1.88296	0.150078	0.317519	no	Hermaphrodite enriched
B0416.2			0.75953	1.68379	0.798938	0.966431	no	Male enriched	0.191073	0.976943	0.999321	no	Male enriched	0.033444	0.995964	0.999982	no	Male enriched	3.59422	0.582758	0.834676	no	Male enriched	2.26619	0.729252	0.894987	no	Male enriched
B0416.5	MFSD7/DIRC2/FLVCR2/FLVCR1	Renal cell carcinoma, 144700 Proliferative vasculopathy and hydranencephaly-hydrocephaly syndrome, 225790 Ataxia, posterior column, with retinitis pigmentosa, 609033	416.72	-0.106157	0.635031	0.956252	no	Hermaphrodite enriched	-0.264235	0.236851	0.999321	no	Hermaphrodite enriched	0.0799913	0.720255	0.999982	no	Male enriched	-0.373345	0.0971969	0.270182	no	Hermaphrodite enriched	-0.157658	0.483912	0.722025	no	Hermaphrodite enriched
B0432.10			0.884262	-0.778107	0.67422	0.966431	no	Hermaphrodite enriched	-2.53306	0.198855	0.999321	no	Hermaphrodite enriched	1.10145	0.574455	0.999982	no	Male enriched	-0.827737	0.696215	0.910064	no	Hermaphrodite enriched	-3.17312	0.0947488	0.222587	no	Hermaphrodite enriched
B0432.11			2.58319	1.88072	0.245821	0.746036	no	Male enriched	0.191076	0.913128	0.999321	no	Male enriched	-0.137318	0.926268	0.999982	no	Hermaphrodite enriched	-1.77638	0.105316	0.284284	no	Hermaphrodite enriched	0.418866	0.730624	0.895964	no	Male enriched
B0432.13	TRAIP	Seckel syndrome 9, 616777	19.6034	-0.553758	0.19657	0.678483	no	Hermaphrodite enriched	0.666376	0.121731	0.999321	no	Male enriched	-0.375471	0.382718	0.999982	no	Hermaphrodite enriched	-1.50327	0.000314962	0.00289361	yes	Hermaphrodite enriched	-1.10495	0.00200489	0.00827941	yes	Hermaphrodite enriched
B0432.14			16.7769	-1.11206	0.241804	0.74082	no	Hermaphrodite enriched	-0.0752464	0.938709	0.999321	no	Hermaphrodite enriched	-0.749429	0.483783	0.999982	no	Hermaphrodite enriched	-2.60822	0.0148122	0.0672653	no	Hermaphrodite enriched	-1.06964	0.326313	0.558218	no	Hermaphrodite enriched
B0432.9	MBLAC1		8.65736	0.428573	0.493529	0.915126	no	Male enriched	0.0745863	0.902687	0.999321	no	Male enriched	-0.775866	0.258542	0.922887	no	Hermaphrodite enriched	-1.81063	0.0078537	0.0403202	yes	Hermaphrodite enriched	-0.976661	0.135895	0.294615	no	Hermaphrodite enriched
B0454.5			180.843	-0.561101	0.0432827	0.308991	no	Hermaphrodite enriched	-0.305706	0.253443	0.999321	no	Hermaphrodite enriched	0.206721	0.42528	0.999982	no	Male enriched	-0.0915958	0.726759	0.928713	no	Hermaphrodite enriched	0.76031	0.00329654	0.0129569	no	Male enriched
B0454.6	SLC7A2/SLC7A4/SLC7A1/SLC7A3/SLC7A14	Retinitis pigmentosa 68, 615725	137.069	-0.828344	0.0139427	0.151669	no	Hermaphrodite enriched	0.156329	0.640386	0.999321	no	Male enriched	0.673221	0.0414056	0.371029	no	Male enriched	0.43145	0.18643	0.420231	no	Male enriched	0.482277	0.142683	0.306057	no	Male enriched
B0454.8			60.6679	2.26155	1.03268e-09	2.56043e-07	yes	Male enriched	1.08278	0.0130845	0.620746	no	Male enriched	0.410947	0.353702	0.999982	no	Male enriched	-0.289218	0.460978	0.736946	no	Hermaphrodite enriched	1.44033	0.0245688	0.0736336	no	Male enriched
B0454.9			204.252	0.44898	0.0974249	0.491564	no	Male enriched	0.435028	0.122273	0.999321	no	Male enriched	0.52643	0.05941	0.470142	no	Male enriched	1.13046	7.37444e-05	0.000845646	yes	Male enriched	-1.13571	4.67239e-05	0.000264161	yes	Hermaphrodite enriched
B0457.2			17.1741	-1.88196	0.0219019	0.203218	no	Hermaphrodite enriched	-0.864143	0.249544	0.999321	no	Hermaphrodite enriched	-0.543452	0.458838	0.999982	no	Hermaphrodite enriched	-1.48046	0.0452357	0.155745	no	Hermaphrodite enriched	1.88226	0.0335924	0.095954	no	Male enriched
B0457.6			1.89369	-1.94157	0.211776	0.700495	no	Hermaphrodite enriched	-0.621568	0.679317	0.999321	no	Hermaphrodite enriched	0.485901	0.74478	0.999982	no	Male enriched	1.08004	0.52324	0.788333	no	Male enriched	0.0640291	0.967717	0.986778	no	Male enriched
B0462.1			1.73801	-0.206814	0.851966	0.974134	no	Hermaphrodite enriched	1.02295	0.445921	0.999321	no	Male enriched	1.40749	0.417846	0.999982	no	Male enriched	1.88532	0.235834	0.489307	no	Male enriched	3.32658	0.0266414	0.0789447	no	Male enriched
B0462.5			38.1534	0.431585	0.321235	0.80482	no	Male enriched	2.29208	6.59679e-05	0.0155959	yes	Male enriched	0.945308	0.049083	0.416731	no	Male enriched	2.52219	5.61432e-08	1.50263e-06	yes	Male enriched	2.91788	8.47478e-10	9.21892e-09	yes	Male enriched
B0464.6	TMEM209		1.82297	0.22148	0.846988	0.974134	no	Male enriched	-1.35205	0.287295	0.999321	no	Hermaphrodite enriched	3.22301	0.0187977	0.216961	no	Male enriched	-2.03778	0.141919	0.35017	no	Hermaphrodite enriched	-1.70141	0.163991	0.340273	no	Hermaphrodite enriched
B0464.9	PPME1		2.83837	-1.5993	0.165316	0.630634	no	Hermaphrodite enriched	-1.56123	0.188112	0.999321	no	Hermaphrodite enriched	-0.48895	0.633304	0.999982	no	Hermaphrodite enriched	-0.626315	0.548732	0.80887	no	Hermaphrodite enriched	-1.16124	0.218427	0.419696	no	Hermaphrodite enriched
B0478.3			1.2237	-0.812593	0.64533	0.958913	no	Hermaphrodite enriched	0.217998	0.9163	0.999321	no	Male enriched	-1.9465	0.358728	0.999982	no	Hermaphrodite enriched	2.19516	0.279784	0.543738	no	Male enriched	0.327891	0.875511	0.956392	no	Male enriched
B0491.5			1054.68	-0.149197	0.581782	0.940518	no	Hermaphrodite enriched	-0.136539	0.613984	0.999321	no	Hermaphrodite enriched	-0.289125	0.285691	0.954182	no	Hermaphrodite enriched	-0.218	0.421205	0.699297	no	Hermaphrodite enriched	1.30466	1.7636e-06	1.23661e-05	yes	Male enriched
B0491.6			11.3113	-0.678343	0.417074	0.874426	no	Hermaphrodite enriched	0.777971	0.309384	0.999321	no	Male enriched	-0.682497	0.384073	0.999982	no	Hermaphrodite enriched	-3.16111	0.000116287	0.00123376	yes	Hermaphrodite enriched	-0.761115	0.338697	0.57274	no	Hermaphrodite enriched
B0491.7	DPH5		103.862	0.152414	0.76942	0.966431	no	Male enriched	-0.224097	0.655499	0.999321	no	Hermaphrodite enriched	-0.885748	0.0803947	0.556121	no	Hermaphrodite enriched	-1.45401	0.00416408	0.0246859	yes	Hermaphrodite enriched	-0.79699	0.121345	0.269372	no	Hermaphrodite enriched
B0495.2	CDK11A/CDK11B/PRPF4B		4.49396	0.650866	0.378375	0.846169	no	Male enriched	1.03561	0.212134	0.999321	no	Male enriched	-0.75222	0.31388	0.982	no	Hermaphrodite enriched	0.638488	0.43126	0.707872	no	Male enriched	0.745525	0.386963	0.627465	no	Male enriched
B0495.5	SPATA20		2.16275	-1.4611	0.31856	0.804006	no	Hermaphrodite enriched	-1.64745	0.297771	0.999321	no	Hermaphrodite enriched	-1.06404	0.493952	0.999982	no	Hermaphrodite enriched	0.830424	0.629845	0.870115	no	Male enriched	1.01414	0.503273	0.740016	no	Male enriched
B0495.7	ERMP1		635.723	-0.17459	0.543905	0.930406	no	Hermaphrodite enriched	-0.257684	0.368814	0.999321	no	Hermaphrodite enriched	-0.146734	0.608446	0.999982	no	Hermaphrodite enriched	-0.846111	0.00325938	0.020172	no	Hermaphrodite enriched	1.04441	0.00034991	0.00168998	yes	Male enriched
B0495.8	LUC7L/LUC7L2/C7orf55-LUC7L2/LUC7L3		155.034	-0.00848781	0.968136	0.99222	no	Hermaphrodite enriched	-0.0983129	0.651139	0.999321	no	Hermaphrodite enriched	-0.205582	0.344096	0.999982	no	Hermaphrodite enriched	-0.451064	0.0390856	0.139902	no	Hermaphrodite enriched	-0.263089	0.219442	0.42076	no	Hermaphrodite enriched
B0495.9			2.9215	1.12648	0.235745	0.733512	no	Male enriched	0.485125	0.673686	0.999321	no	Male enriched	-1.07088	0.377077	0.999982	no	Hermaphrodite enriched	1.06729	0.424799	0.702394	no	Male enriched	-1.37317	0.204648	0.398978	no	Hermaphrodite enriched
B0507.1			13.419	1.9161	0.027674	0.237194	no	Male enriched	0.458882	0.588976	0.999321	no	Male enriched	-0.368438	0.673744	0.999982	no	Hermaphrodite enriched	-1.01261	0.253063	0.510772	no	Hermaphrodite enriched	0.0331556	0.976789	0.988007	no	Male enriched
B0507.2	BROX		2.35551	1.93076	0.0709423	0.410965	no	Male enriched	-0.727934	0.531487	0.999321	no	Hermaphrodite enriched	-0.473216	0.652732	0.999982	no	Hermaphrodite enriched	1.58994	0.220888	0.468944	no	Male enriched	1.85905	0.201994	0.395104	no	Male enriched
B0507.3			2.82809	0.090749	0.916281	0.983115	no	Male enriched	0.0593801	0.956035	0.999321	no	Male enriched	0.407003	0.691565	0.999982	no	Male enriched	-3.12428	0.0161182	0.071697	no	Hermaphrodite enriched	-0.486569	0.656854	0.854741	no	Hermaphrodite enriched
B0511.11			2.00793	0.87507	0.555074	0.933459	no	Male enriched	0.940016	0.605655	0.999321	no	Male enriched	2.63075	0.0861602	0.576229	no	Male enriched	3.36756	0.033482	0.124539	no	Male enriched	2.27044	0.10256	0.236862	no	Male enriched
B0511.12	PCNX1/PCNX2/PCNX3/PCNX4		66.8346	-0.288939	0.481281	0.911357	no	Hermaphrodite enriched	0.00770556	0.985198	0.999321	no	Male enriched	0.607435	0.14141	0.742376	no	Male enriched	0.261802	0.553835	0.813058	no	Male enriched	-0.489433	0.226988	0.431438	no	Hermaphrodite enriched
B0511.13	MPPE1		2.87631	0.621098	0.501474	0.917643	no	Male enriched	0.0213376	0.983786	0.999321	no	Male enriched	-1.43171	0.20169	0.850469	no	Hermaphrodite enriched	-2.26086	0.0686528	0.211429	no	Hermaphrodite enriched	-0.882225	0.393124	0.634627	no	Hermaphrodite enriched
B0511.6	DDX18		35.0287	0.0436686	0.950659	0.989973	no	Male enriched	-0.373311	0.591718	0.999321	no	Hermaphrodite enriched	-0.819212	0.244754	0.90861	no	Hermaphrodite enriched	-3.06266	2.03564e-05	0.000278722	yes	Hermaphrodite enriched	-1.40041	0.0524005	0.138883	no	Hermaphrodite enriched
B0511.7	PPP1R8		2.05422	-1.70928	0.232961	0.729296	no	Hermaphrodite enriched	-3.05411	0.0604406	0.999321	no	Hermaphrodite enriched	-0.277713	0.838836	0.999982	no	Hermaphrodite enriched	1.20882	0.421807	0.699805	no	Male enriched	-1.29072	0.312143	0.541953	no	Hermaphrodite enriched
B0513.2	THOC7		141.797	-0.0232715	0.969951	0.993071	no	Hermaphrodite enriched	0.178478	0.767634	0.999321	no	Male enriched	-0.153613	0.798914	0.999982	no	Hermaphrodite enriched	-1.49092	0.013871	0.0639663	no	Hermaphrodite enriched	-0.786027	0.193256	0.383421	no	Hermaphrodite enriched
B0513.4			155.976	-2.54121	0.026307	0.229358	no	Hermaphrodite enriched	0.66451	0.614797	0.999321	no	Male enriched	-3.15899	0.00892082	0.124942	no	Hermaphrodite enriched	-5.00189	4.44053e-22	8.74847e-20	yes	Hermaphrodite enriched	-5.48432	3.41843e-51	1.51533e-48	yes	Hermaphrodite enriched
B0513.5	PRODH	Hyperprolinemia, type I, 239500|Schizophrenia, susceptibility to, 4, 600850	85.8207	-0.374151	0.0672725	0.396617	no	Hermaphrodite enriched	-0.361511	0.0882126	0.999321	no	Hermaphrodite enriched	-0.447033	0.0401697	0.363509	no	Hermaphrodite enriched	-0.624074	0.00452396	0.026365	no	Hermaphrodite enriched	1.76202	2.52487e-13	4.06991e-12	yes	Male enriched
B0513.90			0.697558	2.40492	0.656321	0.961569	no	Male enriched	0.191074	0.971798	0.999321	no	Male enriched	0.0334443	0.995063	0.999982	no	Male enriched	0.991198	0.854253	0.983985	no	Male enriched	3.6733	0.489478	0.726966	no	Male enriched
B0524.2	PNPLA4		0.743724	1.68379	0.798939	0.966431	no	Male enriched	0.191073	0.976943	0.999321	no	Male enriched	0.033444	0.995964	0.999982	no	Male enriched	1.97521	0.763472	0.944354	no	Male enriched	3.47577	0.595011	0.815069	no	Male enriched
B0524.4			0.326098	1.72044	0.794598	0.966431	no	Male enriched	-0.481115	0.941959	0.999321	no	Hermaphrodite enriched	0.717321	0.913568	0.999982	no	Male enriched	-1.70332	0.795629	0.95828	no	Hermaphrodite enriched	1.06762	0.871307	0.956392	no	Male enriched
B0524.5			13.7894	2.4517	0.0768545	0.429743	no	Male enriched	0.191077	0.905243	0.999321	no	Male enriched	1.30965	0.374313	0.999982	no	Male enriched	1.07259	0.154746	0.371103	no	Male enriched	3.49626	8.34761e-06	5.29566e-05	yes	Male enriched
B0524.7			0.958959	2.04358	0.362162	0.835056	no	Male enriched	-0.922538	0.665099	0.999321	no	Hermaphrodite enriched	1.52479	0.511683	0.999982	no	Male enriched	3.20445	0.159958	0.379239	no	Male enriched	-0.800447	0.740741	0.901217	no	Hermaphrodite enriched
B0545.4	ZBED4/ZBED1/ZBED6		3.1224	-1.71484	0.272123	0.767787	no	Hermaphrodite enriched	0.856998	0.626918	0.999321	no	Male enriched	-1.02541	0.521777	0.999982	no	Hermaphrodite enriched	-3.27661	0.0121852	0.0573983	no	Hermaphrodite enriched	-6.67376	7.48329e-06	4.7837e-05	no	Hermaphrodite enriched
B0546.3	YPEL5		0.692052	1.48463	0.562295	0.936277	no	Male enriched	0.912421	0.749503	0.999321	no	Male enriched	-2.45338	0.374936	0.999982	no	Hermaphrodite enriched	0.0756849	0.978202	0.99478	no	Male enriched	-0.869209	0.760996	0.911948	no	Hermaphrodite enriched
B0546.4	YPEL5/YPEL3/YPEL1/YPEL4/YPEL2		367.727	-0.958028	2.8885e-07	3.25186e-05	no	Hermaphrodite enriched	0.18924	0.388161	0.999321	no	Male enriched	0.174035	0.430683	0.999982	no	Male enriched	0.606577	0.00224422	0.0148982	no	Male enriched	-0.518472	0.0071878	0.0258385	no	Hermaphrodite enriched
B0546.5			0.705366	-0.815198	0.896092	0.980747	no	Hermaphrodite enriched	1.29621	0.837129	0.999321	no	Male enriched	0.754777	0.905614	0.999982	no	Male enriched	-0.106389	0.986665	0.99478	no	Hermaphrodite enriched	-0.869195	0.891389	0.956392	no	Hermaphrodite enriched
B0554.1			0.559172	1.21827	0.617383	0.951619	no	Male enriched	1.51381	0.573684	0.999321	no	Male enriched	1.07166	0.692452	0.999982	no	Male enriched	-0.180297	0.947524	0.99478	no	Hermaphrodite enriched	-0.869209	0.752314	0.907215	no	Hermaphrodite enriched
B0554.2			3.3874	1.6836	0.299385	0.788647	no	Male enriched	0.912423	0.573841	0.999321	no	Male enriched	4.50404	0.0004932	0.0125293	no	Male enriched	6.48961	3.45059e-07	7.58862e-06	no	Male enriched	3.3186	0.0105969	0.0359955	no	Male enriched
B0554.4			1.60763	0.962286	0.698317	0.966431	no	Male enriched	-1.3647	0.55699	0.999321	no	Hermaphrodite enriched	2.73761	0.205917	0.856078	no	Male enriched	4.48655	0.0501619	0.168175	no	Male enriched	-0.147864	0.952509	0.981287	no	Hermaphrodite enriched
B0554.5	MFSD11		0.768869	-1.23758	0.560155	0.936275	no	Hermaphrodite enriched	0.795396	0.740283	0.999321	no	Male enriched	-0.663724	0.786926	0.999982	no	Hermaphrodite enriched	0.614954	0.803771	0.96142	no	Male enriched	1.696	0.472344	0.711799	no	Male enriched
B0554.7	MFSD11		11.8541	0.0626614	0.866694	0.976618	no	Male enriched	0.0255514	0.954365	0.999321	no	Male enriched	0.446995	0.322181	0.989118	no	Male enriched	1.90141	0.00076412	0.00618162	yes	Male enriched	4.55054	3.63805e-05	0.000209099	yes	Male enriched
B0563.5			0.557184	0.222086	0.961205	0.991182	no	Male enriched	1.36347	0.768119	0.999321	no	Male enriched	0.926042	0.841169	0.999982	no	Male enriched	1.61577	0.723858	0.927281	no	Male enriched	-0.459097	0.920272	0.970429	no	Hermaphrodite enriched
B0563.6			22.1258	-0.573573	0.32652	0.808238	no	Hermaphrodite enriched	-0.291714	0.618825	0.999321	no	Hermaphrodite enriched	0.0696474	0.909801	0.999982	no	Male enriched	0.226017	0.754714	0.940162	no	Male enriched	0.983101	0.191278	0.380971	no	Male enriched
B0563.7	EFCAB2		0.69171	1.3265	0.45595	0.896168	no	Male enriched	-0.610119	0.747224	0.999321	no	Hermaphrodite enriched	0.189642	0.928458	0.999982	no	Male enriched	2.54378	0.206244	0.449529	no	Male enriched	-0.147864	0.945105	0.978283	no	Hermaphrodite enriched
B0564.2	ALKBH6		25.204	-0.469006	0.46618	0.901951	no	Hermaphrodite enriched	-0.0372922	0.950388	0.999321	no	Hermaphrodite enriched	-0.410568	0.491996	0.999982	no	Hermaphrodite enriched	-2.29257	0.000166847	0.00168294	yes	Hermaphrodite enriched	-0.831564	0.168967	0.347715	no	Hermaphrodite enriched
B0564.7			1.73037	-2.17455	0.139863	0.58386	no	Hermaphrodite enriched	-0.0626636	0.962087	0.999321	no	Hermaphrodite enriched	-0.156676	0.912992	0.999982	no	Hermaphrodite enriched	1.07517	0.546734	0.807242	no	Male enriched	-2.79347	0.0885119	0.211727	no	Hermaphrodite enriched
BE0003N10.1	PNPT1	Combined oxidative phosphorylation deficiency 13, 614932|Deafness, autosomal recessive 70, 614934	108.193	0.272463	0.390842	0.855052	no	Male enriched	0.147177	0.642067	0.999321	no	Male enriched	-0.0505357	0.875063	0.999982	no	Hermaphrodite enriched	-0.154103	0.635302	0.872642	no	Hermaphrodite enriched	-1.72982	3.86327e-08	3.41862e-07	yes	Hermaphrodite enriched
BE0003N10.3	FBXO11/FBXO10		61.4723	0.144276	0.520009	0.924575	no	Male enriched	0.281628	0.225633	0.999321	no	Male enriched	1.44475	2.83354e-10	3.49511e-08	yes	Male enriched	1.65591	8.76191e-09	2.81832e-07	yes	Male enriched	0.108011	0.793575	0.930012	no	Male enriched
BE10.1			12.8059	0.962274	0.538569	0.930209	no	Male enriched	0.912423	0.559816	0.999321	no	Male enriched	2.12137	0.0388586	0.356216	no	Male enriched	-0.175435	0.781907	0.952896	no	Hermaphrodite enriched	2.97408	4.3484e-05	0.000246531	yes	Male enriched
BE10.4			15.3818	-0.587863	0.343675	0.821126	no	Hermaphrodite enriched	-0.466478	0.360216	0.999321	no	Hermaphrodite enriched	0.68843	0.154766	0.774924	no	Male enriched	2.881	1.03009e-08	3.26885e-07	yes	Male enriched	1.67878	0.000982543	0.00435407	yes	Male enriched
BE10.5			33.0619	-0.345493	0.797053	0.966431	no	Hermaphrodite enriched	0.191077	0.896449	0.999321	no	Male enriched	1.77441	0.00373139	0.0640666	no	Male enriched	1.03588	0.00104082	0.00796225	yes	Male enriched	2.19377	4.30273e-12	6.19008e-11	yes	Male enriched
C01A2.2			44.3018	-0.469273	0.346951	0.824333	no	Hermaphrodite enriched	-0.103892	0.833423	0.999321	no	Hermaphrodite enriched	0.506277	0.30106	0.971356	no	Male enriched	0.608293	0.274022	0.536468	no	Male enriched	1.99076	0.000836782	0.00375744	yes	Male enriched
C01A2.4	CHMP2B	Amyotrophic lateral sclerosis 17, 614696|Dementia, familial, nonspecific, 600795	3.51926	-1.10073	0.319487	0.804006	no	Hermaphrodite enriched	-0.378866	0.717978	0.999321	no	Hermaphrodite enriched	-1.80425	0.0930482	0.601593	no	Hermaphrodite enriched	0.475966	0.690746	0.90646	no	Male enriched	-0.3297	0.765016	0.913832	no	Hermaphrodite enriched
C01A2.6			6.51354	0.463823	0.552656	0.932488	no	Male enriched	-0.624917	0.537182	0.999321	no	Hermaphrodite enriched	1.13253	0.280659	0.948093	no	Male enriched	3.38016	3.37688e-05	0.000431929	yes	Male enriched	1.76171	0.00894969	0.0311231	yes	Male enriched
C01A2.9			4.54745	0.961639	0.558198	0.935286	no	Male enriched	1.73553	0.125562	0.999321	no	Male enriched	2.39083	0.029654	0.296018	no	Male enriched	1.59646	0.0705829	0.21554	no	Male enriched	2.3199	0.0290074	0.0848567	no	Male enriched
C01B10.11			6.63953	1.26287	0.070469	0.409571	no	Male enriched	0.457095	0.542026	0.999321	no	Male enriched	0.0788907	0.914966	0.999982	no	Male enriched	1.71221	0.0408236	0.144554	no	Male enriched	0.0604738	0.940444	0.976745	no	Male enriched
C01B10.3	INPP5A		2.6165	1.83071	0.112534	0.52747	no	Male enriched	1.59882	0.21898	0.999321	no	Male enriched	-0.266181	0.848707	0.999982	no	Hermaphrodite enriched	2.10641	0.0655254	0.204506	no	Male enriched	0.47818	0.626966	0.837194	no	Male enriched
C01B10.6			858.727	0.108386	0.660101	0.96288	no	Male enriched	-0.250988	0.307184	0.999321	no	Hermaphrodite enriched	-0.166694	0.497111	0.999982	no	Hermaphrodite enriched	-0.388032	0.114199	0.300875	no	Hermaphrodite enriched	1.62916	4.25777e-11	5.40703e-10	yes	Male enriched
C01B10.8	METTL13		12.1998	0.20083	0.727662	0.966431	no	Male enriched	-0.00374034	0.994733	0.999321	no	Hermaphrodite enriched	-0.783151	0.191797	0.836717	no	Hermaphrodite enriched	-2.78227	0.027035	0.105995	no	Hermaphrodite enriched	-1.10548	0.114395	0.257775	no	Hermaphrodite enriched
C01B10.9	ENPP4/ENPP5/ENPP7/ENPP6		4.22626	-0.566374	0.507431	0.920685	no	Hermaphrodite enriched	1.01852	0.270947	0.999321	no	Male enriched	-0.806436	0.366685	0.999982	no	Hermaphrodite enriched	-1.59582	0.145619	0.356384	no	Hermaphrodite enriched	-1.14849	0.181931	0.366575	no	Hermaphrodite enriched
C01B12.8			2.90947	0.448106	0.621629	0.951619	no	Male enriched	-2.52326	0.0624402	0.999321	no	Hermaphrodite enriched	-0.0270174	0.980057	0.999982	no	Hermaphrodite enriched	0.895726	0.332252	0.606408	no	Male enriched	-0.927578	0.315852	0.546453	no	Hermaphrodite enriched
[truncated: 13,894 more rows]
