# Supplementary material for: Sex-specific developmental gene expression atlas unveils dimorphic gene networks in C. elegans
Source: Nat Commun. 2024 May 20;15:4273. doi: 10.1038/s41467-024-48369-z (PMC11106331; doi:10.1038/s41467-024-48369-z)
Supplement: Supplementary file 7 — Supplementary Data 4 [file 41467_2024_48369_MOESM7_ESM.xlsx]

## Sheet: Sheet1
Supplementary Data 4: Male-enriched and hermaphrodite-enriched genes comparing differentially expressed genes in both the sexes in this study from L3 to YA with kim et al, 2016 male and hermaphrodite enriched genes. p-values and adjusted p-values (corrected for multiple testing using the Benjamini and Hochberg method) were calculated by two-sided Wald test for each comparison performed by DESeq2.
Hermaphrodite enriched
S. no.	WormBase Gene ID	Sequence Name	Gene	L3 stage	L3_log2FoldChange	L3.padj	L4 stage	L4_log2FoldChange	L4.padj	YA stage	YA_log2FoldChange	YA.padj
1	WBGene00007196	B0513.4	B0513.4				Hermaphrodite enriched	-5.00189	8.74847e-20	Hermaphrodite enriched	-5.48432	1.51533e-48
2	WBGene00016434	C35B1.4	C35B1.4				Hermaphrodite enriched	-9.57366	3.62766e-21	Hermaphrodite enriched	-6.01563	1.93347e-31
3	WBGene00016823	C50E3.12	C50E3.12							Hermaphrodite enriched	-7.31723	0.0261855
4	WBGene00016824	C50E3.13	C50E3.13				Hermaphrodite enriched	-4.98319	0.00143889	Hermaphrodite enriched	-7.4407	3.44815e-10
5	WBGene00008377	D1054.10	D1054.10				Hermaphrodite enriched	-6.04431	1.71935e-05	Hermaphrodite enriched	-4.80268	9.19291e-09
6	WBGene00008378	D1054.11	D1054.11				Hermaphrodite enriched	-8.66112	1.65589e-40	Hermaphrodite enriched	-6.57621	5.62994e-37
7	WBGene00044080	D1086.10	D1086.10				Hermaphrodite enriched	-7.97592	1.22543e-10	Hermaphrodite enriched	-4.06747	1.50424e-10
8	WBGene00008393	D1086.6	D1086.6				Hermaphrodite enriched	-7.31163	1.57137e-18	Hermaphrodite enriched	-4.83635	5.56295e-19
9	WBGene00008566	F08A8.3	F08A8.3	Hermaphrodite enriched	-2.67374	2.57561e-06	Hermaphrodite enriched	-6.77661	2.05925e-08	Hermaphrodite enriched	-5.98765	1.36659e-22
10	WBGene00008567	F08A8.4	F08A8.4	Hermaphrodite enriched	-2.76172	3.0064e-24	Hermaphrodite enriched	-5.29132	8.70348e-54	Hermaphrodite enriched	-2.19559	8.202e-10
11	WBGene00019189	H11L12.1	H11L12.1				Hermaphrodite enriched	-1.39904	0.0127334	Hermaphrodite enriched	-3.99055	2.41091e-18
12	WBGene00012213	W02D9.7	W02D9.7				Hermaphrodite enriched	-8.58291	7.91793e-09	Hermaphrodite enriched	-4.67029	2.39272e-06
13	WBGene00021005	W03F11.1	W03F11.1				Hermaphrodite enriched	-10.8911	3.25542e-19	Hermaphrodite enriched	-6.2919	4.42748e-31
14	WBGene00021730	Y49F6C.8	Y49F6C.8				Hermaphrodite enriched	-7.86624	2.47254e-10	Hermaphrodite enriched	-5.86639	6.7975e-24
15	WBGene00013394	Y62H9A.6	Y62H9A.6				Hermaphrodite enriched	-8.85298	8.20891e-12	Hermaphrodite enriched	-4.76014	1.50681e-12
16	WBGene00045394	ZK813.7	ZK813.7				Hermaphrodite enriched	-6.77741	3.50667e-07	Hermaphrodite enriched	-3.55724	1.34636e-07
17	WBGene00017690	F22A3.5	ceh-60				Hermaphrodite enriched	-3.36641	1.56821e-09
18	WBGene00010701	K09A9.3	ent-2				Hermaphrodite enriched	-2.54292	3.23312e-11	Hermaphrodite enriched	-2.92871	9.49236e-16
19	WBGene00004352	ZC53.7	rgs-9				Hermaphrodite enriched	-5.4366	0.000140117	Hermaphrodite enriched	-6.47761	7.78475e-12
20	WBGene00006926	C42D8.2	vit-2	Hermaphrodite enriched	-2.52465	0.00269219	Hermaphrodite enriched	-10.3387	2.6266e-54	Hermaphrodite enriched	-6.61858	7.4648e-35
Male enriched
1	WBGene00007081	AH6.3	AH6.3	Male enriched	2.80341	0.000462409				Male enriched	2.82847	2.13536e-06
2	WBGene00015024	B0205.10	B0205.10	Male enriched	2.68104	2.20184e-16	Male enriched	1.80197	1.98677e-09	Male enriched	3.08372	9.33194e-28
3	WBGene00015032	B0207.9	B0207.9				Male enriched	2.90117	0.000666379	Male enriched	1.84126	0.0413804
4	WBGene00015051	B0218.7	B0218.7				Male enriched	3.74003	4.96745e-05	Male enriched	3.30301	6.53615e-07
5	WBGene00015058	B0222.10	B0222.10				Male enriched	4.62229	0.000895366	Male enriched	3.47647	0.000130497
6	WBGene00015089	B0252.5	B0252.5							Male enriched	3.1771	6.53724e-08
7	WBGene00015094	B0261.6	B0261.6							Male enriched	2.65237	0.0153092
8	WBGene00044674	B0280.17	B0280.17							Male enriched	2.29738	0.0225509
9	WBGene00007159	B0379.7	B0379.7	Male enriched	3.26799	9.13041e-05	Male enriched	1.40149	0.0277171	Male enriched	4.47213	3.09399e-17
10	WBGene00007169	B0393.4	B0393.4	Male enriched	2.00035	0.0313795	Male enriched	1.52529	0.0170444	Male enriched	3.54383	2.23838e-10
11	WBGene00015244	B0524.5	B0524.5							Male enriched	3.49626	5.29566e-05
12	WBGene00007209	BE10.1	BE10.1							Male enriched	2.97408	0.000246531
13	WBGene00044127	BE10.5	BE10.5				Male enriched	1.03588	0.00796225	Male enriched	2.19377	6.19008e-11
14	WBGene00007239	C01G10.14	C01G10.14							Male enriched	3.73783	1.11642e-06
15	WBGene00044333	C01G12.13	C01G12.13							Male enriched	2.31952	0.0315577
16	WBGene00007244	C01G12.3	C01G12.3	Male enriched	3.06624	0.00108315				Male enriched	2.77184	2.21633e-06
17	WBGene00007274	C03C11.1	C03C11.1	Male enriched	3.03632	1.10932e-10	Male enriched	1.35867	6.81265e-06	Male enriched	3.06703	1.90623e-28
18	WBGene00007300	C04F12.6	C04F12.6				Male enriched	1.31681	0.0450395	Male enriched	2.96079	1.54542e-08
19	WBGene00014665	C04G2.3	C04G2.3							Male enriched	3.74457	1.51845e-05
20	WBGene00007307	C04G2.8	C04G2.8	Male enriched	2.42889	6.8448e-06	Male enriched	1.60307	0.00349581	Male enriched	2.51044	2.5773e-07
21	WBGene00007308	C04G2.9	C04G2.9	Male enriched	2.66554	6.12206e-13	Male enriched	1.58212	1.61884e-05	Male enriched	2.59589	1.19522e-14
22	WBGene00007337	C05C12.5	C05C12.5				Male enriched	2.66009	0.00016923	Male enriched	2.31131	0.000798578
23	WBGene00007354	C06A1.3	C06A1.3	Male enriched	2.10106	0.0494839				Male enriched	3.2119	5.15423e-06
24	WBGene00007408	C07B5.3	C07B5.3				Male enriched	2.0968	2.8347e-06	Male enriched	3.46427	9.27568e-14
25	WBGene00015572	C07G1.6	C07G1.6	Male enriched	1.90003	1.97001e-05	Male enriched	1.51794	7.93265e-08	Male enriched	1.95701	5.72425e-14
26	WBGene00015578	C07G3.10	C07G3.10							Male enriched	3.88793	0.00664346
27	WBGene00007457	C08F11.10	C08F11.10				Male enriched	2.98762	1.31038e-05	Male enriched	2.86284	3.15874e-05
28	WBGene00015627	C09B9.2	C09B9.2							Male enriched	3.56935	7.50545e-07
29	WBGene00015630	C09B9.7	C09B9.7							Male enriched	3.3124	1.95347e-07
30	WBGene00015634	C09D4.3	C09D4.3	Male enriched	3.58396	3.3167e-07				Male enriched	4.69379	4.36838e-19
31	WBGene00007478	C09F9.1	C09F9.1	Male enriched	3.54253	9.59782e-05				Male enriched	2.288	4.70647e-05
32	WBGene00007489	C09G5.7	C09G5.7	Male enriched	1.95377	0.00457566				Male enriched	3.36008	6.52997e-15
33	WBGene00015688	C10G11.8	C10G11.8	Male enriched	3.80517	7.24011e-06				Male enriched	3.97094	1.71477e-10
34	WBGene00015689	C10G11.9	C10G11.9	Male enriched	1.98518	8.82927e-14	Male enriched	1.51361	3.18733e-10	Male enriched	2.45136	3.27994e-27
35	WBGene00007601	C15C6.2	C15C6.2	Male enriched	3.06283	1.73673e-16	Male enriched	1.23965	0.000345464	Male enriched	2.74385	4.38321e-19
36	WBGene00015796	C15F1.5	C15F1.5							Male enriched	2.80535	1.63306e-05
37	WBGene00077576	C15H11.13	C15H11.13							Male enriched	4.92329	1.07614e-08
38	WBGene00015820	C16A11.7	C16A11.7							Male enriched	3.61555	3.91914e-07
39	WBGene00015855	C16C8.18	C16C8.18	Male enriched	3.10768	0.000181559				Male enriched	4.4714	1.07991e-11
40	WBGene00015856	C16C8.19	C16C8.19				Male enriched	7.95139	2.80961e-05	Male enriched	5.54958	0.000876175
41	WBGene00015847	C16C8.9	C16C8.9				Male enriched	7.42164	4.01266e-08	Male enriched	4.66993	1.79702e-08
42	WBGene00007639	C17D12.5	C17D12.5	Male enriched	2.96376	0.00520232				Male enriched	3.15476	3.49784e-05
43	WBGene00015929	C17H12.3	C17H12.3	Male enriched	3.47312	0.00144461	Male enriched	3.34232	0.000390449	Male enriched	4.27213	2.66118e-08
44	WBGene00015931	C17H12.5	C17H12.5	Male enriched	1.97669	0.000341233	Male enriched	1.16546	0.00214911	Male enriched	3.65209	3.12312e-26
45	WBGene00015970	C18E3.1	C18E3.1	Male enriched	3.3444	3.30227e-05	Male enriched	2.75058	0.0147749	Male enriched	4.39545	7.98682e-09
46	WBGene00015994	C18H7.4	C18H7.4	Male enriched	2.24791	6.57517e-09	Male enriched	1.16036	9.35345e-06	Male enriched	2.31561	8.42885e-23
47	WBGene00015997	C18H7.7	C18H7.7							Male enriched	3.73713	2.73307e-07
48	WBGene00016010	C23G10.1	C23G10.1							Male enriched	4.93333	5.32342e-09
49	WBGene00016040	C24A11.1	C24A11.1	Male enriched	2.26759	0.0332757				Male enriched	3.17618	1.9919e-05
50	WBGene00016053	C24D10.1	C24D10.1	Male enriched	2.56443	0.00591068				Male enriched	4.01311	3.33846e-18
51	WBGene00016083	C25A8.2	C25A8.2	Male enriched	1.93048	0.000716086				Male enriched	2.26676	2.83493e-09
52	WBGene00016085	C25A8.5	C25A8.5	Male enriched	2.78792	0.00136254				Male enriched	4.28698	1.42589e-15
53	WBGene00007714	C25D7.1	C25D7.1	Male enriched	2.98128	0.00239318				Male enriched	3.08444	1.76648e-05
54	WBGene00050940	C25D7.16	C25D7.16							Male enriched	2.59283	0.000883266
55	WBGene00044388	C27D6.11	C27D6.11	Male enriched	3.25725	0.0146556				Male enriched	3.98187	1.50047e-09
56	WBGene00016161	C27D6.3	C27D6.3				Male enriched	3.02308	0.00330548	Male enriched	1.99529	0.0478902
57	WBGene00007777	C27D8.1	C27D8.1	Male enriched	1.98593	0.0183902				Male enriched	3.4606	4.66991e-09
58	WBGene00007778	C27D8.2	C27D8.2	Male enriched	3.1567	1.39173e-10	Male enriched	1.11723	0.00295345	Male enriched	3.12638	6.31863e-22
59	WBGene00007791	C28A5.6	C28A5.6							Male enriched	3.25469	5.26752e-06
60	WBGene00016181	C28C12.11	C28C12.11				Male enriched	2.23391	0.00201456	Male enriched	3.00364	8.77042e-06
61	WBGene00016179	C28C12.3	C28C12.3				Male enriched	6.59941	8.98792e-32	Male enriched	5.3142	8.49433e-27
62	WBGene00016220	C29F9.5	C29F9.5	Male enriched	4.1012	0.0102163	Male enriched	5.90784	3.9909e-11	Male enriched	5.17954	8.75805e-10
63	WBGene00044177	C30G7.3	C30G7.3							Male enriched	3.61882	3.30187e-10
64	WBGene00016322	C32E8.4	C32E8.4							Male enriched	2.96067	0.00215145
65	WBGene00016358	C33F10.12	C33F10.12				Male enriched	3.58806	0.00665326	Male enriched	3.26903	0.00216622
66	WBGene00016356	C33F10.8	C33F10.8							Male enriched	3.79004	2.43736e-08
67	WBGene00016398	C34D4.2	C34D4.2	Male enriched	3.29356	0.00728602				Male enriched	4.51665	2.61167e-10
68	WBGene00016399	C34D4.3	C34D4.3				Male enriched	2.32854	0.00714687
69	WBGene00016413	C34F11.1	C34F11.1				Male enriched	1.08702	0.000730084	Male enriched	2.19773	7.15843e-15
70	WBGene00016416	C34F11.5	C34F11.5							Male enriched	3.72817	0.00551243
71	WBGene00016420	C34G6.3	C34G6.3							Male enriched	2.88395	0.000761696
72	WBGene00016433	C35B1.3	C35B1.3				Male enriched	8.41086	3.73392e-06	Male enriched	6.53869	0.000123289
73	WBGene00016462	C35E7.10	C35E7.10	Male enriched	2.46163	5.14871e-13				Male enriched	3.16411	1.53991e-35
74	WBGene00016461	C35E7.9	C35E7.9	Male enriched	1.92083	1.8889e-08	Male enriched	1.43313	1.40136e-06	Male enriched	2.35573	7.10579e-18
75	WBGene00007986	C36F7.5	C36F7.5	Male enriched	3.10508	2.78776e-10	Male enriched	1.24364	1.8114e-05	Male enriched	2.99333	1.08365e-30
76	WBGene00007987	C36H8.1	C36H8.1	Male enriched	2.99115	3.6706e-13	Male enriched	1.3429	2.90103e-05	Male enriched	2.98647	1.20676e-24
77	WBGene00016512	C38C3.3	C38C3.3							Male enriched	3.43346	3.68275e-10
78	WBGene00008007	C38D4.7	C38D4.7	Male enriched	1.58245	0.0165419	Male enriched	1.33941	0.00718306	Male enriched	4.33448	1.67147e-19
79	WBGene00016541	C39H7.1	C39H7.1	Male enriched	2.97595	2.41212e-10	Male enriched	1.26477	0.00042188	Male enriched	3.133	5.76223e-23
80	WBGene00008063	C41G7.6	C41G7.6	Male enriched	2.42096	1.47803e-07	Male enriched	1.40608	0.0016735	Male enriched	2.53333	1.45954e-10
81	WBGene00008079	C44B9.2	C44B9.2	Male enriched	2.16994	0.0255084				Male enriched	5.41697	8.6829e-14
82	WBGene00016675	C45G9.4	C45G9.4							Male enriched	4.99219	8.67983e-11
83	WBGene00016680	C45G9.9	C45G9.9							Male enriched	2.58119	0.00133596
84	WBGene00016707	C46E10.1	C46E10.1							Male enriched	3.44878	2.49233e-10
85	WBGene00008125	C47A4.5	C47A4.5	Male enriched	1.9172	4.98968e-07	Male enriched	1.42487	1.01708e-06	Male enriched	2.21053	7.366e-17
86	WBGene00008153	C47E12.10	C47E12.10	Male enriched	3.8648	6.46473e-05	Male enriched	1.61609	2.75634e-06	Male enriched	2.91917	2.02654e-20
87	WBGene00044216	C47E8.10	C47E8.10	Male enriched	1.81679	0.0308672				Male enriched	2.78572	4.18605e-12
88	WBGene00016807	C50D2.3	C50D2.3							Male enriched	2.732	0.015605
89	WBGene00016825	C50E10.1	C50E10.1	Male enriched	2.80358	1.59554e-12				Male enriched	2.37712	5.3936e-13
90	WBGene00016826	C50E10.2	C50E10.2	Male enriched	4.17336	0.00344889	Male enriched	1.14446	0.0301529	Male enriched	2.60253	2.21631e-09
91	WBGene00016845	C50F7.5	C50F7.5	Male enriched	1.19627	0.000862594	Male enriched	5.01331	2.14149e-54	Male enriched	2.93902	1.17832e-23
92	WBGene00016855	C50H11.8	C50H11.8	Male enriched	2.4322	3.57902e-12	Male enriched	4.01768	1.98387e-18	Male enriched	3.4851	1.62087e-17
93	WBGene00008274	K09C6.1	C53B4.4							down	-1.33127	0.0286405
94	WBGene00206524	C54E10.11	C54E10.11				Male enriched	8.01983	1.21352e-08	Male enriched	5.2181	1.39232e-07
95	WBGene00008312	C54G4.2	C54G4.2							Male enriched	3.6473	4.13189e-14
96	WBGene00016953	C55C3.3	C55C3.3	Male enriched	1.88725	2.88548e-05	Male enriched	1.92796	2.72155e-09	Male enriched	2.86022	4.67397e-21
97	WBGene00016954	C55C3.4	C55C3.4	Male enriched	4.16281	0.012926				Male enriched	3.50792	9.10923e-10
98	WBGene00016956	C55C3.6	C55C3.6	Male enriched	2.87462	0.00992136	Male enriched	2.16858	3.46779e-12	Male enriched	3.28793	2.31631e-26
99	WBGene00008423	D2045.5	D2045.5	Male enriched	1.44515	0.00640708	Male enriched	1.96331	2.02463e-12	Male enriched	2.54582	8.66972e-25
100	WBGene00017055	D2062.1	D2062.1	Male enriched	1.97062	0.0259559	Male enriched	1.29834	1.51595e-06	Male enriched	2.12515	5.20723e-19
101	WBGene00017058	D2062.6	D2062.6				Male enriched	4.34901	0.00252918
102	WBGene00017112	E03H12.5	E03H12.5	Male enriched	2.06043	0.000228236	Male enriched	1.76756	0.00068687	Male enriched	2.21598	3.39419e-06
103	WBGene00017114	E03H12.7	E03H12.7	Male enriched	2.52525	6.90165e-09				Male enriched	2.87405	4.65552e-27
104	WBGene00008498	F01D5.8	F01D5.8				Male enriched	1.36775	6.2483e-09	Male enriched	2.45628	7.45638e-29
105	WBGene00017172	F02C9.1	F02C9.1	Male enriched	2.91378	3.75857e-10	Male enriched	1.51086	5.28066e-06	Male enriched	3.1137	9.17682e-22
106	WBGene00008541	F07A5.2	F07A5.2							Male enriched	3.74496	0.00478754
107	WBGene00017227	F07G6.8	F07G6.8				Male enriched	7.50912	7.29139e-09	Male enriched	5.76777	2.63319e-07
108	WBGene00017297	F09E10.7	F09E10.7				Male enriched	4.57195	5.78383e-89	Male enriched	2.80444	2.19381e-31
109	WBGene00008661	F10G8.1	F10G8.1							Male enriched	2.64697	0.00833684
110	WBGene00017384	F11G11.4	F11G11.4	Male enriched	2.87804	0.0410873				Male enriched	3.75699	8.62859e-05
111	WBGene00017414	F13A2.5	F13A2.5	Male enriched	4.35765	0.0239379	Male enriched	5.52538	0.000135398	Male enriched	3.79994	0.000357077
112	WBGene00008724	F13A7.1	F13A7.1	Male enriched	2.19053	7.75032e-13	Male enriched	1.82729	7.125e-16	Male enriched	2.39311	3.37971e-28
113	WBGene00008725	F13A7.7	F13A7.7	Male enriched	4.55043	0.00288046				Male enriched	3.1266	7.7407e-09
114	WBGene00008743	F13D12.9	F13D12.9				Male enriched	1.58369	1.41229e-16	Male enriched	4.03017	1.33414e-84
115	WBGene00008811	F14F7.4	F14F7.4	Male enriched	2.36202	1.30544e-05	Male enriched	1.11859	0.0071154	Male enriched	2.56	1.1104e-12
116	WBGene00008812	F14F7.5	F14F7.5				Male enriched	2.97999	0.00123098	Male enriched	3.71973	8.398e-05
117	WBGene00008854	F15D3.4	F15D3.4	Male enriched	3.64123	3.31684e-05	Male enriched	1.35326	0.00762804	Male enriched	4.25042	2.47508e-19
118	WBGene00017520	F16G10.5	F16G10.5	Male enriched	2.14867	0.0369908	Male enriched	1.99485	9.50662e-06	Male enriched	4.17953	2.0442e-17
119	WBGene00017542	F17E9.5	F17E9.5	Male enriched	2.43654	2.32072e-13	Male enriched	1.44222	7.71338e-07	Male enriched	2.0718	2.18931e-14
120	WBGene00008949	F19B6.3	F19B6.3				Male enriched	1.29344	0.0432716	Male enriched	7.7034	7.39731e-11
121	WBGene00008961	F19H6.6	F19H6.6				Male enriched	5.03086	0.0023376
122	WBGene00017613	F20A1.1	F20A1.1							Male enriched	3.20998	2.26701e-11
123	WBGene00017621	F20A1.10	F20A1.10							Male enriched	2.99743	7.25361e-32
124	WBGene00008994	F21A3.4	F21A3.4	Male enriched	3.22948	1.47735e-06	Male enriched	1.21233	0.00478457	Male enriched	4.71776	1.54363e-29
125	WBGene00009016	F21D9.2	F21D9.2	Male enriched	3.27049	3.55732e-06	Male enriched	1.53301	7.91988e-07	Male enriched	2.7259	3.20698e-22
126	WBGene00017672	F21F3.2	F21F3.2	Male enriched	2.56394	0.000158907	Male enriched	1.18281	0.0170726	Male enriched	3.65341	1.96945e-17
127	WBGene00009028	F21H7.2	F21H7.2	Male enriched	2.67489	4.84176e-06	Male enriched	1.519	3.22971e-05	Male enriched	3.10036	9.87367e-21
128	WBGene00009031	F21H7.5	F21H7.5	Male enriched	2.35883	0.00141835				Male enriched	3.22255	8.98112e-10
129	WBGene00009039	F22B3.8	F22B3.8							Male enriched	3.48525	2.09849e-05
130	WBGene00009079	F23B12.1	F23B12.1	Male enriched	2.5825	0.000162926				Male enriched	4.58059	1.94343e-14
131	WBGene00009075	F23B2.7	F23B2.7	Male enriched	2.20497	0.000769781	Male enriched	1.14733	0.0133216	Male enriched	2.62514	3.13814e-11
132	WBGene00017736	F23C8.7	F23C8.7				Male enriched	1.11436	0.00181465	Male enriched	2.73073	7.18798e-18
133	WBGene00017737	F23C8.8	F23C8.8							Male enriched	3.18345	0.00125164
134	WBGene00017784	F25E5.3	F25E5.3				Male enriched	9.33185	2.33645e-07	Male enriched	4.87863	0.000575581
135	WBGene00017802	F26A1.3	F26A1.3	Male enriched	4.04872	0.000628864	Male enriched	1.5267	0.00118653	Male enriched	4.19965	1.95911e-19
136	WBGene00017803	F26A1.4	F26A1.4							Male enriched	5.26716	6.59656e-09
137	WBGene00194703	F26B1.8	F26B1.8				Male enriched	2.63495	0.00967494
138	WBGene00009182	F26H11.4	F26H11.4							Male enriched	3.40486	7.36109e-08
139	WBGene00017853	F27C1.3	F27C1.3	Male enriched	2.68768	0.00175467	Male enriched	1.79584	3.87134e-06	Male enriched	2.06384	4.84148e-09
140	WBGene00017902	F28E10.4	F28E10.4							Male enriched	3.98387	1.63171e-08
141	WBGene00017922	F29B9.7	F29B9.7	Male enriched	2.27687	0.00175467				Male enriched	2.31509	1.75406e-06
142	WBGene00009308	F32A11.3	F32A11.3	Male enriched	2.88399	1.13726e-09	Male enriched	1.8748	4.03555e-05	Male enriched	2.91837	2.96786e-12
143	WBGene00009313	F32B4.2	F32B4.2	Male enriched	2.61083	1.5085e-06	Male enriched	1.6783	3.00317e-07	Male enriched	2.80133	4.98786e-20
144	WBGene00017975	F32B5.1	F32B5.1	Male enriched	1.99338	2.40569e-17	Male enriched	1.56924	1.43178e-17	Male enriched	3.37391	3.8725e-79
145	WBGene00017978	F32B5.4	F32B5.4	Male enriched	2.79372	2.43874e-16	Male enriched	1.58247	2.52377e-10	Male enriched	1.9812	4.47418e-17
146	WBGene00009321	F32B6.4	F32B6.4	Male enriched	4.43885	0.000395492				Male enriched	4.25068	6.85308e-06
147	WBGene00009344	F32H2.7	F32H2.7				Male enriched	2.14364	0.00294861	Male enriched	2.47771	0.000172929
148	WBGene00018001	F33D11.2	F33D11.2	Male enriched	4.08759	0.0385618				Male enriched	3.02192	0.000602721
149	WBGene00009362	F33E2.6	F33E2.6				Male enriched	6.68214	3.5827e-06	Male enriched	5.60592	6.25027e-05
150	WBGene00009363	F33E2.7	F33E2.7				Male enriched	5.90792	9.12373e-05	Male enriched	3.85746	3.79842e-05
151	WBGene00009377	F34D10.8	F34D10.8	Male enriched	2.42114	8.51837e-08	Male enriched	1.18458	0.0031291	Male enriched	2.1896	4.52147e-10
152	WBGene00044365	F34D6.8	F34D6.8				Male enriched	7.32496	0.0461779
153	WBGene00009416	F35E2.9	F35E2.9							Male enriched	4.44725	3.31469e-12
154	WBGene00009457	F36A2.10	F36A2.10	Male enriched	1.87738	0.0268308				Male enriched	2.37994	6.85339e-06
155	WBGene00018081	F36A4.2	F36A4.2				Male enriched	2.73951	3.07388e-06	Male enriched	2.23463	9.78013e-05
156	WBGene00018083	F36A4.4	F36A4.4				Male enriched	2.28569	0.0170457
157	WBGene00009465	F36D1.6	F36D1.6				Male enriched	1.74393	0.00127435	Male enriched	4.06676	5.68663e-09
158	WBGene00219326	F36D3.16	F36D3.16	Male enriched	2.50438	0.0130691				Male enriched	3.59182	2.82923e-08
159	WBGene00009470	F36D3.4	F36D3.4							Male enriched	2.7674	2.23922e-05
160	WBGene00009473	F36D3.8	F36D3.8							Male enriched	3.41891	3.88708e-05
161	WBGene00018098	F36F12.7	F36F12.7	Male enriched	2.51588	4.54548e-12				Male enriched	2.89699	5.09599e-33
162	WBGene00009489	F36G9.13	F36G9.13							Male enriched	2.94049	7.98635e-09
163	WBGene00018127	F36H12.14	F36H12.14	Male enriched	2.96553	0.00498533				Male enriched	5.72789	3.28486e-14
164	WBGene00018119	F36H12.3	F36H12.3	Male enriched	2.08062	3.1725e-07	Male enriched	1.77109	1.26667e-08	Male enriched	2.4351	6.14457e-17
165	WBGene00018120	F36H12.4	F36H12.4	Male enriched	2.49764	1.47253e-09	Male enriched	1.1468	0.00128239	Male enriched	1.76154	2.37782e-08
166	WBGene00018121	F36H12.5	F36H12.5	Male enriched	3.30981	0.00141835				Male enriched	3.03222	1.70479e-05
167	WBGene00018135	F37A4.5	F37A4.5							Male enriched	1.50091	0.0053262
168	WBGene00018148	F37C4.8	F37C4.8							Male enriched	5.33529	4.54375e-09
169	WBGene00018165	F38A5.8	F38A5.8							Male enriched	2.74031	0.000609422
170	WBGene00018235	F40E12.2	F40E12.2	Male enriched	2.01003	0.0342812	Male enriched	1.19631	0.0131749	Male enriched	2.24139	7.28476e-08
171	WBGene00018232	F40E3.5	F40E3.5	Male enriched	1.77331	0.00193532	Male enriched	1.45047	0.00211239	Male enriched	3.56129	1.16719e-17
172	WBGene00014755	F40F12.8	F40F12.8	Male enriched	1.60888	0.0129204				Male enriched	2.4483	2.37236e-13
173	WBGene00018318	F41H10.5	F41H10.5							Male enriched	4.22361	4.48922e-20
174	WBGene00009641	F42G4.2	F42G4.2							Male enriched	3.36273	3.01167e-08
175	WBGene00009643	F42G4.6	F42G4.6	Male enriched	1.63168	0.0142725				Male enriched	3.19216	5.04557e-22
176	WBGene00009683	F44D12.6	F44D12.6	Male enriched	1.78518	0.0108623				Male enriched	3.4669	1.08336e-17
177	WBGene00009685	F44D12.8	F44D12.8	Male enriched	2.67702	0.0133142				Male enriched	4.52273	4.24776e-12
178	WBGene00009705	F44F4.10	F44F4.10	Male enriched	2.45107	0.0291281	Male enriched	1.27626	0.00191497	Male enriched	2.52162	1.39248e-12
179	WBGene00009708	F44G3.7	F44G3.7	Male enriched	3.81628	0.00239363				Male enriched	3.94634	6.19726e-15
180	WBGene00009748	F46A8.5	F46A8.5				Male enriched	8.29913	1.84604e-06	Male enriched	5.67972	0.000257861
181	WBGene00009749	F46A8.6	F46A8.6	Male enriched	2.3987	3.0109e-06	Male enriched	1.03683	0.00197693	Male enriched	2.62011	7.27525e-19
182	WBGene00009751	F46A8.8	F46A8.8				Male enriched	7.06204	1.21125e-12	Male enriched	4.69203	1.25162e-14
183	WBGene00018500	F46F5.9	F46F5.9	Male enriched	4.13391	0.0150114				Male enriched	2.90252	0.000373473
184	WBGene00018563	F47D12.7	F47D12.7	Male enriched	3.60478	0.00972723				Male enriched	4.30651	3.71116e-06
185	WBGene00018580	F47G6.3	F47G6.3	Male enriched	3.14509	3.08254e-05	Male enriched	1.04895	0.0315361	Male enriched	3.61307	8.29527e-18
186	WBGene00009884	F49C12.15	F49C12.15				Male enriched	3.68124	0.000221704	Male enriched	1.68963	0.0304353
187	WBGene00009893	F49E11.7	F49E11.7							Male enriched	4.70187	4.13873e-11
188	WBGene00018652	F49F1.12	F49F1.12	Male enriched	2.24573	2.56866e-05	Male enriched	1.87604	1.05832e-06	Male enriched	2.97094	3.00842e-16
189	WBGene00018644	F49F1.3	F49F1.3				Male enriched	6.93979	5.19094e-05	Male enriched	3.66367	0.0125591
190	WBGene00018649	F49F1.9	F49F1.9				Male enriched	7.5526	0.00413063	Male enriched	5.17658	0.0381344
191	WBGene00009948	F52H3.6	F52H3.6							Male enriched	2.41141	0.000900153
192	WBGene00018745	F53C3.1	F53C3.1	Male enriched	2.81918	2.7246e-07	Male enriched	1.38185	0.000186746	Male enriched	2.93425	3.19639e-18
193	WBGene00018773	F53G12.8	F53G12.8	Male enriched	1.47122	0.0235279	Male enriched	1.23299	0.0170444	Male enriched	2.07901	2.63499e-06
194	WBGene00010035	F54C8.1	F54C8.1							Male enriched	3.54794	4.02549e-08
195	WBGene00018822	F54D12.9	F54D12.9				Male enriched	6.83664	0.000353176	Male enriched	4.29497	0.0128408
196	WBGene00018841	F54H5.5	F54H5.5							Male enriched	3.97445	0.00818818
197	WBGene00010114	F55D12.6	F55D12.6	Male enriched	2.26565	3.79225e-09	Male enriched	1.26081	6.72225e-06	Male enriched	1.86217	3.5983e-13
198	WBGene00018926	F56A11.6	F56A11.6	Male enriched	2.34687	4.56377e-10	Male enriched	1.53017	8.04924e-09	Male enriched	2.6522	8.4474e-27
199	WBGene00018930	F56B3.6	F56B3.6	Male enriched	2.41707	0.00307236				Male enriched	2.99878	4.92108e-07
200	WBGene00018945	F56C3.8	F56C3.8	Male enriched	1.1174	0.00431076	Male enriched	5.29944	2.88575e-71	Male enriched	6.55865	2.90693e-104
201	WBGene00044250	F56G4.7	F56G4.7	Male enriched	4.22635	0.0193245				Male enriched	5.59818	1.01745e-05
202	WBGene00018999	F57B9.8	F57B9.8							Male enriched	4.34879	0.00011667
203	WBGene00019020	F57H12.5	F57H12.5	Male enriched	3.08781	0.000279786	Male enriched	1.29701	0.0137813	Male enriched	4.49663	3.78674e-15
204	WBGene00010226	F58A4.1	F58A4.1				Male enriched	4.13016	1.0918e-15	Male enriched	5.2182	4.65727e-31
205	WBGene00019024	F58A6.5	F58A6.5	Male enriched	3.30741	0.0127427				Male enriched	3.71142	5.78914e-06
206	WBGene00019026	F58A6.9	F58A6.9	Male enriched	2.52199	0.0350699				Male enriched	2.98708	0.000587851
207	WBGene00010241	F58D2.2	F58D2.2							Male enriched	3.81123	0.00104757
208	WBGene00010254	F58E6.5	F58E6.5	Male enriched	1.69765	0.00278457	Male enriched	1.35228	0.000974726	Male enriched	2.99124	8.56151e-17
209	WBGene00010265	F58G1.3	F58G1.3	Male enriched	2.04854	1.33169e-09	Male enriched	1.33609	2.12209e-06	Male enriched	2.87549	8.26635e-29
210	WBGene00010289	F58H1.6	F58H1.6							Male enriched	2.87345	0.018556
211	WBGene00019081	F59A3.8	F59A3.8	Male enriched	3.81791	6.94171e-06	Male enriched	1.21155	0.000283915	Male enriched	3.91186	2.0514e-30
212	WBGene00019084	F59A6.2	F59A6.2	Male enriched	1.5612	8.78632e-06	Male enriched	1.26505	1.23398e-05	Male enriched	2.13672	5.23051e-16
213	WBGene00019119	F59E12.3	F59E12.3							Male enriched	5.31778	3.30799e-05
214	WBGene00019169	H06I04.5	H06I04.5	Male enriched	3.48973	0.0275186				Male enriched	4.84291	1.0126e-10
215	WBGene00010373	H08M01.1	H08M01.1	Male enriched	4.13979	0.000162836	Male enriched	1.10732	0.000388652	Male enriched	2.55224	1.52797e-20
216	WBGene00019194	H12I13.6	H12I13.6	Male enriched	2.1835	1.29615e-13				Male enriched	2.11531	4.97769e-19
217	WBGene00019260	H34I24.1	H34I24.1							Male enriched	3.49945	2.6951e-06
218	WBGene00019356	K03B4.6	K03B4.6							Male enriched	2.41753	0.0158846
219	WBGene00010547	K03H1.12	K03H1.12	Male enriched	2.63154	7.90839e-10	Male enriched	1.38925	4.37307e-06	Male enriched	2.59001	5.48298e-21
220	WBGene00010578	K04H8.3	K04H8.3	Male enriched	5.32748	0.000143229	Male enriched	8.28454	5.32938e-13	Male enriched	5.31839	1.21489e-07
221	WBGene00019410	K05F1.9	K05F1.9	Male enriched	2.93669	0.0375899	Male enriched	2.53929	0.000169755
222	WBGene00019430	K06A5.2	K06A5.2	Male enriched	2.54869	0.000457659				Male enriched	2.87043	3.52002e-08
223	WBGene00010612	K07A1.5	K07A1.5	Male enriched	3.66881	1.1406e-10	Male enriched	1.85018	2.65615e-17	Male enriched	2.50318	7.15999e-36
224	WBGene00019461	K07A3.3	K07A3.3	Male enriched	3.419	0.00200726				Male enriched	3.22725	1.81292e-13
225	WBGene00010636	K07F5.8	K07F5.8	Male enriched	2.42681	0.0419989				Male enriched	3.89973	3.92203e-09
226	WBGene00019506	K07H8.5	K07H8.5	Male enriched	2.89662	0.0343625				Male enriched	3.74225	1.22129e-08
227	WBGene00010650	K08C9.1	K08C9.1	Male enriched	3.79881	0.0312915				Male enriched	3.36287	5.19054e-08
228	WBGene00010651	K08C9.2	K08C9.2	Male enriched	2.49314	3.75857e-10	Male enriched	1.25189	0.000834816	Male enriched	2.53627	1.79343e-14
229	WBGene00010679	K08F4.5	K08F4.5	Male enriched	1.77928	3.3208e-05	Male enriched	1.32213	4.24791e-06	Male enriched	2.67716	9.18275e-25
230	WBGene00010712	K09B11.5	K09B11.5	Male enriched	2.78428	2.09609e-05	Male enriched	2.00664	4.00462e-05	Male enriched	3.87309	9.42631e-18
231	WBGene00010715	K09C8.2	K09C8.2				Male enriched	10.0836	3.91161e-09	Male enriched	5.30467	4.81344e-05
232	WBGene00010719	K09E4.1	K09E4.1	Male enriched	1.93654	1.49802e-11	Male enriched	1.9738	6.48009e-16	Male enriched	2.16353	4.57386e-20
233	WBGene00019586	K09F6.3	K09F6.3							Male enriched	4.10586	6.60735e-07
234	WBGene00019626	K10C9.7	K10C9.7							Male enriched	4.03322	0.000472355
235	WBGene00010763	K10H10.7	K10H10.7	Male enriched	2.57907	6.43442e-15	Male enriched	1.21096	2.21294e-06	Male enriched	2.55079	7.51649e-27
236	WBGene00019642	K11C4.1	K11C4.1	Male enriched	2.79913	0.000321126				Male enriched	3.18641	4.13189e-14
237	WBGene00044896	K12C11.5	K12C11.5	Male enriched	3.34405	0.00736887				Male enriched	2.74503	4.91808e-14
238	WBGene00010786	K12D12.4	K12D12.4							Male enriched	2.85548	0.000744578
239	WBGene00019688	K12H6.8	K12H6.8				Male enriched	7.27018	1.22635e-05	Male enriched	4.74003	0.000462861
240	WBGene00010829	M02B1.4	M02B1.4	Male enriched	2.86183	3.70111e-08	Male enriched	1.69683	9.12616e-08	Male enriched	2.60823	1.65794e-18
241	WBGene00019773	M04G7.2	M04G7.2	Male enriched	3.50185	2.47423e-06	Male enriched	2.00951	2.92145e-06	Male enriched	4.22331	6.31863e-22
242	WBGene00010920	M117.4	M117.4	Male enriched	2.68006	5.26826e-06	Male enriched	1.59495	5.90207e-09	Male enriched	3.74291	1.09713e-43
243	WBGene00010946	M176.10	M176.10				Male enriched	7.95266	1.24797e-09	Male enriched	5.66856	4.07052e-11
244	WBGene00014813	M176.9	M176.9	Male enriched	2.90163	0.0105036				Male enriched	4.99393	9.24749e-18
245	WBGene00010900	M28.9	M28.9							Male enriched	3.37938	1.43221e-06
246	WBGene00010886	M7.10	M7.10				Male enriched	8.36748	0.00985868
247	WBGene00019785	M70.3	M70.3	Male enriched	1.5857	0.00091445				Male enriched	2.76377	7.40524e-18
248	WBGene00010969	R01E6.5	R01E6.5	Male enriched	3.55653	7.68327e-17	Male enriched	7.23129	2.0596e-69	Male enriched	4.96622	1.12574e-32
249	WBGene00010980	R02D5.7	R02D5.7	Male enriched	1.54379	1.05219e-05				Male enriched	2.00058	3.47533e-15
250	WBGene00019834	R02F2.5	R02F2.5				Male enriched	1.32388	0.018285	Male enriched	3.36546	3.13814e-11
251	WBGene00011042	R05H10.1	R05H10.1				Male enriched	1.61245	2.42053e-09	Male enriched	5.42882	1.48963e-63
252	WBGene00011120	R07E5.15	R07E5.15				Male enriched	3.25679	5.92125e-05	Male enriched	3.12285	8.48622e-05
253	WBGene00011114	R07E5.6	R07E5.6	Male enriched	1.82906	8.29947e-05	Male enriched	1.31495	0.000229276	Male enriched	2.63101	1.19503e-16
254	WBGene00019949	R08C7.5	R08C7.5	Male enriched	2.73095	0.00276967	Male enriched	1.43971	0.00903173	Male enriched	3.48032	2.74566e-12
255	WBGene00019972	R09A1.2	R09A1.2							Male enriched	2.91323	1.94062e-08
256	WBGene00011176	R09E10.6	R09E10.6				Male enriched	2.06179	2.03766e-06	Male enriched	1.3836	0.000831221
257	WBGene00011288	R102.1	R102.1				Male enriched	2.51502	0.000216983	Male enriched	3.97213	3.57586e-09
258	WBGene00019997	R10F2.6	R10F2.6	Male enriched	2.5554	0.000765235	Male enriched	1.26841	0.0138669	Male enriched	2.64616	1.43085e-09
259	WBGene00011260	R13G10.4	R13G10.4	Male enriched	3.09991	0.00106948				Male enriched	3.81287	2.46337e-10
260	WBGene00020071	R13H9.5	R13H9.5	Male enriched	2.99111	1.96364e-05				Male enriched	3.63678	3.20949e-19
261	WBGene00020105	R148.7	R148.7	Male enriched	1.19619	0.048278				Male enriched	3.60782	6.47054e-19
262	WBGene00020117	R155.3	R155.3	Male enriched	2.2438	0.0451731	Male enriched	1.02224	0.0401548	Male enriched	3.1412	1.71384e-12
263	WBGene00011277	R53.8	R53.8				Male enriched	6.55126	3.5369e-07	Male enriched	4.54547	6.29062e-05
264	WBGene00011326	T01D3.1	T01D3.1							Male enriched	3.09592	0.00450133
265	WBGene00044777	T02B11.9	T02B11.9							Male enriched	3.5517	6.4028e-06
266	WBGene00020179	T02H6.9	T02H6.9				Male enriched	6.23565	2.72728e-12	Male enriched	5.10552	1.49007e-10
267	WBGene00020223	T05A7.6	T05A7.6	Male enriched	2.31379	0.01274				Male enriched	4.15062	6.53413e-12
268	WBGene00020233	T05A8.7	T05A8.7	Male enriched	3.54584	0.00314249	Male enriched	6.48329	4.38932e-07	Male enriched	5.0373	6.51698e-05
269	WBGene00011478	T05D4.5	T05D4.5	Male enriched	1.89614	0.000512378				Male enriched	2.14339	5.83662e-19
270	WBGene00011491	T05F1.5	T05F1.5				Male enriched	1.34462	0.0419075	Male enriched	4.17509	6.46158e-14
271	WBGene00011493	T05F1.8	T05F1.8				Male enriched	3.11275	0.0046888	Male enriched	2.75628	0.00408649
272	WBGene00020289	T06C10.3	T06C10.3	Male enriched	4.04719	1.18369e-05				Male enriched	5.13179	3.11636e-16
273	WBGene00011546	T06G6.4	T06G6.4				Male enriched	3.0273	9.25692e-08	Male enriched	3.82872	4.05145e-11
274	WBGene00020350	T08B2.12	T08B2.12				Male enriched	2.45472	0.00587565
275	WBGene00020353	T08B6.4	T08B6.4	Male enriched	2.80332	6.39318e-05	Male enriched	1.7306	0.00153705	Male enriched	4.43685	5.25525e-20
276	WBGene00011617	T08G3.4	T08G3.4							Male enriched	4.17097	3.33087e-05
277	WBGene00011669	T09F5.10	T09F5.10	Male enriched	2.16901	0.00460248	Male enriched	1.15059	2.82445e-05	Male enriched	2.40425	3.79669e-23
278	WBGene00011685	T10B10.9	T10B10.9	Male enriched	4.44457	0.000212081	Male enriched	8.14913	3.61189e-16	Male enriched	6.32796	3.63017e-12
279	WBGene00020388	T10B5.2	T10B5.2	Male enriched	2.2213	0.00955039	Male enriched	1.2868	0.0357339	Male enriched	3.9603	1.02096e-12
280	WBGene00020435	T11F8.4	T11F8.4	Male enriched	4.00752	0.000915512				Male enriched	4.24603	1.2597e-15
281	WBGene00011748	T13F2.9	T13F2.9	Male enriched	4.55436	0.0108366	Male enriched	2.43607	0.00817721	Male enriched	1.95208	0.0266334
282	WBGene00011754	T13F3.7	T13F3.7				Male enriched	4.79508	0.00167981	Male enriched	5.96747	1.15174e-05
283	WBGene00044205	T13F3.8	T13F3.8	Male enriched	2.01681	5.08569e-11	Male enriched	1.1706	6.097e-06	Male enriched	2.41517	5.73208e-25
284	WBGene00011777	T14G10.8	T14G10.8							Male enriched	2.41727	0.023944
285	WBGene00219411	T14G12.11	T14G12.11				Male enriched	4.69013	0.00816443	Male enriched	5.23149	3.46203e-05
286	WBGene00011795	T16A9.5	T16A9.5	Male enriched	3.21303	4.57252e-07				Male enriched	2.01738	3.28755e-05
287	WBGene00020627	T20F5.5	T20F5.5				Male enriched	1.33276	0.00721481	Male enriched	3.41155	3.01251e-15
288	WBGene00011911	T22B3.3	T22B3.3							Male enriched	1.81133	0.00328313
289	WBGene00020713	T23B3.5	T23B3.5	Male enriched	2.45835	3.6706e-13	Male enriched	1.54299	9.07353e-07	Male enriched	2.1713	1.12389e-13
290	WBGene00044298	T23B7.2	T23B7.2				Male enriched	2.63776	0.00336032	Male enriched	3.85164	5.89992e-06
291	WBGene00011951	T23F6.3	T23F6.3	Male enriched	1.87281	5.64126e-09	Male enriched	1.15968	1.82344e-09	Male enriched	2.71958	2.01443e-49
292	WBGene00011968	T23G11.1	T23G11.1	Male enriched	4.53275	0.00410288	Male enriched	1.90876	0.00564631	Male enriched	1.80013	0.0034783
293	WBGene00020840	T27A3.4	T27A3.4	Male enriched	1.71669	1.63812e-07	Male enriched	1.83017	3.0327e-09	Male enriched	2.31636	2.7592e-15
294	WBGene00020841	T27A3.5	T27A3.5							Male enriched	3.69548	3.19111e-09
295	WBGene00012087	T27E7.1	T27E7.1	Male enriched	3.63819	3.77568e-18	Male enriched	1.51265	8.47027e-13	Male enriched	2.96584	5.34146e-50
296	WBGene00012138	T28F4.3	T28F4.3	Male enriched	2.58383	0.000140925				Male enriched	3.12132	3.23654e-13
297	WBGene00077750	W01B6.11	W01B6.11							Male enriched	3.327	9.78382e-05
298	WBGene00012189	W02A2.4	W02A2.4				Male enriched	1.96701	0.00748977	Male enriched	3.80767	4.59302e-08
299	WBGene00012207	W02B12.12	W02B12.12	Male enriched	2.41614	0.0182117				Male enriched	2.76824	5.32235e-06
300	WBGene00012223	W03C9.8	W03C9.8				Male enriched	2.91994	9.5583e-08	Male enriched	1.92124	0.000196318
301	WBGene00020991	W03D8.10	W03D8.10	Male enriched	4.5559	1.46452e-06	Male enriched	1.91762	1.06777e-06	Male enriched	4.08496	1.05011e-27
302	WBGene00020985	W03D8.2	W03D8.2	Male enriched	1.21811	0.0256971	Male enriched	1.04087	0.00434024	Male enriched	2.57334	7.4318e-16
303	WBGene00020986	W03D8.3	W03D8.3	Male enriched	1.63629	8.3298e-06	Male enriched	1.39653	5.72669e-07	Male enriched	2.84916	2.40833e-28
304	WBGene00020989	W03D8.8	W03D8.8				Male enriched	4.99751	0.000215801	Male enriched	2.93801	0.00342301
305	WBGene00020990	W03D8.9	W03D8.9	Male enriched	2.65127	9.60764e-14	Male enriched	1.61114	1.55917e-08	Male enriched	2.67903	6.39583e-24
306	WBGene00021007	W03F11.4	W03F11.4	Male enriched	3.01095	7.3507e-05				Male enriched	3.67022	1.22557e-09
307	WBGene00021010	W03G1.2	W03G1.2	Male enriched	3.16951	9.73321e-06				Male enriched	4.77527	4.02142e-17
308	WBGene00014854	W05B2.3	W05B2.3				Male enriched	2.05318	0.0108626	Male enriched	3.33197	3.98548e-06
309	WBGene00021114	W09C3.7	W09C3.7	Male enriched	2.90936	2.54324e-06				Male enriched	2.58702	1.43203e-08
310	WBGene00021120	W09G12.6	W09G12.6				Male enriched	7.70801	9.99655e-05	Male enriched	5.02508	0.00255924
311	WBGene00021121	W09G12.7	W09G12.7				Male enriched	2.53124	1.80935e-17	Male enriched	1.70524	1.45476e-08
312	WBGene00013651	Y105C5B.11	Y105C5B.11				Male enriched	2.26187	0.0180855	Male enriched	2.96944	0.000707656
313	WBGene00013723	Y106G6H.13	Y106G6H.13				Male enriched	3.45622	0.00581715
314	WBGene00022444	Y110A2AL.7	Y110A2AL.7				Male enriched	8.06694	3.82041e-06	Male enriched	4.98233	0.0013919
315	WBGene00013771	Y113G7C.1	Y113G7C.1	Male enriched	1.93818	2.82839e-07	Male enriched	1.68433	9.02721e-09	Male enriched	3.26435	1.96004e-32
316	WBGene00022467	Y119C1B.1	Y119C1B.1	Male enriched	3.17145	2.26936e-06	Male enriched	1.36201	1.79402e-05	Male enriched	2.7231	3.69099e-21
317	WBGene00014863	Y11D7A.16	Y11D7A.16				Male enriched	7.36148	5.92568e-08	Male enriched	4.09361	3.15055e-07
318	WBGene00050903	Y17D7C.4	Y17D7C.4	Male enriched	2.22934	1.19217e-09	Male enriched	2.86003	2.46787e-12	Male enriched	4.05883	1.57965e-13
319	WBGene00044030	Y17G7B.23	Y17G7B.23				Male enriched	6.9313	0.00820057
320	WBGene00012486	Y18D10A.21	Y18D10A.21	Male enriched	2.6736	0.0204774	Male enriched	1.75288	0.000700059	Male enriched	2.37307	1.19002e-07
321	WBGene00021215	Y18H1A.11	Y18H1A.11							Male enriched	1.97668	6.36614e-12
322	WBGene00044434	Y18H1A.15	Y18H1A.15	Male enriched	2.42659	4.73132e-05	Male enriched	1.40985	0.00190655	Male enriched	3.08757	6.62943e-14
323	WBGene00012379	Y1A5A.1	Y1A5A.1	Male enriched	3.22517	4.96763e-10				Male enriched	4.13566	7.61369e-20
324	WBGene00021265	Y22D7AR.12	Y22D7AR.12	Male enriched	2.24977	0.0110712	Male enriched	1.15545	0.0462402	Male enriched	4.60588	4.50208e-16
325	WBGene00021287	Y24D9B.1	Y24D9B.1	Male enriched	1.91981	3.42119e-05	Male enriched	1.53651	1.68219e-07	Male enriched	2.69545	2.30409e-22
326	WBGene00021302	Y32G9A.3	Y32G9A.3							Male enriched	2.9529	2.54236e-05
327	WBGene00012547	Y37D8A.5	Y37D8A.5	Male enriched	1.91151	0.00307236	Male enriched	1.48637	0.00197693	Male enriched	3.10999	1.4941e-13
328	WBGene00021358	Y37E11AL.2	Y37E11AL.2	Male enriched	2.59139	8.26297e-13	Male enriched	1.62062	1.33557e-06	Male enriched	2.86371	1.91797e-20
329	WBGene00021373	Y37E11AR.7	Y37E11AR.7				Male enriched	1.76612	0.00951198	Male enriched	4.31432	1.51152e-10
330	WBGene00021381	Y37E11B.10	Y37E11B.10	Male enriched	2.96582	1.16843e-22	Male enriched	1.71375	1.81814e-17	Male enriched	2.68267	1.03204e-43
331	WBGene00021382	Y37F4.1	Y37F4.1							Male enriched	3.39786	1.29505e-10
332	WBGene00012595	Y38E10A.17	Y38E10A.17	Male enriched	1.90296	0.000442195	Male enriched	1.76242	7.25252e-05	Male enriched	2.21087	6.35335e-08
333	WBGene00012605	Y38F1A.1	Y38F1A.1	Male enriched	1.83616	2.30595e-12	Male enriched	1.0937	1.415e-06	Male enriched	2.72479	1.95765e-38
334	WBGene00012636	Y38H8A.2	Y38H8A.2							Male enriched	4.156	2.02212e-11
335	WBGene00012637	Y38H8A.3	Y38H8A.3							Male enriched	3.2645	1.72938e-06
336	WBGene00012638	Y38H8A.4	Y38H8A.4	Male enriched	2.94198	3.37408e-08	Male enriched	1.32481	0.000112592	Male enriched	3.00932	1.36768e-22
337	WBGene00012679	Y39B6A.18	Y39B6A.18							Male enriched	2.85219	4.39073e-06
338	WBGene00012689	Y39B6A.30	Y39B6A.30	Male enriched	3.1355	0.00468763	Male enriched	1.01272	0.0307248	Male enriched	3.41061	2.41312e-17
339	WBGene00012671	Y39B6A.9	Y39B6A.9	Male enriched	4.53209	1.86957e-65	Male enriched	8.87762	1.80798e-235	Male enriched	5.4617	1.57163e-97
340	WBGene00012711	Y39E4A.1	Y39E4A.1	Male enriched	3.30908	0.00346905				Male enriched	2.28842	7.03777e-05
341	WBGene00021471	Y39G10AR.15	Y39G10AR.15	Male enriched	2.52946	0.00452755	Male enriched	1.69052	0.00208349	Male enriched	3.45851	7.13581e-13
342	WBGene00021472	Y39G10AR.16	Y39G10AR.16	Male enriched	2.50279	5.20309e-09	Male enriched	1.91334	1.25399e-12	Male enriched	2.62834	8.01282e-25
343	WBGene00012731	Y39G8C.2	Y39G8C.2	Male enriched	2.50085	2.55456e-05	Male enriched	1.13143	0.00556291	Male enriched	2.85094	2.92768e-15
344	WBGene00012749	Y41C4A.1	Y41C4A.1				Male enriched	2.15245	0.00134255	Male enriched	5.16364	1.9816e-08
345	WBGene00012754	Y41C4A.7	Y41C4A.7							Male enriched	4.08144	1.39533e-06
346	WBGene00021504	Y41D4A.1	Y41D4A.1				Male enriched	4.48282	2.08443e-18	Male enriched	5.55898	1.07464e-06
347	WBGene00012785	Y43C5B.2	Y43C5B.2	Male enriched	2.98542	0.030806				Male enriched	3.78734	9.4086e-08
348	WBGene00012809	Y43F8A.2	Y43F8A.2	Male enriched	3.75199	5.87472e-11	Male enriched	1.16601	0.00298054	Male enriched	2.97296	2.69796e-18
349	WBGene00077688	Y43F8B.19	Y43F8B.19				Male enriched	7.19194	2.76993e-09	Male enriched	6.8403	3.17578e-12
350	WBGene00012827	Y43F8C.5	Y43F8C.5							Male enriched	2.59387	0.0097518
351	WBGene00012831	Y43F8C.9	Y43F8C.9							Male enriched	2.24867	0.00014944
352	WBGene00012871	Y45F10B.3	Y45F10B.3	Male enriched	2.6263	1.90788e-12	Male enriched	1.32732	1.32799e-07	Male enriched	2.42264	1.42454e-25
353	WBGene00012859	Y45F3A.1	Y45F3A.1							Male enriched	2.51183	3.88019e-05
354	WBGene00012905	Y46G5A.14	Y46G5A.14	Male enriched	2.36525	2.42569e-05				Male enriched	1.30407	0.000227686
355	WBGene00012912	Y46G5A.22	Y46G5A.22	Male enriched	2.54482	0.0231491				Male enriched	4.31714	9.57757e-12
356	WBGene00012924	Y47D3A.5	Y47D3A.5	Male enriched	2.41327	0.00470554	Male enriched	1.37889	0.00061651	Male enriched	2.08756	3.36207e-09
357	WBGene00021623	Y47D7A.11	Y47D7A.11				Male enriched	5.92775	0.0246669
358	WBGene00021624	Y47D7A.12	Y47D7A.12				Male enriched	5.11592	3.78646e-33	Male enriched	4.35807	1.04029e-26
359	WBGene00021639	Y47G6A.13	Y47G6A.13	Male enriched	2.27401	1.34738e-06	Male enriched	1.1142	0.00137737	Male enriched	3.86208	5.1764e-32
360	WBGene00012979	Y48B6A.5	Y48B6A.5	Male enriched	3.71763	9.99782e-09	Male enriched	1.38548	0.00422777	Male enriched	4.83765	6.09261e-29
361	WBGene00021678	Y48G1C.5	Y48G1C.5							Male enriched	3.933	6.25071e-05
362	WBGene00021693	Y48G8AR.2	Y48G8AR.2				Male enriched	1.6215	0.00130959
363	WBGene00021694	Y48G8AR.3	Y48G8AR.3				Male enriched	7.16237	4.35998e-08	Male enriched	5.758	4.15888e-06
364	WBGene00013033	Y49E10.10	Y49E10.10	Male enriched	2.27213	3.25253e-08	Male enriched	1.5365	3.51678e-08	Male enriched	2.66494	1.42759e-24
365	WBGene00021718	Y49F6B.6	Y49F6B.6				Male enriched	7.63332	0.00992363	Male enriched	6.3105	0.0146192
366	WBGene00021151	Y4C6A.1	Y4C6A.1							Male enriched	4.81073	4.30751e-09
367	WBGene00013053	Y50E8A.10	Y50E8A.10				Male enriched	1.49336	0.00896945	Male enriched	3.20717	1.03357e-10
368	WBGene00013068	Y51A2B.4	Y51A2B.4	Male enriched	3.78395	0.0332677				Male enriched	3.93652	4.43752e-09
369	WBGene00013072	Y51A2D.1	Y51A2D.1				Male enriched	6.25395	0.00379362	Male enriched	6.7398	0.000728604
370	WBGene00013076	Y51A2D.8	Y51A2D.8				Male enriched	5.06725	3.11534e-12	Male enriched	4.98517	6.15688e-14
371	WBGene00013107	Y51H4A.13	Y51H4A.13	Male enriched	1.73856	0.00677947	Male enriched	1.88948	1.31122e-06	Male enriched	3.53278	2.02241e-21
372	WBGene00021787	Y51H7C.9	Y51H7C.9	Male enriched	2.02631	0.000113879	Male enriched	1.45404	1.45536e-05	Male enriched	2.30013	4.48632e-14
373	WBGene00013148	Y53F4A.2	Y53F4A.2	Male enriched	2.29946	0.000129339				Male enriched	1.57819	0.00154739
374	WBGene00013158	Y53F4B.11	Y53F4B.11	Male enriched	2.89583	7.05624e-08	Male enriched	1.27105	0.0125431	Male enriched	3.34837	7.39432e-15
375	WBGene00013190	Y54E2A.5	Y54E2A.5							Male enriched	2.09082	1.85741e-05
376	WBGene00013192	Y54E2A.7	Y54E2A.7	Male enriched	3.38481	5.57483e-10	Male enriched	1.73404	1.76609e-07	Male enriched	2.84411	4.42681e-20
377	WBGene00013198	Y54E5A.2	Y54E5A.2							Male enriched	3.0015	3.21129e-06
378	WBGene00021858	Y54F10BM.3	Y54F10BM.3	Male enriched	2.81225	1.01974e-07	Male enriched	1.24263	0.000281155	Male enriched	4.13341	1.96004e-32
379	WBGene00021878	Y54G2A.13	Y54G2A.13	Male enriched	2.61687	9.55305e-05				Male enriched	4.19113	9.72182e-21
380	WBGene00021908	Y55B1AR.4	Y55B1AR.4							Male enriched	3.70592	0.000150786
381	WBGene00013279	Y57A10B.7	Y57A10B.7	Male enriched	2.42509	0.0351563				Male enriched	3.47284	3.60188e-11
382	WBGene00013290	Y57G11A.2	Y57G11A.2	Male enriched	4.17126	2.24885e-11	Male enriched	1.60214	8.47027e-13	Male enriched	3.6953	1.00009e-67
383	WBGene00043743	Y59E9AL.2	Y59E9AL.2	Male enriched	2.97125	5.42258e-12	Male enriched	1.58693	4.01266e-08	Male enriched	2.64304	5.55968e-23
384	WBGene00021993	Y59E9AL.3	Y59E9AL.3	Male enriched	2.24644	0.000867306	Male enriched	1.40999	0.0142942	Male enriched	2.82015	8.1064e-09
385	WBGene00021996	Y59E9AL.6	Y59E9AL.6	Male enriched	2.27414	7.75032e-13	Male enriched	1.5907	3.76314e-08	Male enriched	2.51366	1.3204e-20
386	WBGene00013388	Y62F5A.10	Y62F5A.10	Male enriched	1.60348	0.00450335	Male enriched	1.19819	0.000227505	Male enriched	2.68929	2.89307e-19
387	WBGene00022032	Y65B4A.9	Y65B4A.9	Male enriched	3.32575	2.18582e-09	Male enriched	1.53075	4.90414e-05	Male enriched	2.24598	6.3794e-11
388	WBGene00013424	Y66A7A.4	Y66A7A.4	Male enriched	2.07111	0.00302323				Male enriched	3.09195	9.04688e-17
389	WBGene00013437	Y66D12A.11	Y66D12A.11	Male enriched	2.55729	5.37509e-05	Male enriched	1.62472	3.18836e-05	Male enriched	2.51828	1.06933e-12
390	WBGene00013429	Y66D12A.3	Y66D12A.3	Male enriched	4.52983	0.00364656				Male enriched	3.73662	7.3102e-08
391	WBGene00013449	Y67A6A.1	Y67A6A.1	Male enriched	2.29459	0.00110642				Male enriched	2.77901	2.14514e-07
392	WBGene00022085	Y69A2AR.14	Y69A2AR.14	Male enriched	1.92511	0.000517325	Male enriched	1.42591	2.41456e-05	Male enriched	3.4914	1.48806e-26
393	WBGene00022090	Y69A2AR.19	Y69A2AR.19	Male enriched	4.02733	9.30468e-06	Male enriched	1.13138	0.0224077	Male enriched	4.48582	5.82045e-26
394	WBGene00022094	Y69A2AR.23	Y69A2AR.23							Male enriched	4.0234	1.11346e-05
395	WBGene00022079	Y69A2AR.8	Y69A2AR.8	Male enriched	1.5472	1.30544e-05	Male enriched	1.53307	1.1115e-09	Male enriched	2.79493	6.32784e-31
396	WBGene00013473	Y69E1A.1	Y69E1A.1	Male enriched	2.42031	0.00019273	Male enriched	1.3074	0.0117018	Male enriched	3.46219	2.31468e-15
397	WBGene00195227	Y71A12B.23	Y71A12B.23				Male enriched	1.35651	0.0290748	Male enriched	1.11896	0.0322947
398	WBGene00022108	Y71F9AL.2	Y71F9AL.2	Male enriched	1.45806	0.0312915	Male enriched	1.71625	2.70238e-06	Male enriched	2.9927	1.34855e-17
399	WBGene00022110	Y71F9AL.4	Y71F9AL.4				Male enriched	1.49854	1.2861e-06	Male enriched	2.00164	1.27703e-12
400	WBGene00022133	Y71F9B.15	Y71F9B.15							Male enriched	2.7384	0.00422573
401	WBGene00022140	Y71G12A.4	Y71G12A.4							Male enriched	2.32892	1.77056e-06
402	WBGene00022155	Y71G12B.17	Y71G12B.17							Male enriched	2.04543	4.50365e-34
403	WBGene00022157	Y71G12B.22	Y71G12B.22	Male enriched	3.91439	0.0200639				Male enriched	1.5477	0.00910253
404	WBGene00022143	Y71G12B.3	Y71G12B.3	Male enriched	2.26805	1.4132e-06				Male enriched	2.13418	9.20105e-11
405	WBGene00044347	Y71G12B.30	Y71G12B.30	Male enriched	2.54394	0.01274				Male enriched	2.32406	4.98765e-05
406	WBGene00022228	Y73B6A.1	Y73B6A.1							Male enriched	5.08905	2.82813e-14
407	WBGene00022282	Y74C10AR.2	Y74C10AR.2	Male enriched	3.5101	0.0448984	Male enriched	7.38145	5.33558e-12	Male enriched	5.91054	4.0358e-09
408	WBGene00013590	Y81G3A.1	Y81G3A.1	Male enriched	3.30609	0.0122625	Male enriched	1.01764	0.0374032	Male enriched	3.24715	5.26518e-14
409	WBGene00022385	Y95B8A.4	Y95B8A.4							Male enriched	2.49044	0.00010071
410	WBGene00022541	ZC190.7	ZC190.7							Male enriched	4.0043	7.96939e-07
411	WBGene00013879	ZC376.8	ZC376.8	Male enriched	2.41657	0.000721168	Male enriched	1.55921	0.0124567	Male enriched	2.95067	3.42553e-08
412	WBGene00022596	ZC395.4	ZC395.4	Male enriched	3.40935	0.0389262				Male enriched	2.80966	0.00564902
413	WBGene00014179	ZK1010.5	ZK1010.5	Male enriched	3.04764	1.52866e-13	Male enriched	1.25742	3.91872e-05	Male enriched	2.90559	2.18998e-25
414	WBGene00014201	ZK1053.6	ZK1053.6							Male enriched	2.404	0.016332
415	WBGene00014229	ZK1128.3	ZK1128.3							Male enriched	4.73438	8.01532e-08
416	WBGene00044393	ZK1248.20	ZK1248.20	Male enriched	1.91485	0.0235279	Male enriched	1.30438	0.000522286	Male enriched	2.90137	8.84452e-18
417	WBGene00022876	ZK1248.5	ZK1248.5				Male enriched	3.28767	9.26117e-07	Male enriched	3.89286	8.40763e-08
418	WBGene00022705	ZK354.2	ZK354.2	Male enriched	2.40984	1.69027e-13	Male enriched	1.54888	1.36458e-08	Male enriched	2.67434	9.3863e-26
419	WBGene00022709	ZK354.8	ZK354.8	Male enriched	2.15596	0.000463625	Male enriched	1.6568	1.20399e-05	Male enriched	3.53899	4.90299e-26
420	WBGene00022751	ZK484.5	ZK484.5	Male enriched	2.45821	0.0420591				Male enriched	3.40779	0.000119947
421	WBGene00022752	ZK484.6	ZK484.6	Male enriched	4.00457	0.000263808	Male enriched	1.45363	0.0216894	Male enriched	2.75011	7.83409e-07
422	WBGene00022753	ZK484.7	ZK484.7	Male enriched	1.9916	4.86819e-05	Male enriched	1.04727	0.0262439	Male enriched	3.09221	3.24405e-15
423	WBGene00022760	ZK546.3	ZK546.3	Male enriched	2.44009	0.000427255				Male enriched	3.81394	4.77085e-14
424	WBGene00022761	ZK546.4	ZK546.4	Male enriched	2.52139	0.0307541				Male enriched	3.62498	1.53978e-08
425	WBGene00022763	ZK546.7	ZK546.7	Male enriched	2.12731	0.0279979	Male enriched	1.55043	0.00236513	Male enriched	4.6422	2.15097e-20
426	WBGene00013999	ZK550.5	ZK550.5	Male enriched	2.19479	1.50787e-06	Male enriched	1.01728	0.00282168	Male enriched	2.14676	2.32557e-13
427	WBGene00014006	ZK596.1	ZK596.1				Male enriched	1.85699	1.62237e-17	Male enriched	2.54074	1.11812e-32
428	WBGene00022778	ZK616.8	ZK616.8	Male enriched	2.61848	0.0024128				Male enriched	3.14858	2.72794e-10
429	WBGene00014029	ZK637.12	ZK637.12	Male enriched	2.65207	0.000678029	Male enriched	1.792	1.26394e-07	Male enriched	1.99772	2.47444e-11
430	WBGene00044448	ZK783.6	ZK783.6	Male enriched	3.73804	0.000152034	Male enriched	1.32048	0.000523335	Male enriched	3.94243	1.523e-24
431	WBGene00022652	ZK84.5	ZK84.5	Male enriched	1.97857	0.0318077				Male enriched	1.20448	3.39133e-05
432	WBGene00014100	ZK849.1	ZK849.1	Male enriched	2.92857	0.00285461	Male enriched	2.05719	8.77372e-07	Male enriched	4.34862	3.17061e-14
433	WBGene00014156	ZK930.6	ZK930.6	Male enriched	3.05378	0.00108315	Male enriched	1.3926	0.0443136	Male enriched	2.58364	5.2681e-05
434	WBGene00014157	ZK930.7	ZK930.7	Male enriched	2.6638	0.000814184	Male enriched	1.27331	0.0191108	Male enriched	3.05133	5.54483e-11
435	WBGene00014158	ZK938.1	ZK938.1				Male enriched	2.26108	0.0253563
436	WBGene00014169	ZK945.7	ZK945.7	Male enriched	2.57407	0.0289872				Male enriched	2.14311	0.00809561
437	WBGene00014170	ZK945.8	ZK945.8	Male enriched	3.37814	0.000509958	Male enriched	1.28505	0.0082437	Male enriched	3.47187	1.43151e-15
438	WBGene00014174	ZK970.8	ZK970.8							Male enriched	3.08187	0.0156649
439	WBGene00007082	AH10.1	acs-10	Male enriched	2.51534	4.39687e-09	Male enriched	1.55673	6.8858e-05	Male enriched	2.90499	2.25744e-16
440	WBGene00011910	T22B3.2	alg-3	Male enriched	3.22718	1.76963e-05				Male enriched	3.08162	3.59143e-10
441	WBGene00006449	ZK757.3	alg-4	Male enriched	4.20728	4.45225e-11	Male enriched	1.244	4.95329e-06	Male enriched	3.61698	1.25583e-44
442	WBGene00020140	T01B11.4	ant-1.4							Male enriched	2.73474	0.0458629
443	WBGene00008185	C49A1.2	best-10							Male enriched	4.38587	4.71844e-10
444	WBGene00008186	C49A1.3	best-11	Male enriched	3.66388	0.0051845				Male enriched	4.29223	2.27787e-08
445	WBGene00014102	ZK849.4	best-25	Male enriched	2.37615	0.000204418	Male enriched	2.09482	1.38433e-10	Male enriched	3.46856	1.27109e-27
446	WBGene00000295	W01C8.6	cat-1				Male enriched	3.24514	1.5722e-10	Male enriched	4.59037	1.35284e-11
447	WBGene00007248	C01G12.8	catp-4	Male enriched	2.94683	0.000813056				Male enriched	3.56568	3.18061e-12
448	WBGene00018783	F54A3.4	cbs-2	Male enriched	3.88113	2.0101e-09	Male enriched	1.75481	2.24277e-06	Male enriched	3.21146	3.28698e-20
449	WBGene00012482	Y18D10A.12	clec-106	Male enriched	2.63117	1.70339e-06	Male enriched	4.90022	1.02249e-14	Male enriched	4.58964	7.10838e-21
450	WBGene00015193	B0432.12	clec-117	Male enriched	2.87497	0.0159356				Male enriched	3.59289	7.09589e-07
451	WBGene00018575	F47F6.5	clec-119				Male enriched	1.32472	0.0122769	Male enriched	2.86983	2.2253e-10
452	WBGene00021288	Y25C1A.1	clec-123	Male enriched	2.47278	7.682e-07	Male enriched	1.3269	0.00145165	Male enriched	3.38609	3.23724e-20
453	WBGene00015909	C17F4.1	clec-124				Male enriched	7.28205	2.45132e-13	Male enriched	3.83764	1.5567e-12
454	WBGene00021118	W09G10.6	clec-125				Male enriched	7.81845	5.64629e-07	Male enriched	5.27067	2.77103e-06
455	WBGene00021142	W10G11.12	clec-133				Male enriched	8.34915	1.40498e-07	Male enriched	5.21348	0.000140268
456	WBGene00010228	F58A4.5	clec-161				Male enriched	7.09126	0.00937803	Male enriched	5.34349	0.0288228
457	WBGene00013774	Y116A8A.3	clec-193				Male enriched	4.6698	1.6541e-05	Male enriched	2.46284	0.000998659
458	WBGene00008202	C49C3.12	clec-197				Male enriched	7.55469	3.03206e-08	Male enriched	4.63508	4.87312e-07
459	WBGene00018096	F36F12.5	clec-207				Male enriched	9.33132	2.8897e-09	Male enriched	6.30014	3.83672e-06
460	WBGene00018097	F36F12.6	clec-208				Male enriched	8.22162	1.99228e-06	Male enriched	5.00447	0.00228127
461	WBGene00009487	F36G9.11	clec-232				Male enriched	4.33561	0.0163634	Male enriched	5.26295	1.89377e-05
462	WBGene00013495	Y70C5C.5	clec-236							Male enriched	3.47084	0.000131796
463	WBGene00021579	Y46C8AL.1	clec-73	Male enriched	2.8981	1.94376e-06	Male enriched	1.57895	0.000717024	Male enriched	4.82637	4.81211e-28
464	WBGene00013125	Y52B11A.5	clec-92				Male enriched	7.69942	1.10901e-12	Male enriched	5.23879	3.45499e-07
465	WBGene00013927	ZK39.2	clec-95				Male enriched	8.06758	0.00113606	Male enriched	4.94319	0.0458323
466	WBGene00013930	ZK39.5	clec-96				Male enriched	5.79825	0.0147984	Male enriched	4.93557	0.0185389
467	WBGene00013933	ZK39.8	clec-99				Male enriched	7.27884	1.90238e-12	Male enriched	5.58637	9.27004e-09
468	WBGene00000544	Y47H10A.1	clp-3							Male enriched	3.65858	6.01515e-12
469	WBGene00000546	Y77E11A.10	clp-6	Male enriched	3.2472	0.0419859	Male enriched	1.82274	1.7636e-06	Male enriched	2.65904	1.03624e-14
470	WBGene00000820	Y73B6BL.7	csp-2				Male enriched	2.04261	0.00212067	Male enriched	3.12153	1.5987e-07
471	WBGene00000859	C37H5.10	cwp-1	Male enriched	3.18432	6.39318e-05	Male enriched	8.6702	2.19547e-18	Male enriched	5.58867	2.81e-23
472	WBGene00000878	ZK520.5	cyn-2	Male enriched	2.38347	7.66716e-22	Male enriched	1.36279	1.088e-10	Male enriched	2.4681	2.68874e-35
473	WBGene00019096	F59A7.9	cysl-4	Male enriched	1.85708	0.00138102	Male enriched	1.59976	7.3895e-05	Male enriched	3.56044	2.87762e-21
474	WBGene00011467	T05C12.3	decr-1.3	Male enriched	4.45342	0.000687801				Male enriched	4.21087	3.74352e-06
475	WBGene00012832	Y43F8C.10	dmd-3				Male enriched	4.95222	6.50966e-05
476	WBGene00001174	C08C3.1	egl-5	Male enriched	1.98763	0.000517848	Male enriched	3.50505	1.66772e-08	Male enriched	3.44266	0.00467344
477	WBGene00001246	Y47D3A.30	elo-8							Male enriched	2.60964	2.74712e-05
478	WBGene00001373	H35N03.1	exp-1							Male enriched	3.84803	0.00327318
479	WBGene00013036	Y49E10.17	fbxa-218							Male enriched	2.97184	9.42726e-05
480	WBGene00001414	F43G9.6	fer-1	Male enriched	4.53882	0.00348718	Male enriched	1.66015	0.0378083	Male enriched	6.36048	2.43011e-08
481	WBGene00012965	Y48A6B.4	fipr-17				Male enriched	7.80942	2.85632e-10	Male enriched	5.37378	7.58344e-06
482	WBGene00044450	H14A12.7	fipr-18				Male enriched	5.15297	0.00693304
483	WBGene00013120	Y51H4A.26	fipr-28				Male enriched	7.37641	0.02766
484	WBGene00017693	F22B7.2	flp-23	Male enriched	2.34963	0.0204774	Male enriched	6.85886	7.87227e-15	Male enriched	6.17025	9.41647e-13
485	WBGene00001483	C03C11.2	fog-3							Male enriched	3.37327	0.00117233
486	WBGene00016440	C35D10.2	gipc-1							Male enriched	2.18194	0.00340708
487	WBGene00009681	F44D12.4	gipc-2				Male enriched	2.18141	0.0137725	Male enriched	1.68789	0.0325676
488	WBGene00019546	W07G9.2	glct-6				Male enriched	1.51998	1.20953e-08	Male enriched	2.33781	9.62391e-21
489	WBGene00001603	K03H1.1	gln-2	Male enriched	2.51917	6.12206e-13	Male enriched	1.55264	5.73887e-07	Male enriched	2.639	4.48922e-20
490	WBGene00001605	T25C8.3	gln-4	Male enriched	1.91757	0.00972723	Male enriched	1.50958	0.00452983	Male enriched	4.23545	6.76624e-19
491	WBGene00009271	F30F8.2	glna-3							Male enriched	3.4689	0.00621918
492	WBGene00010166	F56H6.5	gmd-2				Male enriched	2.80898	0.0160162	Male enriched	2.62687	0.045432
493	WBGene00021113	W09C3.6	gsp-3	Male enriched	2.03115	0.0137375				Male enriched	3.68201	1.84008e-09
494	WBGene00020187	T03F1.5	gsp-4	Male enriched	2.82548	7.68611e-17	Male enriched	1.58656	1.07571e-07	Male enriched	2.46982	7.05735e-19
495	WBGene00001944	E03A3.4	his-70	Male enriched	1.96701	0.0202751				Male enriched	4.22471	8.33683e-12
496	WBGene00012500	Y26D4A.2	hpo-2				Male enriched	6.15977	3.1349e-11	Male enriched	5.65854	1.91043e-16
497	WBGene00016005	C18H9.8	ift-74							Male enriched	2.02174	0.0105211
498	WBGene00002120	F08G2.6	ins-37	Male enriched	1.51062	0.0239379	Male enriched	1.10229	0.03984	Male enriched	2.60835	4.57833e-09
499	WBGene00005013	F43G6.6	jmjd-1.1				Male enriched	1.28269	0.0125534	Male enriched	4.15769	1.05459e-17
500	WBGene00019289	K02A2.3	kcc-3				Male enriched	2.61445	4.24426e-07	Male enriched	3.93621	7.91963e-09
501	WBGene00002186	T16H12.6	kel-10	Male enriched	2.81059	8.01643e-05				Male enriched	3.60311	5.19497e-15
502	WBGene00002206	K07F5.4	kin-24							Male enriched	3.38904	2.94769e-06
503	WBGene00002212	B0523.1	kin-31	Male enriched	1.62734	0.00486345	Male enriched	1.32974	0.00182699	Male enriched	3.01915	1.29519e-15
504	WBGene00002227	W02B12.7	klp-17	Male enriched	2.74609	0.000305536				Male enriched	4.17453	8.6248e-14
505	WBGene00003100	Y53C12B.5	mab-3	Male enriched	3.41851	2.89518e-40	Male enriched	4.93882	2.41866e-58	Male enriched	4.76191	3.76885e-38
506	WBGene00007446	C08F8.4	mboa-4	Male enriched	3.75591	2.42182e-05	Male enriched	1.57934	9.61352e-05	Male enriched	3.38061	3.21149e-19
507	WBGene00020116	R155.2	moa-1	Male enriched	2.32327	8.42602e-05	Male enriched	1.4817	0.000122252	Male enriched	3.47051	6.92981e-21
508	WBGene00020282	T06A4.2	mps-3							Male enriched	2.65187	1.78418e-05
509	WBGene00017387	F11G11.9	mpst-4							Male enriched	3.99768	4.98765e-05
510	WBGene00017559	F18C5.4	mpz-3							Male enriched	3.26586	1.78111e-05
511	WBGene00019165	H06H21.9	mpz-4	Male enriched	2.93895	0.0222686				Male enriched	3.57054	5.24517e-08
512	WBGene00009682	F44D12.5	msd-2				Male enriched	2.91991	0.0263158
513	WBGene00016447	C35D10.11	msd-4	Male enriched	2.5292	0.0251233				Male enriched	2.04262	0.0256389
514	WBGene00003469	K05F1.2	msp-142	Male enriched	3.00711	1.02207e-15	Male enriched	1.59002	1.2291e-05	Male enriched	2.16299	1.37965e-10
515	WBGene00003470	ZK546.6	msp-152	Male enriched	2.48213	0.0183561				Male enriched	2.62692	0.00125417
516	WBGene00003426	F36H12.7	msp-19							Male enriched	3.23359	0.00114384
517	WBGene00003424	F26G1.7	msp-3	Male enriched	2.72972	2.76142e-20	Male enriched	1.43692	1.24585e-07	Male enriched	2.54489	7.12023e-24
518	WBGene00003429	R05F9.13	msp-31	Male enriched	2.09244	0.00704281	Male enriched	1.50193	0.0415505	Male enriched	2.99659	1.08358e-06
519	WBGene00003431	R05F9.8	msp-33	Male enriched	2.52286	0.0203477				Male enriched	3.01005	0.000259539
520	WBGene00003432	C04G2.4	msp-36	Male enriched	2.94791	2.73556e-05				Male enriched	3.2892	4.95073e-08
521	WBGene00003435	C33F10.9	msp-40	Male enriched	2.92976	0.0455516				Male enriched	3.25548	0.0028972
522	WBGene00003437	F26G1.8	msp-42	Male enriched	2.34017	6.39318e-05	Male enriched	1.12784	0.0276737	Male enriched	2.97545	5.77087e-12
523	WBGene00003438	F58A6.8	msp-45							Male enriched	3.33459	0.000109382
524	WBGene00003442	C34F11.6	msp-49							Male enriched	2.97011	0.0073395
525	WBGene00003443	C34F11.4	msp-50							Male enriched	2.46758	0.00957224
526	WBGene00003446	R13H9.4	msp-53							Male enriched	3.43549	1.02175e-06
527	WBGene00003448	C09B9.6	msp-55							Male enriched	2.84007	0.000385921
528	WBGene00003450	R13H9.2	msp-57							Male enriched	3.63688	2.94283e-05
529	WBGene00003457	ZK1248.6	msp-64	Male enriched	2.93048	2.68038e-18	Male enriched	1.51966	8.34395e-06	Male enriched	2.19249	3.80543e-12
530	WBGene00003460	F59A6.8	msp-71	Male enriched	2.43593	0.0164408				Male enriched	3.53168	3.23765e-08
531	WBGene00003462	F09C12.7	msp-74	Male enriched	2.97477	0.0127427				Male enriched	3.83829	8.92637e-09
532	WBGene00003463	ZK1251.6	msp-76							Male enriched	2.6967	8.33317e-06
533	WBGene00003464	F32B6.6	msp-77	Male enriched	2.47869	0.00815405				Male enriched	3.21837	2.99572e-06
534	WBGene00018196	F39E9.4	nep-13	Male enriched	3.13713	0.0203477				Male enriched	2.85151	7.71521e-06
535	WBGene00019343	K02F6.9	nep-18	Male enriched	1.57763	0.00176717	Male enriched	2.39967	4.86523e-09	Male enriched	2.88891	2.62499e-14
536	WBGene00013785	Y116A8C.4	nep-23	Male enriched	3.61258	0.0351563				Male enriched	4.54388	5.14673e-09
537	WBGene00017550	F18A12.1	nep-6	Male enriched	3.96265	0.000867306				Male enriched	3.75488	5.08304e-12
538	WBGene00022754	ZK484.8	nspd-1	Male enriched	2.8577	6.23152e-16	Male enriched	1.18625	0.00134349	Male enriched	1.77337	9.50361e-08
539	WBGene00010633	K07F5.5	nspd-2	Male enriched	2.98868	2.15756e-20	Male enriched	1.3097	3.70238e-05	Male enriched	1.49261	5.17925e-07
540	WBGene00016058	C24D10.7	nspd-3	Male enriched	2.65028	6.57517e-09	Male enriched	1.2172	0.00544194
541	WBGene00020715	T23B7.1	nspd-4	Male enriched	2.44554	2.90805e-09	Male enriched	1.28556	0.00143889	Male enriched	1.65998	6.03126e-06
542	WBGene00017386	F11G11.8	nspd-5	Male enriched	2.71183	5.43326e-10	Male enriched	1.17221	0.00719349	Male enriched	1.42056	0.00031822
543	WBGene00043147	C24D10.8	nspd-6	Male enriched	3.02057	7.10905e-12	Male enriched	1.13828	0.0114275	Male enriched	1.93613	6.46876e-07
544	WBGene00012781	Y43C5A.1	nspd-7	Male enriched	1.93563	1.69303e-06	Male enriched	1.22266	0.000973877	Male enriched	1.23618	0.000385921
545	WBGene00017808	F26A1.10	nspd-9	Male enriched	1.83237	0.029404	Male enriched	2.1974	2.82257e-07	Male enriched	2.50638	1.50548e-10
546	WBGene00009217	F28D1.8	oig-7							Male enriched	3.46631	5.61263e-05
547	WBGene00019151	H04M03.1	pck-3	Male enriched	3.29407	8.8705e-05				Male enriched	4.04421	3.68226e-29
548	WBGene00008230	C50F4.2	pfk-1.2							Male enriched	6.17165	7.449e-06
549	WBGene00004035	Y73F8A.1	pkd-2				Male enriched	7.50958	1.55499e-09	Male enriched	7.37573	1.89776e-09
550	WBGene00004165	Y41C4A.5	pqn-84	Male enriched	5.28365	0.000593907	Male enriched	4.55184	5.18499e-10	Male enriched	5.42034	1.72502e-15
551	WBGene00004267	C18A3.6	rab-3				Male enriched	2.40798	1.65589e-40	Male enriched	3.14274	1.46722e-56
552	WBGene00022888	ZK1290.6	rnh-1.1	Male enriched	4.03814	2.73489e-06	Male enriched	1.46148	4.7009e-05	Male enriched	2.67145	1.34922e-16
553	WBGene00006416	T13A10.11	sams-5	Male enriched	2.50437	1.29354e-06	Male enriched	1.16811	0.0302338	Male enriched	3.38395	3.67381e-14
554	WBGene00017183	F02E11.5	scl-15				Male enriched	8.28347	0.000128353	Male enriched	5.17885	0.0122063
555	WBGene00015246	B0545.3	scl-23	Male enriched	2.29531	0.0182117	Male enriched	1.26844	0.0279728	Male enriched	3.56386	2.24507e-13
556	WBGene00019531	K08D10.8	scrm-5	Male enriched	2.51472	2.57016e-09	Male enriched	1.64267	2.259e-08	Male enriched	2.95254	5.3293e-27
557	WBGene00009753	F46A8.10	scrm-6				Male enriched	1.18723	0.00480895	Male enriched	2.24759	1.65153e-10
558	WBGene00019530	K08D10.7	scrm-8	Male enriched	3.46272	6.28976e-05	Male enriched	1.05865	0.017345	Male enriched	2.74625	2.43911e-13
559	WBGene00007733	C25G4.6	smz-1							Male enriched	2.46715	0.0350247
560	WBGene00020661	T21G5.4	smz-2				Male enriched	2.66037	0.000390449	Male enriched	2.15527	0.00275877
561	WBGene00004901	F55H12.1	snf-2							Male enriched	4.61106	2.61753e-07
562	WBGene00004903	Y46G5A.25	snf-4							Male enriched	3.98802	7.47219e-07
563	WBGene00004904	Y46G5A.30	snf-5	Male enriched	2.3162	0.000628864	Male enriched	1.39175	0.0113813	Male enriched	4.37401	7.1958e-21
564	WBGene00004969	F47G6.4	spe-15				Male enriched	1.83184	3.04536e-14	Male enriched	2.17874	1.38722e-21
565	WBGene00004971	ZK617.3	spe-17	Male enriched	2.86991	0.00015547				Male enriched	3.9473	2.54823e-10
566	WBGene00004976	K01A11.4	spe-41							Male enriched	3.73791	2.71072e-09
567	WBGene00021271	Y23H5A.4	spe-47	Male enriched	2.41555	0.00139023	Male enriched	1.2102	0.00338297	Male enriched	3.80249	1.02461e-24
568	WBGene00004960	Y66D12A.20	spe-6	Male enriched	1.61174	0.000990741				Male enriched	2.89597	3.7963e-16
569	WBGene00004962	F53G12.6	spe-8	Male enriched	3.23737	0.00267871				Male enriched	3.86865	9.76844e-11
570	WBGene00004963	C17D12.6	spe-9	Male enriched	3.37047	0.0376266	Male enriched	1.87066	0.0384871	Male enriched	3.54415	4.2428e-06
571	WBGene00006039	K07F5.9	ssp-10	Male enriched	4.50059	0.00135172	Male enriched	2.90616	9.58535e-10	Male enriched	3.63	2.83298e-16
572	WBGene00006040	T28H11.6	ssp-11	Male enriched	2.63307	0.0025226	Male enriched	1.66972	0.0331266	Male enriched	3.36686	2.81082e-07
573	WBGene00006044	T27A3.3	ssp-16	Male enriched	2.54332	6.39318e-05				Male enriched	3.3961	3.18351e-10
574	WBGene00006048	ZK1225.6	ssp-31	Male enriched	2.21184	0.00498533	Male enriched	1.55934	0.00830889	Male enriched	2.68617	1.65531e-07
575	WBGene00011134	R08A2.3	ssp-33							Male enriched	2.76634	0.0428914
576	WBGene00013858	ZC168.6	ssp-34							Male enriched	2.12217	0.0048948
577	WBGene00010091	F55C5.1	ssp-35				Male enriched	3.95328	0.000708457
578	WBGene00006038	E03H12.10	ssp-9	Male enriched	2.38887	0.00472986	Male enriched	1.66141	0.019696	Male enriched	3.49177	5.7806e-09
579	WBGene00006050	K07F5.11	ssq-1	Male enriched	1.9158	5.67468e-09	Male enriched	1.99294	3.57167e-11	Male enriched	1.60221	5.95861e-08
580	WBGene00006056	F32B6.5	sss-1							Male enriched	2.5782	0.0122409
581	WBGene00006057	F47B8.11	sss-2	Male enriched	2.75529	0.009995				Male enriched	2.31513	0.000421166
582	WBGene00020914	W01B11.2	sulp-6				Male enriched	1.09242	0.000142971	Male enriched	2.31402	2.62684e-18
583	WBGene00006363	F35D2.5	syd-1				Male enriched	2.17956	8.44483e-06
584	WBGene00006509	Y76A2A.1	tag-164							Male enriched	1.47929	0.0344057
585	WBGene00007049	C53A5.4	tag-191	Male enriched	1.86878	0.00046091	Male enriched	1.47764	7.13019e-05	Male enriched	3.99578	3.01079e-26
586	WBGene00006553	Y47D3A.10	tbx-34							Male enriched	3.95387	3.256e-16
587	WBGene00006585	T20B3.2	tni-3				Male enriched	2.70946	3.45763e-54	Male enriched	2.78992	9.75877e-58
588	WBGene00018122	F36H12.8	ttbk-2	Male enriched	2.6146	0.00656441				Male enriched	3.92545	2.90159e-15
589	WBGene00021553	Y44E3B.2	tyr-5	Male enriched	4.93537	0.000469461	Male enriched	6.45353	3.25405e-22	Male enriched	4.9153	4.88615e-18
590	WBGene00020707	T22H9.3	wago-10	Male enriched	2.63162	2.54642e-05	Male enriched	1.41198	0.000659428	Male enriched	4.35335	3.62622e-22
591	WBGene00017179	F02E11.1	wht-4	Male enriched	3.90123	2.84013e-08	Male enriched	1.86665	3.77034e-10	Male enriched	3.29155	1.87389e-30
592	WBGene00012925	Y47D3A.11	wht-8	Male enriched	3.12454	0.019304	Male enriched	1.69939	5.98183e-06	Male enriched	3.53517	1.33617e-22
