# Supplementary material for: Sex-specific developmental gene expression atlas unveils dimorphic gene networks in C. elegans
Source: Nat Commun. 2024 May 20;15:4273. doi: 10.1038/s41467-024-48369-z (PMC11106331; doi:10.1038/s41467-024-48369-z)
Supplement: Supplementary file 8 — Supplementary Data 5 [file 41467_2024_48369_MOESM8_ESM.xlsx]

## Sheet: L1 DE genes
Supplementary Data 5. Male-enriched and hermaphrodite-enriched genes with their human ortholog and their associated Online Mendelian Inheritance in Man (OMIM) human-disease phenotypes in L1 and L2 developmental stage. p-values and adjusted p-values (corrected for multiple testing using the Benjamini and Hochberg method) were calculated by two-sided Wald test for each comparison performed by DESeq…
	L1_Males_vs_Hermaphrodites
	Gene name	Human ortholog	OMIM phenotypes	baseMean	log2FoldChange	pvalue	padj	Significant_pass	Enrichment
1	B0238.9	HECA		104.527	2.06759	0.000121799	0.00426596	yes	Male enriched
2	B0348.5			69.4952	1.15163	4.98556e-06	0.000320001	yes	Male enriched
3	B0403.5			18.0588	2.75395	0.00073679	0.0179577	yes	Male enriched
4	B0454.8			60.6679	2.26155	1.03268e-09	2.56043e-07	yes	Male enriched
5	C02E7.6			9562.9	1.89511	3.08474e-08	5.40211e-06	yes	Male enriched
6	C02E7.7			9145.05	1.7605	1.93458e-05	0.000980073	yes	Male enriched
7	C05E7.2			5.86826	2.96329	0.000356953	0.00983182	yes	Male enriched
8	C06A1.7	KRTAP5-5/KRTAP5-3/KRTAP5-11/KRTAP5-10/KRTAP5-6/KRTAP5-2/KRTAP5-1/KRTAP5-8/KRTAP5-4/KRTAP5-7		12.4422	5.06257	3.4933e-05	0.00155826	yes	Male enriched
9	C06G1.1			70.6408	1.34393	0.00126742	0.0271883	yes	Male enriched
10	C16A3.10	OAT	Gyrate atrophy of choroid and retina with or without ornithinemia, 258870	18.0681	2.20079	0.000270419	0.00786043	yes	Male enriched
11	C17H1.4			33.1949	5.1814	0.00109781	0.0242562	yes	Male enriched
12	C18E9.7			30.2096	1.02138	0.00150305	0.0308105	yes	Male enriched
13	C23H3.9	MBLAC1		121.7	1.7632	8.07674e-09	1.68483e-06	yes	Male enriched
14	C25F6.7	ITM2C/ITM2A/ITM2B	Dementia, familial British, 176500|Dementia, familial Danish, 117300|Retinal dystrophy with inner retinal dysfunction and ganglion cell abnormalities, 616079	187.381	1.09438	7.96682e-07	7.3938e-05	yes	Male enriched
15	C27A2.5	KRTAP5-5/KRTAP5-3/KRTAP5-11/KRTAP5-10/KRTAP5-6/KRTAP5-2/KRTAP5-1/KRTAP5-8/KRTAP5-4/KRTAP5-7		62.7489	1.5058	0.000233688	0.00697865	yes	Male enriched
16	C30F8.3			150.279	1.23314	0.000973537	0.0223457	yes	Male enriched
17	C34E11.2			29.9686	1.75209	6.66624e-06	0.00040584	yes	Male enriched
18	C34F11.1	TRIM37	Mulibrey nanism, 253250	62.8341	3.78363	0.00170359	0.0334116	yes	Male enriched
19	C34F6.1	WFIKKN1/WFIKKN2		42.5307	1.77233	0.00024294	0.00722452	yes	Male enriched
20	C35A5.10			6.6199	3.11357	0.000834082	0.0198182	yes	Male enriched
21	C36C9.1			11.5649	5.51334	8.31305e-08	1.22642e-05	yes	Male enriched
22	C38D9.2			41.5072	2.91299	1.67685e-16	1.58574e-13	yes	Male enriched
23	C44E4.4	SSB		1533.27	1.1731	2.53673e-06	0.000184531	yes	Male enriched
24	C50D2.1			132.949	1.15355	1.25625e-05	0.000693382	yes	Male enriched
25	C50H11.8			76.3483	3.4684	3.81628e-38	1.08268e-34	yes	Male enriched
26	C52D10.1			106.978	3.03995	9.21496e-17	1.00549e-13	yes	Male enriched
27	C54G4.4	CSMD2/CSMD3/SVEP1/CSMD1/CFH/SELE/CFHR2/APOH/CFHR3/CFHR4/CFHR5/F13B/SELP/SELL/CFHR1	Basal laminar drusen, 126700|Complement factor H deficiency, 609814|Hemolytic uremic syndrome, atypical, susceptibility to, 1, 235400|Macular degeneration, age-related, 4, 610698 Blood pressure regulation QTL, 145500 Hemolytic uremic syndrome, atypical, susceptibility to, 235400|Macular degeneration, age-related, reduced risk of, 603075 Nephropathy due to CFHR5 deficiency, 614809 Factor XIIIB def…	6.60873	2.0088	0.00194757	0.0368351	yes	Male enriched
28	D1054.9			127.051	1.59833	1.22381e-07	1.62097e-05	yes	Male enriched
29	D1081.7			125.079	1.29557	0.000177892	0.00563512	yes	Male enriched
30	D2092.8			993.556	1.42909	0.000104512	0.0037627	yes	Male enriched
31	D2096.6			384.396	1.83182	8.12401e-06	0.000484198	yes	Male enriched
32	E01G4.6			2222.09	1.14399	0.000146158	0.00487823	yes	Male enriched
33	E01G6.1	TFPI		33.0342	2.3919	9.62713e-07	8.48204e-05	yes	Male enriched
34	F01D5.1			214.812	1.10412	0.000543927	0.013877	yes	Male enriched
35	F01D5.10			92.1267	1.31036	3.23136e-08	5.52251e-06	yes	Male enriched
36	F01D5.5			14.6046	2.24752	6.6457e-05	0.00256865	yes	Male enriched
37	F01D5.6			626.944	1.52773	6.37925e-13	3.35147e-10	yes	Male enriched
38	F02H6.4			16.8066	4.67027	0.000981133	0.0223734	yes	Male enriched
39	F08D12.1			41.8461	1.59831	0.000170557	0.005449	yes	Male enriched
40	F08G2.5			23.8923	1.61884	6.40409e-05	0.00251568	yes	Male enriched
41	F09E10.6			12.1646	1.3945	0.000272192	0.00789578	yes	Male enriched
42	F10D11.6	PLTP/BPI/LBP/BPIFC	High density lipoprotein cholesterol level QTL 9	969.164	1.64944	4.34239e-05	0.00184975	yes	Male enriched
43	F13H8.5			203.295	1.66595	5.16192e-06	0.000328349	yes	Male enriched
44	F14H12.3	ADGRB2/ADGRB3/ADGRB1		156.751	1.00013	8.84894e-05	0.00323511	yes	Male enriched
45	F15D4.5			80.6552	1.26183	0.000230145	0.00694596	yes	Male enriched
46	F16G10.9			12.2437	2.71253	1.82599e-05	0.000935079	yes	Male enriched
47	F18A1.7			10.7952	2.50631	0.00151164	0.0308204	yes	Male enriched
48	F22H10.6			61.9408	3.49366	0.000353914	0.00978611	yes	Male enriched
49	F23F1.2			39.5048	5.5886	9.85537e-08	1.35922e-05	yes	Male enriched
50	F25D7.4			92.5981	3.12166	1.73522e-06	0.000134503	yes	Male enriched
51	F30H5.3	TFPI		337.885	2.03084	2.20457e-06	0.000163727	yes	Male enriched
52	F31C3.2			91.3674	1.48112	2.503e-09	5.72662e-07	yes	Male enriched
53	F31C3.3	KIAA0100		99.4546	1.27984	0.000939572	0.0217066	yes	Male enriched
54	F31E9.6			103.219	1.08849	3.53863e-05	0.00157353	yes	Male enriched
55	F33A8.10			15.1817	1.71398	0.000444477	0.011896	yes	Male enriched
56	F33D4.6			56.0268	1.63244	5.37126e-05	0.00219571	yes	Male enriched
57	F33H2.3	ANP32B/ANP32E/ANP32A/ANP32D		2603.19	1.11549	1.6399e-06	0.000129956	yes	Male enriched
58	F33H2.5			39.058	1.83134	1.34284e-05	0.000729816	yes	Male enriched
59	F35A5.4			12.1039	2.07592	0.00109351	0.0242367	yes	Male enriched
60	F35A5.5			24.7753	1.37974	6.53289e-05	0.00253888	yes	Male enriched
61	F39D8.3			53.9735	1.27848	0.000540168	0.013877	yes	Male enriched
62	F40D4.13			25.9743	2.79747	1.04503e-06	9.09433e-05	yes	Male enriched
63	F40E10.5			17.0124	1.97699	0.000449647	0.0119892	yes	Male enriched
64	F41E6.11			112.27	1.80766	0.00128436	0.0274377	yes	Male enriched
65	F41F3.3			54199	1.66646	3.64706e-07	3.91921e-05	yes	Male enriched
66	F41F3.8			22.0495	1.23121	0.00109665	0.0242562	yes	Male enriched
67	F44E5.4	HSPA8/HSPA2/HSPA6/HSPA1B/HSPA1A/HSPA1L/HSPA5/HSPA14/HSPA1B		6.98573	1.8068	0.00238283	0.0432785	yes	Male enriched
68	F44G3.2			783.341	1.86598	2.15744e-06	0.000161922	yes	Male enriched
69	F45B8.3			26.1381	1.95228	0.00044415	0.011896	yes	Male enriched
70	F46B6.5			32.9028	1.41461	0.000126623	0.00438085	yes	Male enriched
71	F46C8.8			231.033	1.30767	4.44353e-07	4.50225e-05	yes	Male enriched
72	F47B7.6			6.6532	2.70413	0.0021298	0.0399619	yes	Male enriched
73	F49E10.2			43.5129	1.58729	7.20926e-05	0.00274902	yes	Male enriched
74	F52F10.2	MFSD8	Ceroid lipofuscinosis, neuronal, 7, 610951|Macular dystrophy with central cone involvement, 616170	7.02856	2.2468	0.000805081	0.0193233	yes	Male enriched
75	F53F1.4			21333	1.53054	0.000485031	0.012694	yes	Male enriched
76	F54E7.6			6.15357	2.34658	0.00109998	0.0242662	yes	Male enriched
77	F56D3.1			1314.36	1.01691	5.06322e-06	0.000323522	yes	Male enriched
78	F58G1.3			255.259	4.48542	0.00020239	0.00622335	yes	Male enriched
79	F59D12.2			13.1407	1.00519	0.00250132	0.0447995	yes	Male enriched
80	H10E21.4			611.599	1.42859	6.57505e-05	0.00254828	yes	Male enriched
81	H13N06.2			70.0544	1.33924	5.7009e-07	5.61579e-05	yes	Male enriched
82	H36L18.2			42.9177	4.84944	0.000177	0.00562947	yes	Male enriched
83	K01D12.5			7.16409	3.8578	3.37204e-05	0.00152819	yes	Male enriched
84	K01D12.8			121.095	2.73761	1.13113e-13	7.29322e-11	yes	Male enriched
85	K01D12.9			67.5679	3.10486	1.18845e-05	0.000661107	yes	Male enriched
86	K02E11.10			3819.99	1.81245	7.0964e-07	6.66638e-05	yes	Male enriched
87	K02E2.8			59.3597	1.5182	0.000117623	0.00415047	yes	Male enriched
88	K04H4.2	LTBP4	Cutis laxa, autosomal recessive, type IC, 613177	606.649	1.91946	1.88462e-08	3.56445e-06	yes	Male enriched
89	K07H8.10	NCL		2153.15	1.60795	1.22278e-07	1.62097e-05	yes	Male enriched
90	K08E7.5			187.531	1.38474	1.52343e-09	3.5426e-07	yes	Male enriched
91	K09C6.9			6.97676	5.16818	0.000244973	0.00726976	yes	Male enriched
92	K10D3.4	TFPI		137.949	1.03094	0.00183566	0.0351876	yes	Male enriched
93	K10H10.7	PPP1R11/PPP1R11/PPP1R11/PPP1R11/PPP1R11/PPP1R11/PPP1R11/PPP1R11		167.366	4.52476	0.000164855	0.00532947	yes	Male enriched
94	M01H9.5			12.6383	1.94473	0.000944697	0.0217895	yes	Male enriched
95	M02G9.1			23.3789	1.74529	0.000200441	0.00619445	yes	Male enriched
96	M03E7.2			169.811	1.21871	0.000110835	0.00396019	yes	Male enriched
97	M03E7.4	LRP3/LRP12/LDLRAD3/LRP10		23.5167	2.05254	3.03767e-06	0.000214375	yes	Male enriched
98	R02F11.1			1400.85	1.60202	2.53096e-12	1.19672e-09	yes	Male enriched
99	R03C1.1			76.8177	1.88696	0.00165202	0.0328292	yes	Male enriched
100	R04B3.3			87.2707	1.20612	0.00143019	0.029703	yes	Male enriched
101	R11F4.3			112.677	1.07482	2.01108e-05	0.0010152	yes	Male enriched
102	R12A1.3	WFDC8/EPPIN/EPPIN-WFDC6/WFDC6		131.05	1.60662	0.00106463	0.0238198	yes	Male enriched
103	R12E2.15			3949.69	1.26629	0.00140028	0.0292103	yes	Male enriched
104	R12E2.7			4222.59	1.23325	0.000347609	0.00964938	yes	Male enriched
105	R13A5.10			5.85174	3.90275	0.000140172	0.00470056	yes	Male enriched
106	R74.2			293.406	1.86308	1.18844e-06	0.000100345	yes	Male enriched
107	T04A8.6	NIFK		44.7782	2.63462	5.77932e-05	0.00232897	yes	Male enriched
108	T06A4.1	CPA2/CPA4/CPB1/CPA6/CPA1/CPA5/CPA3/CPB2/CPO	Epilepsy, familial temporal lobe, 5, 614417|Febrile seizures, familial, 11, 614418	87.7998	1.62632	2.20909e-07	2.54764e-05	yes	Male enriched
109	T06A4.3	CPA2/CPA1/CPA4/CPB1/CPA5/CPA6/CPA3/CPB2/CPO	Epilepsy, familial temporal lobe, 5, 614417|Febrile seizures, familial, 11, 614418	270.371	1.27034	7.86971e-06	0.00047102	yes	Male enriched
110	T06D8.10			51.7204	1.28731	0.00278776	0.0482248	yes	Male enriched
111	T06D8.3	PLPPR5/PLPPR2/PLPPR4/PLPPR1/PLPPR1/PLPPR3		155.423	1.83595	4.86446e-08	7.66693e-06	yes	Male enriched
112	T06E4.12			228.264	1.87226	0.00233818	0.0427963	yes	Male enriched
113	T06E4.14			167.697	2.02272	0.000600137	0.0150939	yes	Male enriched
114	T06E4.8			184.833	1.7587	0.00115954	0.0253046	yes	Male enriched
115	T06E4.9			54.9342	2.24993	5.70685e-06	0.000356615	yes	Male enriched
116	T10E10.4			19.4304	2.12376	5.43662e-05	0.00221605	yes	Male enriched
117	T17H7.7			100.434	1.34548	2.36373e-05	0.00115619	yes	Male enriched
118	T19A5.3			633.778	1.15919	1.14837e-07	1.5514e-05	yes	Male enriched
119	T19D2.1	ADAMTS3/ADAMTS2/ADAMTS14/ADAMTS13/ADAMTS19/ADAMTS15	Ehlers-Danlos syndrome, dermatosparaxix type, 225410 Thrombotic thrombocytopenic purpura, familial, 274150	102.676	1.1325	2.34703e-06	0.000172501	yes	Male enriched
120	T20B6.3			99.3174	1.4074	2.60771e-07	2.98309e-05	yes	Male enriched
121	T22B2.6			18.2982	2.78993	7.25848e-05	0.00276036	yes	Male enriched
122	T23F1.5	RTL9		44.1723	1.68141	0.00203442	0.0383244	yes	Male enriched
123	T23F6.1	KRTAP4-4/KRTAP1-1/KRTAP4-3/KRTAP4-6/KRTAP4-5/KRTAP4-1/KRTAP4-8/KRTAP1-4/KRTAP4-11/KRTAP4-9/KRTAP2-3/KRTAP2-1/KRTAP4-12/KRTAP2-4/KRTAP2-2/KRTAP1-5/KRTAP1-3/KRTAP4-7/KRTAP4-16/KRTAP4-2		55.9332	1.41003	0.00122025	0.0263861	yes	Male enriched
124	T23F6.5			27.2816	1.40372	4.56817e-05	0.00192283	yes	Male enriched
125	T25E4.1			224.137	1.60565	0.00104324	0.0234821	yes	Male enriched
126	T26E4.9			115.412	1.9559	0.000615427	0.0152971	yes	Male enriched
127	T28H11.7			11.0096	4.32347	0.00228011	0.0420401	yes	Male enriched
128	W01A8.6	CPA2/CPB2/CPA1/CPA4/CPO/CPB1/CPA5/CPA3/CPA6	Epilepsy, familial temporal lobe, 5, 614417|Febrile seizures, familial, 11, 614418	8.08459	2.08887	0.00239738	0.0434314	yes	Male enriched
129	W03F11.4			80.9716	4.4834	0.000616645	0.0152971	yes	Male enriched
130	W08E12.2			36.6093	3.57193	7.18829e-11	2.16949e-08	yes	Male enriched
131	W08E12.3			53.6344	2.54999	1.25252e-05	0.000693382	yes	Male enriched
132	W08E12.6			55.5898	2.1757	0.000137857	0.0046449	yes	Male enriched
133	Y102A5C.36			70.1146	3.0036	2.92088e-05	0.00136741	yes	Male enriched
134	Y102A5C.6			154.096	2.49822	3.3249e-13	1.86311e-10	yes	Male enriched
135	Y119D3B.14	GFM2/GFM1	Combined oxidative phosphorylation deficiency 1, 609060	18.4055	1.45294	0.00278099	0.0481665	yes	Male enriched
136	Y14H12B.2			79.6236	1.33526	4.14375e-05	0.0017814	yes	Male enriched
137	Y18H1A.9	CPA2/CPA1/CPA4/CPB1/CPA5/CPA6/CPA3/CPB2/CPO	Epilepsy, familial temporal lobe, 5, 614417|Febrile seizures, familial, 11, 614418	140.038	1.53581	3.55072e-12	1.57397e-09	yes	Male enriched
138	Y32B12B.4			28.7971	1.0115	0.00187892	0.0358116	yes	Male enriched
139	Y32G9B.1			159.018	1.364	1.42703e-06	0.000117568	yes	Male enriched
140	Y39G10AR.7			188.094	1.25072	0.0028296	0.0486415	yes	Male enriched
141	Y43D4A.5	CHTF8		41.5136	1.79077	2.08247e-06	0.000157967	yes	Male enriched
142	Y43F8B.3	WFIKKN1/WFIKKN2		44.9856	1.93915	0.000261479	0.00761618	yes	Male enriched
143	Y46G5A.29			189.195	1.44988	2.97145e-07	3.31889e-05	yes	Male enriched
144	Y46G5A.43			6.89637	2.14662	0.000208506	0.00637929	yes	Male enriched
145	Y47D3B.6	TPRX1		485.304	2.38671	2.46944e-05	0.00119555	yes	Male enriched
146	Y47D7A.12			127.665	1.9325	8.37374e-08	1.22642e-05	yes	Male enriched
147	Y47D7A.13			7806.56	1.8758	6.72631e-05	0.00259274	yes	Male enriched
148	Y48A6B.3	NHP2	Dyskeratosis congenita, autosomal recessive 2, 613987	2339.67	1.04699	3.97382e-05	0.00173977	yes	Male enriched
149	Y48E1B.8			747.481	3.57654	0.000833751	0.0198182	yes	Male enriched
150	Y48G8AL.12			5543.78	1.50549	5.14585e-05	0.0021281	yes	Male enriched
151	Y48G8AL.16			119.489	1.27566	1.82106e-05	0.000935079	yes	Male enriched
152	Y51H7C.9	SRR		155.394	3.63999	0.000169433	0.00543759	yes	Male enriched
153	Y53F4B.25			49.5693	2.2026	4.12007e-08	6.71761e-06	yes	Male enriched
154	Y54H5A.1	GRWD1		9.23439	1.82191	0.00246078	0.0444099	yes	Male enriched
155	Y55F3BR.2	TFPI/KCP		19.9427	1.2328	0.00140577	0.0292388	yes	Male enriched
156	Y57G11C.42			41.5683	1.85282	0.000149772	0.00495226	yes	Male enriched
157	Y65B4BL.6			967.837	1.22913	2.30148e-05	0.00112964	yes	Male enriched
158	Y66H1A.4	GAR1		2034.25	1.01151	3.02124e-05	0.00139856	yes	Male enriched
159	Y71G12B.17	PITPNA/PITPNB		251.129	1.007	2.49582e-11	8.54733e-09	yes	Male enriched
160	Y71G12B.25			426.85	1.27543	6.43165e-07	6.20632e-05	yes	Male enriched
161	Y73B3A.3	POMGNT1/FAM3A/FAM3B/FAM3C/FAM3D	Muscular dystrophy-dystroglycanopathy (congenital with brain and eye anomalies), type A, 3, 253280|Muscular dystrophy-dystroglycanopathy (congenital with mental retardation), type B, 3, 613151|Muscular dystrophy-dystroglycanopathy (limb-girdle), type C, 3, 613157|Retinitis pigmentosa 76, 617123	22.8002	1.45772	0.00110491	0.0243373	yes	Male enriched
162	Y75B7AR.1			1137.59	1.27451	3.88685e-08	6.41104e-06	yes	Male enriched
163	Y7A5A.6			1702.26	1.40124	1.11893e-06	9.61203e-05	yes	Male enriched
164	Y95B8A.2			287.286	1.07593	0.000714814	0.0175123	yes	Male enriched
165	ZC123.1			1077.34	1.44486	2.46949e-05	0.00119555	yes	Male enriched
166	ZC334.7			26.3504	1.5019	2.79904e-05	0.0013279	yes	Male enriched
167	ZK1010.4			82.6984	1.44913	0.000844671	0.0199694	yes	Male enriched
168	ZK180.5			4038.84	2.41835	5.02811e-07	4.98768e-05	yes	Male enriched
169	ZK180.6			1305.25	2.02048	3.78182e-10	1.05186e-07	yes	Male enriched
170	ZK6.11			55.2525	1.80639	0.000335407	0.00945875	yes	Male enriched
171	ZK662.2			91.5697	2.64588	1.00766e-05	0.000574045	yes	Male enriched
172	ZK84.1			1649.33	1.52584	6.07798e-05	0.00241502	yes	Male enriched
173	abu-11			109.049	2.02695	0.000336081	0.00945895	yes	Male enriched
174	abu-12			304.65	1.65063	2.02131e-06	0.000154152	yes	Male enriched
175	abu-13			658.237	1.15981	1.70829e-06	0.000133144	yes	Male enriched
176	abu-14			803.62	2.05726	1.63988e-06	0.000129956	yes	Male enriched
177	abu-8			104.057	1.8178	0.00125305	0.0269311	yes	Male enriched
178	agmo-1	AGMO		49.8491	1.86832	0.000464207	0.0122622	yes	Male enriched
179	akir-1	AKIRIN2/AKIRIN1		15.6526	1.3498	0.00228205	0.0420401	yes	Male enriched
180	bli-1	SFTPD		597.242	2.415	0.00230218	0.042301	yes	Male enriched
181	bus-8	ALG2	Congenital disorder of glycosylation, type Ii, 607906|Myasthenic syndrome, congenital, 14, with tubular aggregates, 616228	449.14	1.0625	4.4851e-06	0.000293185	yes	Male enriched
182	cbd-1			395.857	1.29309	8.32409e-05	0.003059	yes	Male enriched
183	cdh-12	PCDH15	Deafness, autosomal recessive 23, 609533|Usher syndrome, type 1D/F digenic, 601067|Usher syndrome, type 1F, 602083	235.22	1.45592	1.72218e-05	0.000894209	yes	Male enriched
184	cdh-5	PCDH15	Deafness, autosomal recessive 23, 609533|Usher syndrome, type 1D/F digenic, 601067|Usher syndrome, type 1F, 602083	18.8379	1.42712	6.16314e-05	0.00244201	yes	Male enriched
185	ces-2	HLF/DBP/TEF		21.5338	7.00678	2.25268e-13	1.33143e-10	yes	Male enriched
186	chs-2			52.2771	1.65657	6.45648e-05	0.00252301	yes	Male enriched
187	cht-1	CHIT1/CHIA/CHI3L2/CHI3L1/OVGP1	Chitotriosidase deficiency, 614122 Asthma-related traits, susceptibility to, 7, 611960|Schizophrenia, susceptibility to, 181500	16.1498	1.43155	0.000381188	0.0103643	yes	Male enriched
188	clec-230			32.0975	2.16499	6.04966e-05	0.00241052	yes	Male enriched
189	clec-242			8.08586	2.46675	0.000476894	0.0125739	yes	Male enriched
190	col-104	C1QTNF2/C1QTNF7/ADIPOQ/OTOL1/C1QTNF9B/C1QTNF9	Adiponectin deficiency, 612556	7850.71	1.63521	7.80241e-05	0.00288974	yes	Male enriched
191	col-107	SFTPD		19862.1	1.30685	5.64815e-06	0.000354509	yes	Male enriched
192	col-109			3310.31	2.15342	4.51532e-08	7.19661e-06	yes	Male enriched
193	col-110			453.582	1.54996	3.04523e-05	0.00140249	yes	Male enriched
194	col-111	C1QTNF2/C1QTNF7/ADIPOQ/OTOL1/C1QTNF9B/C1QTNF9	Adiponectin deficiency, 612556	1909.47	1.02999	3.46212e-05	0.00155411	yes	Male enriched
195	col-113	C1QTNF2/C1QTNF7/ADIPOQ/OTOL1/C1QTNF9B/C1QTNF9	Adiponectin deficiency, 612556	2829.24	1.68687	1.41956e-07	1.81404e-05	yes	Male enriched
196	col-115			478.488	1.42998	0.000585999	0.0147645	yes	Male enriched
197	col-125	MARCO		27807.6	1.47075	9.37758e-05	0.00340207	yes	Male enriched
198	col-131	SFTPD		417.331	1.17946	9.86955e-08	1.35922e-05	yes	Male enriched
199	col-14	COL17A1/MARCO	Epidermolysis bullosa, junctional, localisata variant, 226650|Epidermolysis bullosa, junctional, non-Herlitz type, 226650|Epithelial recurrent erosion dystrophy, 122400	4803.64	1.73195	3.68151e-05	0.00163195	yes	Male enriched
200	col-156	SFTPD		2011.55	1.43392	0.000520437	0.0134715	yes	Male enriched
201	col-157	MARCO		3847.49	2.25346	2.03408e-10	5.88844e-08	yes	Male enriched
202	col-162	SFTPD		2703.55	1.44167	0.0014687	0.0302374	yes	Male enriched
203	col-169	MARCO		15152.1	1.22837	3.49582e-08	5.90336e-06	yes	Male enriched
204	col-17	NCOA5		14220.8	1.64648	3.39134e-12	1.55181e-09	yes	Male enriched
205	col-170	MARCO		6459.65	1.57391	1.35548e-11	4.93012e-09	yes	Male enriched
206	col-172	MARCO		487.094	1.05308	0.000253723	0.00742845	yes	Male enriched
207	col-173	MARCO		829.353	1.08829	1.70429e-05	0.000888802	yes	Male enriched
208	col-174	MARCO		472.406	1.61876	7.34991e-09	1.5561e-06	yes	Male enriched
209	col-180	MARCO		12945.3	1.83476	4.14426e-05	0.0017814	yes	Male enriched
210	col-182	C1QTNF2/C1QTNF7/ADIPOQ/OTOL1/C1QTNF9B/C1QTNF9	Adiponectin deficiency, 612556	416.475	2.40201	7.50137e-10	1.93467e-07	yes	Male enriched
211	col-186	MARCO		255.108	1.07798	4.36407e-05	0.00185342	yes	Male enriched
212	col-33			643.157	1.98806	1.45202e-08	2.86068e-06	yes	Male enriched
213	col-38	SFTPD		4921.97	1.04302	0.000253986	0.00742845	yes	Male enriched
214	col-41	SFTPD		6367.43	1.42885	3.41652e-06	0.000232997	yes	Male enriched
215	col-48	COL17A1/MARCO	Epidermolysis bullosa, junctional, localisata variant, 226650|Epidermolysis bullosa, junctional, non-Herlitz type, 226650|Epithelial recurrent erosion dystrophy, 122400	4191.6	1.65917	3.85035e-06	0.000256419	yes	Male enriched
216	col-54	SFTPD		863.83	1.45525	0.000105259	0.00378	yes	Male enriched
217	col-58	COLQ	Myasthenic syndrome, congenital, 5, 603034	676.587	1.24591	0.00157465	0.0317279	yes	Male enriched
218	col-65	SFTPD		2666.81	1.52315	0.00018198	0.00573318	yes	Male enriched
219	col-68	MARCO		1006.33	1.58868	3.56128e-08	5.94315e-06	yes	Male enriched
220	col-73	MARCO		21617.2	1.90698	4.74221e-15	3.20325e-12	yes	Male enriched
221	col-77	MARCO		8846.03	1.54944	0.000462982	0.0122526	yes	Male enriched
222	col-79	SFTPD		461.558	1.14635	0.00012932	0.00444166	yes	Male enriched
223	col-89	SFTPD		996.701	1.21008	4.7609e-06	0.00030697	yes	Male enriched
224	col-90	SFTPD		6635.36	1.81093	7.4414e-16	6.20919e-13	yes	Male enriched
225	col-97			7194.09	1.91859	9.78901e-06	0.000569087	yes	Male enriched
226	cpg-7			5412.31	1.13769	3.10263e-07	3.41169e-05	yes	Male enriched
227	cut-2			9611.14	2.70366	2.87846e-11	9.27977e-09	yes	Male enriched
228	cut-4			60.9403	1.40769	4.46439e-05	0.00188958	yes	Male enriched
229	cut-6			30.3622	1.25754	0.000193848	0.00601693	yes	Male enriched
230	cyn-17			11.5697	2.00625	0.000852339	0.0201172	yes	Male enriched
231	daf-28			197.267	1.16851	8.32873e-08	1.22642e-05	yes	Male enriched
232	dao-5	NOLC1		1750.92	1.0086	0.00151219	0.0308204	yes	Male enriched
233	deps-1			550.427	1.23911	0.00162307	0.0324888	yes	Male enriched
234	dnpp-1	DNPEP		72.16	1.05471	0.00102269	0.0230633	yes	Male enriched
235	dog-1	BRIP1/RTEL1-TNFRSF6B	Breast cancer, early-onset, 114480|Fanconi anemia, complementation group J, 609054	73.2237	1.22734	0.000128384	0.0044202	yes	Male enriched
236	dpy-1			11.0582	1.74661	0.000565806	0.0143577	yes	Male enriched
237	dpy-13	C1QTNF2/C1QTNF7/ADIPOQ/OTOL1/C1QTNF9B/C1QTNF9	Adiponectin deficiency, 612556	21684.7	1.66956	2.34124e-12	1.14519e-09	yes	Male enriched
238	dpy-4	MARCO		18696.6	1.68634	6.58606e-10	1.73006e-07	yes	Male enriched
239	dpy-5	SFTPD		24434.3	1.52767	1.00504e-06	8.80028e-05	yes	Male enriched
240	eat-20			149.998	1.16317	0.000824702	0.0196612	yes	Male enriched
241	egg-6	LRRC70/TRIL/CHADL		124.938	1.15808	6.42e-05	0.00251568	yes	Male enriched
242	elo-2	ELOVL3/ELOVL6		26.6105	1.32057	0.00018466	0.00579515	yes	Male enriched
243	enu-3.1			35.1469	1.14926	0.000788	0.0189776	yes	Male enriched
244	fib-1	FBL/FBL/FBLL1		5031.69	1.43043	2.43336e-10	6.90343e-08	yes	Male enriched
245	fmo-4	FMO3/FMO1/FMO2/FMO5/FMO4	Trimethylaminuria, 602079	37.2931	1.86067	0.0016655	0.03295	yes	Male enriched
246	fog-1	CPEB3/CPEB4/CPEB2		64.5009	1.5885	4.95427e-05	0.00206089	yes	Male enriched
247	gba-2	GBA	Gaucher disease, perinatal lethal, 608013|Gaucher disease, type I, 230800|Gaucher disease, type II, 230900|Gaucher disease, type III, 231000|Gaucher disease, type IIIC, 231005|Lewy body dementia, susceptibility to, 127750|Parkinson disease, late-onset, susceptibility to, 168600	14.312	1.65626	0.00133315	0.0280992	yes	Male enriched
248	gld-1	QKI		183.231	1.98555	0.000495858	0.0129297	yes	Male enriched
249	glh-1	DDX4		931.144	1.40119	0.000163102	0.0053049	yes	Male enriched
250	grd-15			5.49856	2.78156	0.000837521	0.0198666	yes	Male enriched
251	grd-6			356.24	1.82779	4.47584e-05	0.00188958	yes	Male enriched
252	grl-16			4402.08	1.92922	8.97091e-07	8.079e-05	yes	Male enriched
253	grl-22			240.097	1.81348	8.64518e-07	7.91173e-05	yes	Male enriched
254	grl-5			1458.75	1.20402	4.14192e-05	0.0017814	yes	Male enriched
255	grl-7			2938.23	1.35908	1.79253e-07	2.17325e-05	yes	Male enriched
256	gur-4			11.4329	1.59308	0.000433047	0.0116783	yes	Male enriched
257	hil-4	HIST1H1A/HIST1H1E/HIST1H1B/HIST1H1D/HIST1H1T/HIST1H1C/H1F0	Rahman syndrome, 617537	3692.84	1.48075	1.23416e-07	1.62097e-05	yes	Male enriched
258	hil-5	HIST1H1E/HIST1H1B/HIST1H1D/HIST1H1A/HIST1H1T/HIST1H1C/H1F0	Rahman syndrome, 617537	2660.74	1.00931	0.001611	0.0323683	yes	Male enriched
259	hil-6	HIST1H1E/HIST1H1B/H1F0/HIST1H1D/HIST1H1A/HIST1H1T/HIST1H1C	Rahman syndrome, 617537	15.076	2.06167	9.90603e-06	0.000573539	yes	Male enriched
260	hmg-12			2119.68	1.09205	1.72727e-05	0.000894209	yes	Male enriched
261	hmit-1.1	SLC2A13/SLC2A8		195.853	3.20321	3.61907e-27	7.33379e-24	yes	Male enriched
262	hpo-32			95.4859	1.65936	1.48691e-05	0.000792927	yes	Male enriched
263	ilys-5			3477.69	1.39519	0.00249647	0.0447692	yes	Male enriched
264	imb-3	IPO5/RANBP6		2820.22	1.25209	1.30782e-05	0.000716272	yes	Male enriched
265	ins-39			171.55	7.02932	2.12765e-116	3.01807e-112	yes	Male enriched
266	kars-1	KARS	Charcot-Marie-Tooth disease, recessive intermediate, B, 613641|Deafness, autosomal recessive 89, 613916	636.916	1.0173	5.59881e-12	2.33586e-09	yes	Male enriched
267	kca-1			435.735	1.01712	0.000449278	0.0119892	yes	Male enriched
268	kin-20	CSNK1D/CSNK1E/CSNK1A1/CSNK1A1L	Advanced sleep-phase syndrome, familial, 2, 615224	177.107	1.2402	1.14434e-11	4.27171e-09	yes	Male enriched
269	laf-1	DDX3X/DDX3Y/DDX4	Mental retardation, X-linked 102, 300958	237.556	1.00871	4.86012e-05	0.00202767	yes	Male enriched
270	let-99			54.8163	2.24836	7.14259e-05	0.00273093	yes	Male enriched
271	lgc-21			355.798	1.62211	0.00021408	0.00651928	yes	Male enriched
272	lgx-1			80.2983	1.7145	1.53062e-05	0.000810143	yes	Male enriched
273	lin-29	ZNF384/ZNF362/ZNF581/ZNF524/ZNF580		246.547	1.09703	0.000181984	0.00573318	yes	Male enriched
274	lin-42	PER3/PER2/PER1	Advanced sleep phase syndrome, familial, 3, 616882 Advanced sleep phase syndrome, familial, 1, 604348	355.851	1.45902	1.36034e-07	1.77031e-05	yes	Male enriched
275	lips-7			135.348	1.14629	1.00268e-05	0.000574045	yes	Male enriched
276	lips-9			267.812	1.3172	6.15123e-07	5.97638e-05	yes	Male enriched
277	lon-3	COLQ	Myasthenic syndrome, congenital, 5, 603034	3081.11	1.33008	1.3173e-09	3.11431e-07	yes	Male enriched
278	lon-8			30.3353	1.41728	0.000480938	0.0126335	yes	Male enriched
279	lpd-6	PPAN/PPAN-P2RY11/P2RY11		357.258	1.35957	8.99882e-07	8.079e-05	yes	Male enriched
280	mab-3	DMRT1/DMRTB1		140.422	3.12645	9.31667e-23	1.46841e-19	yes	Male enriched
281	mex-5			623.809	1.47804	1.13914e-05	0.000643772	yes	Male enriched
282	mlt-11	SPINT3/TFPI2/SPINT1/SPINT2/MUC6	Diarrhea 3, secretory sodium, congenital, syndromic, 270420	1053.14	1.55534	1.61209e-07	1.98848e-05	yes	Male enriched
283	mlt-8			998.605	1.14236	0.000125234	0.0043434	yes	Male enriched
284	mlt-9			1004.63	1.37476	1.58937e-11	5.6363e-09	yes	Male enriched
285	moe-3	ZFP36L2/ZFP36L1/ZFP36		46.3877	1.28773	6.36985e-06	0.000394047	yes	Male enriched
286	mth-1	ADGRE2/ADGRG2/ADGRG7	Vibratory urticaria, 125630 Vas deferens, congenital bilateral aplasia of, X-linked, 300985	45.9996	1.27219	0.000214169	0.00651928	yes	Male enriched
287	nas-15	MEP1A/MEP1B/ASTL		130.42	1.97255	3.01663e-06	0.000213954	yes	Male enriched
288	nas-27	MEP1A/MEP1B		71.4989	1.50553	0.000105754	0.00378818	yes	Male enriched
289	nas-30	MEP1A/MEP1B		193.689	1.45319	0.00229893	0.0422962	yes	Male enriched
290	nas-38	MEP1A/MEP1B		103.185	1.51731	4.1065e-05	0.0017814	yes	Male enriched
291	nol-5	NOP58		1351.58	1.13941	4.99066e-18	6.43569e-15	yes	Male enriched
292	nspd-11			12.901	1.76535	0.000456774	0.0121336	yes	Male enriched
293	oac-32			20.8584	3.46983	1.37459e-07	1.77259e-05	yes	Male enriched
294	pes-8			48.2867	1.53024	0.00172878	0.0337778	yes	Male enriched
295	pgl-1			1016.53	1.44707	6.62566e-06	0.000405108	yes	Male enriched
296	pgp-4	ABCB5/ABCB4/ABCB11/ABCB1	Cholestasis, intrahepatic, of pregnancy, 3, 614972|Cholestasis, progressive familial intrahepatic 3, 602347|Gallbladder disease 1, 600803 Cholestasis, benign recurrent intrahepatic, 2, 605479|Cholestasis, progressive familial intrahepatic 2, 601847 Colchicine resistance, 120080|Inflammatory bowel disease 13, 612244	21.0803	1.32062	0.000149723	0.00495226	yes	Male enriched
297	phat-2			6.73603	2.41799	0.00144889	0.0299599	yes	Male enriched
298	phat-4			1179.85	1.42949	3.32158e-06	0.000229837	yes	Male enriched
299	phat-5			154.995	1.31612	0.00188891	0.035869	yes	Male enriched
300	ppw-2			272.01	1.02443	0.00165944	0.0328759	yes	Male enriched
301	pqn-13	KRTAP9-1		83.5801	2.27852	2.2564e-05	0.00111429	yes	Male enriched
302	pqn-2	KRTAP10-6/KRTAP10-4/KRTAP10-9/KRTAP10-5/KRTAP10-11		14.1305	1.96915	0.00253624	0.045102	yes	Male enriched
303	pqn-26	IVL		8.1621	2.54748	6.35121e-05	0.00250953	yes	Male enriched
304	pqn-32			1997.56	1.44035	6.41915e-11	1.97947e-08	yes	Male enriched
305	pqn-54	KRTAP9-1		218.866	2.37972	7.10376e-05	0.00272343	yes	Male enriched
306	pqn-63	PRB2/PRH2/PRB3/PRB4/PRH1		152.357	1.81947	0.000191717	0.00596382	yes	Male enriched
307	pqn-74			522.653	1.73509	0.000123326	0.00429822	yes	Male enriched
308	prg-1	PIWIL1/PIWIL3/PIWIL4/PIWIL2		462.834	1.55676	1.14743e-10	3.39089e-08	yes	Male enriched
309	prg-2	PIWIL1/PIWIL4/PIWIL3/PIWIL2		29.3428	1.84821	0.00133269	0.0280992	yes	Male enriched
310	ptr-16	PTCHD1/PTCHD3/PTCHD4	Autism, susceptibility to, X-linked 4, 300830	45.3369	1.96759	1.68929e-06	0.00013239	yes	Male enriched
311	ptr-2	PTCHD1/PTCHD3/PTCHD4/PTCHD3	Autism, susceptibility to, X-linked 4, 300830	124.624	1.68034	1.96505e-08	3.66767e-06	yes	Male enriched
312	ptr-20	PTCHD1/PTCHD3/PTCHD4	Autism, susceptibility to, X-linked 4, 300830	22.2307	2.21443	1.51354e-05	0.000804102	yes	Male enriched
313	qua-1	FLG/FLG2/HRNR	Dermatitis, atopic, susceptibility to, 2, 605803|Ichthyosis vulgaris, 146700	670.695	1.62748	5.24621e-17	6.20146e-14	yes	Male enriched
314	rab-6.1	RAB6A/RAB6B		10.8116	2.0995	0.000792288	0.0190485	yes	Male enriched
315	ram-2	MARCO		25265	1.58684	3.84119e-06	0.000256419	yes	Male enriched
316	ram-5			56.523	1.22898	0.000876599	0.0206554	yes	Male enriched
317	rbm-28	RBM28	Alopecia, neurologic defects, and endocrinopathy syndrome, 612079	88.4194	1.12849	0.00257115	0.0455897	yes	Male enriched
318	rga-3	ARHGAP11A		18.8113	4.92595	0.000130817	0.00448222	yes	Male enriched
319	rme-2	LRP3/LRP12/LDLRAD3/LRP10		580.43	1.97432	0.000442429	0.0118861	yes	Male enriched
320	rnh-1.3	RNASEH1	Progressive external ophthalmoplegia with mitochondrial DNA deletions, autosomal recessive 2, 616479	62.4262	2.54227	1.4533e-05	0.000777924	yes	Male enriched
321	rol-6	COLQ	Myasthenic syndrome, congenital, 5, 603034	6988.82	1.30712	1.09737e-11	4.20709e-09	yes	Male enriched
322	rol-8	MARCO		5856.53	1.40109	5.97332e-12	2.4209e-09	yes	Male enriched
323	rpn-12	PSMD8		12.585	1.67203	0.00112587	0.0247605	yes	Male enriched
324	rrn-3.56			38.7394	2.15829	8.18874e-05	0.00301707	yes	Male enriched
325	rsr-2	SRRM2/SRSF11/SRRM3		40.893	1.19402	0.00192389	0.0364846	yes	Male enriched
326	sem-2	SOX4/SOX11/SOX12/SOX17/SOX7/SOX18	Mental retardation, autosomal dominant 27, 615866 Vesicoureteral reflux 3, 613674 Hypotrichosis-lymphedema-telangiectasia syndrome, 607823|Hypotrichosis-lymphedema-telangiectasia-renal defect syndrome, 137940	135.52	1.00415	1.41617e-05	0.000763815	yes	Male enriched
327	skpo-2	PXDNL		298.905	1.85184	2.53076e-11	8.54733e-09	yes	Male enriched
328	sqt-1	COLQ	Myasthenic syndrome, congenital, 5, 603034	10890.9	1.33363	1.87051e-15	1.47407e-12	yes	Male enriched
329	sqt-2	MARCO		5016.74	1.3077	4.6004e-09	1.01963e-06	yes	Male enriched
330	sqt-3			17720.9	1.16101	3.77349e-07	3.99455e-05	yes	Male enriched
331	srj-49			420.387	8.51637	4.54463e-68	1.61164e-64	yes	Male enriched
332	str-222			15.5481	8.44871	2.86084e-15	2.02905e-12	yes	Male enriched
333	swsn-1	SMARCC2/SMARCC1		257.699	1.08904	0.000884636	0.0208102	yes	Male enriched
334	syp-4	GOLGA6L2		104.776	1.28936	4.61513e-05	0.00193685	yes	Male enriched
335	tag-297			679.301	1.34352	6.50924e-10	1.73006e-07	yes	Male enriched
336	tag-345			6.60302	1.95182	0.00252063	0.0450048	yes	Male enriched
337	tfg-1	TFG/CBLL1	Hereditary motor and sensory neuropathy, Okinawa type, 604484|Spastic paraplegia 57, autosomal recessive, 615658	1293.19	1.28202	2.26236e-05	0.00111429	yes	Male enriched
338	tts-2			54.8407	1.30347	0.000719846	0.0176052	yes	Male enriched
339	ugt-63			21.0538	3.00156	2.82705e-08	5.01271e-06	yes	Male enriched
340	unc-33			19.2332	1.11812	0.000938526	0.0217066	yes	Male enriched
341	unc-54	MYH7B/MYH7/MYH1/MYH3/MYH2/MYH8/MYH6/MYH13/MYH15/MYH4/MYO5C/MYO5B/MYO5A/MYH9/MYH14/MYH10/MYH11	Cardiomyopathy, dilated, 1S, 613426|Cardiomyopathy, hypertrophic, 1, 192600|Laing distal myopathy, 160500|Left ventricular noncompaction 5, 613426|Myopathy, myosin storage, autosomal dominant, 608358|Myopathy, myosin storage, autosomal recessive, 255160|Scapuloperoneal syndrome, myopathic type, 181430 Arthrogryposis, distal, type 2A, 193700|Arthrogryposis, distal, type 2B, 601680|Arthrogryposis, …	63771.3	5.76937	2.33056e-90	1.65295e-86	yes	Male enriched
342	wago-4			67.4859	1.28796	0.00247274	0.044569	yes	Male enriched
343	wrt-6	DHH/IHH/SHH	46XY partial gonadal dysgenesis, with minifascicular neuropathy, 607080|46XY sex reversal 7, 233420 Acrocapitofemoral dysplasia, 607778|Brachydactyly, type A1, 112500 Holoprosencephaly 3, 142945|Microphthalmia with coloboma 5, 611638|Schizencephaly, 269160|Single median maxillary central incisor, 147250	270.742	1.65794	1.57715e-08	3.05354e-06	yes	Male enriched
344	wrt-8	DHH/IHH/SHH	46XY partial gonadal dysgenesis, with minifascicular neuropathy, 607080|46XY sex reversal 7, 233420 Acrocapitofemoral dysplasia, 607778|Brachydactyly, type A1, 112500 Holoprosencephaly 3, 142945|Microphthalmia with coloboma 5, 611638|Schizencephaly, 269160|Single median maxillary central incisor, 147250	50.0872	1.44147	0.000815044	0.0195294	yes	Male enriched
345	wrt-9	DHH/IHH/SHH	46XY partial gonadal dysgenesis, with minifascicular neuropathy, 607080|46XY sex reversal 7, 233420 Acrocapitofemoral dysplasia, 607778|Brachydactyly, type A1, 112500 Holoprosencephaly 3, 142945|Microphthalmia with coloboma 5, 611638|Schizencephaly, 269160|Single median maxillary central incisor, 147250	34.548	1.78865	2.08685e-07	2.44645e-05	yes	Male enriched
346	xnd-1			162.915	1.12915	0.00116846	0.0254211	yes	Male enriched
347	zip-11			39.8601	1.30893	0.00188458	0.0358348	yes	Male enriched
	Gene name	Human ortholog	OMIM phenotypes	baseMean	log2FoldChange	pvalue	padj	Significant_pass	Enrichment
1	B0205.1			20.3894	-1.60913	8.0455e-05	0.00297202	yes	Hermaphrodite enriched
2	B0286.1			61.116	-1.01768	0.000165364	0.0053311	yes	Hermaphrodite enriched
3	B0294.1			198.441	-2.32396	1.04692e-09	2.56043e-07	yes	Hermaphrodite enriched
4	C07B5.3			146.853	-1.35109	0.000401285	0.0108432	yes	Hermaphrodite enriched
5	C08E3.1			482.529	-1.84195	6.94893e-07	6.61548e-05	yes	Hermaphrodite enriched
6	C08E3.13			1726.55	-1.25346	5.50034e-06	0.000348314	yes	Hermaphrodite enriched
7	C08G5.6			6.4957	-2.77291	0.000170188	0.005449	yes	Hermaphrodite enriched
8	C18H7.1	MATN1/VWA2		85.7944	-1.01632	0.000377265	0.0102914	yes	Hermaphrodite enriched
9	C24B5.1			23.3014	-1.51547	0.000341175	0.00957435	yes	Hermaphrodite enriched
10	C25E10.10			48.232	-1.97277	0.000321436	0.0091374	yes	Hermaphrodite enriched
11	C26D10.3	PYROXD1	Myopathy, myofibrillar, 8, 617258	13.2415	-2.03261	0.000726006	0.0177253	yes	Hermaphrodite enriched
12	C31H5.4			9.50815	-2.52955	0.00180713	0.0347347	yes	Hermaphrodite enriched
13	C34F11.8			97.954	-1.12968	2.55105e-05	0.00122667	yes	Hermaphrodite enriched
14	C35E7.11			108.286	-1.08277	1.1465e-05	0.000645363	yes	Hermaphrodite enriched
15	C35E7.9			345.189	-3.3026	0.0025223	0.0450048	yes	Hermaphrodite enriched
16	C37C3.7	VWDE/WIF1		33.8904	-1.38452	1.37773e-06	0.00011496	yes	Hermaphrodite enriched
17	C38C3.4			17.8847	-1.66847	0.000762101	0.0184478	yes	Hermaphrodite enriched
18	C38C3.6			6.24018	-1.95165	0.00113557	0.0248966	yes	Hermaphrodite enriched
19	C44C1.5			111.282	-1.99037	6.61124e-08	1.01935e-05	yes	Hermaphrodite enriched
20	C50A2.3			58.5272	-1.01302	0.00177994	0.0343516	yes	Hermaphrodite enriched
21	C50E3.6			69.2215	-1.2826	1.58033e-06	0.000126649	yes	Hermaphrodite enriched
22	E02A10.3	EFCAB2		15.4014	-2.14472	6.14152e-07	5.97638e-05	yes	Hermaphrodite enriched
23	E02H9.2			9.99337	-1.98911	0.00275173	0.0479854	yes	Hermaphrodite enriched
24	F02E11.2			55.0264	-1.21139	0.00057817	0.0146192	yes	Hermaphrodite enriched
25	F07H5.3			2272.47	-1.16908	4.98972e-07	4.98445e-05	yes	Hermaphrodite enriched
26	F08A8.2			371.529	-1.23348	2.64673e-05	0.00125986	yes	Hermaphrodite enriched
27	F09C3.2	NANP		501.052	-1.59352	1.16926e-12	5.92353e-10	yes	Hermaphrodite enriched
28	F09E10.1			1161.33	-1.95927	1.27108e-05	0.000698848	yes	Hermaphrodite enriched
29	F09F7.7	ALKBH4		143.338	-1.19506	0.00137969	0.0288657	yes	Hermaphrodite enriched
30	F11A5.9			128.522	-1.39725	1.5863e-07	1.97383e-05	yes	Hermaphrodite enriched
31	F13C5.1			11.5128	-2.12377	1.89637e-05	0.000967626	yes	Hermaphrodite enriched
32	F13E9.15			501.954	-1.27056	7.06111e-07	6.66638e-05	yes	Hermaphrodite enriched
33	F13E9.8			8.8559	-1.83475	0.00249363	0.0447692	yes	Hermaphrodite enriched
34	F15E6.3			137.98	-1.33179	3.85319e-05	0.00169744	yes	Hermaphrodite enriched
35	F16B4.4			5001.12	-1.0654	2.12006e-05	0.00106642	yes	Hermaphrodite enriched
36	F28F9.3			329.6	-1.16423	3.06452e-07	3.39611e-05	yes	Hermaphrodite enriched
37	F29B9.7			64.6996	-3.82381	0.000754748	0.018301	yes	Hermaphrodite enriched
38	F30B5.7	SLC39A3/SLC39A1/SLC39A2		151.873	-1.19891	6.48095e-09	1.41434e-06	yes	Hermaphrodite enriched
39	F40E3.5			164.929	-1.21889	0.00173515	0.0338558	yes	Hermaphrodite enriched
40	F42A10.7			206.213	-2.05198	1.96509e-06	0.000151494	yes	Hermaphrodite enriched
41	F45E1.4	NANP		148.341	-1.22734	8.12472e-10	2.05802e-07	yes	Hermaphrodite enriched
42	F49C12.7			15.9266	-3.22461	0.00114249	0.0250096	yes	Hermaphrodite enriched
43	F53A9.8			2454.28	-1.0667	9.03343e-05	0.00329407	yes	Hermaphrodite enriched
44	F53B2.8			408.692	-1.07523	2.04788e-07	2.42076e-05	yes	Hermaphrodite enriched
45	F53F4.1			14.2668	-1.69705	0.000666531	0.0164717	yes	Hermaphrodite enriched
46	F55B11.4			578.827	-1.14987	1.59296e-08	3.05354e-06	yes	Hermaphrodite enriched
47	F56A11.4			17.4706	-1.48274	1.00227e-05	0.000574045	yes	Hermaphrodite enriched
48	F56F11.1			19.6169	-1.59222	5.91594e-05	0.00237727	yes	Hermaphrodite enriched
49	F58A4.1			104.126	-3.80523	0.000678323	0.0167339	yes	Hermaphrodite enriched
50	F58A4.2			196.265	-1.22858	0.000346963	0.00964938	yes	Hermaphrodite enriched
51	F58F9.1	RRM2B/RRM2	Mitochondrial DNA depletion syndrome 8A (encephalomyopathic type with renal tubulopathy), 612075|Mitochondrial DNA depletion syndrome 8B (MNGIE type), 612075|Progressive external ophthalmoplegia with mitochondrial DNA deletions, autosomal dominant 5, 613077	37.6156	-1.36961	2.6988e-06	0.000194435	yes	Hermaphrodite enriched
52	F58F9.7	ACOX3/ACOXL		7.77256	-2.04123	0.00164788	0.0328292	yes	Hermaphrodite enriched
53	F58H1.7			623.617	-1.17788	3.32037e-09	7.4761e-07	yes	Hermaphrodite enriched
54	K03H6.5			54.5691	-1.03674	0.000113585	0.00402801	yes	Hermaphrodite enriched
55	K07A3.3	CLPX		57.2654	-3.72156	0.000686335	0.0169022	yes	Hermaphrodite enriched
56	K07D4.9			1160.27	-1.02606	8.93243e-08	1.27986e-05	yes	Hermaphrodite enriched
57	K10C9.1			66.2097	-2.03553	7.34233e-06	0.000441318	yes	Hermaphrodite enriched
58	K11H3.3	SLC25A1	Combined D-2- and L-2-hydroxyglutaric aciduria, 615182	182.894	-1.2314	5.04389e-10	1.37591e-07	yes	Hermaphrodite enriched
59	MTCE.33			137.024	-1.81212	0.00146375	0.0302232	yes	Hermaphrodite enriched
60	R07D5.2			12.6066	-2.09674	2.19472e-05	0.00109236	yes	Hermaphrodite enriched
61	R08F11.7			5.61773	-2.3738	0.000232104	0.00695792	yes	Hermaphrodite enriched
62	T07F12.4	ULK2/ULK1/IKBKB/CHUK/TBK1/IKBKE	Immunodeficiency 15, 615592 Cocoon syndrome, 613630 Frontotemporal dementia and/or amyotrophic lateral sclerosis 4, 616439	192.905	-1.06448	2.01447e-07	2.40128e-05	yes	Hermaphrodite enriched
63	T20B3.1	CROT		318.907	-1.46055	8.99938e-09	1.85009e-06	yes	Hermaphrodite enriched
64	T24F1.5			12.5098	-3.61147	0.00032886	0.00931113	yes	Hermaphrodite enriched
65	T27E4.1			22.9599	-1.14913	0.000889367	0.0208869	yes	Hermaphrodite enriched
66	T28D6.3			755.998	-1.94233	2.01384e-15	1.50349e-12	yes	Hermaphrodite enriched
67	VF13D12L.3			524.482	-1.19234	0.000284853	0.00819602	yes	Hermaphrodite enriched
68	W04B5.1			51.9368	-1.7184	0.000143525	0.00480165	yes	Hermaphrodite enriched
69	W06B4.2	NAGK		141.371	-1.07937	1.31018e-09	3.11431e-07	yes	Hermaphrodite enriched
70	W07B8.4	CTSB		31.2158	-2.50552	0.000606309	0.0152221	yes	Hermaphrodite enriched
71	Y105C5A.13			14.5785	-1.56794	0.00214241	0.0399906	yes	Hermaphrodite enriched
72	Y110A2AL.9			138.664	-1.29405	2.37158e-08	4.25834e-06	yes	Hermaphrodite enriched
73	Y17D7B.10			19.414	-1.15499	0.00236293	0.0431379	yes	Hermaphrodite enriched
74	Y25C1A.13	ECH1/ECH1		874.047	-1.53734	2.65421e-11	8.75582e-09	yes	Hermaphrodite enriched
75	Y37D8A.19			1356.64	-3.35952	0.000549202	0.0139864	yes	Hermaphrodite enriched
76	Y38E10A.14			215.628	-4.13628	0.000155661	0.00511123	yes	Hermaphrodite enriched
77	Y46G5A.35	ALKBH7		120.943	-1.0432	2.91311e-05	0.00136741	yes	Hermaphrodite enriched
78	Y48A6B.9	MECR	Dystonia, childhood-onset, with optic atrophy and basal ganglia abnormalities, 617282	112.614	-1.54942	4.61779e-06	0.000299102	yes	Hermaphrodite enriched
79	Y51H4A.8			283.006	-1.52477	3.38187e-06	0.000232157	yes	Hermaphrodite enriched
80	Y53F4B.23			146.601	-1.55964	2.09442e-06	0.000158028	yes	Hermaphrodite enriched
81	Y53F4B.39	LACTB2		322.796	-1.16991	1.05196e-06	9.09883e-05	yes	Hermaphrodite enriched
82	Y54G2A.7			44.4599	-1.2787	0.00287222	0.0489838	yes	Hermaphrodite enriched
83	Y57A10C.9			22.7925	-1.19995	5.64936e-05	0.00228308	yes	Hermaphrodite enriched
84	Y60A3A.7			170.249	-1.20674	7.51396e-08	1.14608e-05	yes	Hermaphrodite enriched
85	Y69H2.14			22586.2	-1.14572	7.36165e-05	0.00278467	yes	Hermaphrodite enriched
86	Y73B6A.1			20.8603	-2.67954	0.000373334	0.0102246	yes	Hermaphrodite enriched
87	Y75B8A.3			18.5772	-1.51601	0.000232503	0.00695792	yes	Hermaphrodite enriched
88	Y75B8A.4	LONP2/LONP1	CODAS syndrome, 600373	13.5131	-2.55355	5.45388e-05	0.00221672	yes	Hermaphrodite enriched
89	Y76B12C.9			18.9625	-3.34086	4.55679e-11	1.4364e-08	yes	Hermaphrodite enriched
90	Y87G2A.2	ACOT8		93.9109	-2.8738	1.33675e-16	1.35442e-13	yes	Hermaphrodite enriched
91	ZC266.1			38.283	-1.09097	0.00116642	0.0254157	yes	Hermaphrodite enriched
92	acox-1	ACOX1/ACOX2	Peroxisomal acyl-CoA oxidase deficiency, 264470 Bile acid synthesis defect, congenital, 6, 617308	226.459	-1.19903	9.72384e-08	1.35922e-05	yes	Hermaphrodite enriched
93	anmt-3	NNMT/INMT/PNMT/INMT-MINDY4	Homocysteine plasma level	543.145	-1.76066	6.89728e-12	2.71772e-09	yes	Hermaphrodite enriched
94	asp-12	PGC/BACE2/BACE1/CTSE/PGA4/PGA3/PGA5		39.585	-2.10958	3.79352e-06	0.000255029	yes	Hermaphrodite enriched
95	asp-5	PGC/BACE2/BACE1/CTSE/PGA4/PGA3/PGA5		2824.78	-6.31185	2.20591e-83	1.04303e-79	yes	Hermaphrodite enriched
96	cblc-1	MMACHC	Methylmalonic aciduria and homocystinuria, cblC type, 277400	361.476	-1.33723	4.17332e-07	4.28975e-05	yes	Hermaphrodite enriched
97	cgr-1	SEC14L2/SEC14L3/SEC14L4/SEC14L6		177.267	-1.09167	0.00175161	0.0339673	yes	Hermaphrodite enriched
98	clec-193			8.16613	-3.37192	0.00276039	0.0479854	yes	Hermaphrodite enriched
99	clec-233			147.076	-1.89088	2.11736e-08	3.8506e-06	yes	Hermaphrodite enriched
100	clec-87	KLRB1/KLRG1/KLRF1/CLEC2L/KLRF2		889.632	-1.31073	0.000187457	0.00586994	yes	Hermaphrodite enriched
101	cnc-8			1805.7	-1.2567	1.43386e-06	0.000117568	yes	Hermaphrodite enriched
102	col-122	MARCO		31038.1	-2.33723	1.56601e-06	0.000126215	yes	Hermaphrodite enriched
103	col-129	SFTPD		30896.6	-1.4233	0.00122215	0.0263869	yes	Hermaphrodite enriched
104	col-137	MARCO		444.292	-3.42146	0.0027685	0.0480088	yes	Hermaphrodite enriched
105	col-143	SFTPD		19637.9	-2.77315	1.55916e-05	0.000822182	yes	Hermaphrodite enriched
106	col-147	SFTPD		8218.66	-1.04781	6.04905e-05	0.00241052	yes	Hermaphrodite enriched
107	col-178	MARCO		33472.1	-1.37934	0.00075393	0.018301	yes	Hermaphrodite enriched
108	col-181	MARCO		39187.1	-1.32096	0.000843431	0.0199694	yes	Hermaphrodite enriched
109	col-20			38892.8	-1.98256	2.61285e-05	0.00124792	yes	Hermaphrodite enriched
110	col-63	SFTPD		2684.58	-2.4914	0.00287024	0.0489838	yes	Hermaphrodite enriched
111	col-8	SFTPD		28073.3	-1.90864	6.40398e-05	0.00251568	yes	Hermaphrodite enriched
112	cpt-1	CPT1A/CPT1C/CPT1B	CPT deficiency, hepatic, type IA, 255120 Spastic paraplegia 73, autosomal dominant, 616282	779.991	-1.11062	9.49863e-05	0.0034372	yes	Hermaphrodite enriched
113	cpt-3			59.1343	-2.86968	3.36196e-18	4.76894e-15	yes	Hermaphrodite enriched
114	cpx-1	CPLX2/CPLX1		426.391	-1.02379	8.38654e-08	1.22642e-05	yes	Hermaphrodite enriched
115	cyp-33C5	CYP2J2/CYP2U1/CYP2R1/CYP2C18/CYP2C9/CYP2C8/CYP2C19/CYP2B6/CYP2D6/CYP2A13/CYP2A7/CYP2A6/CYP2E1/CYP2S1/CYP2F1/CYP2D7/CYP2W1/CYP2D6	Spastic paraplegia 56, autosomal recessive, 615030 Rickets due to defect in vitamin D 25-hydroxylation, 600081 Tolbutamide poor metabolizer|Warfarin sensitivity, 122700 Rhabdomyolysis, cerivastatin-induced Clopidogrel, impaired responsiveness to, 609535|Mephenytoin poor metabolizer, 609535|Omeprazole poor metabolizer, 609535|Proguanil poor metabolizer, 609535 Efavirenz central nervous system toxi…	13.5716	-1.20083	0.00036111	0.00992701	yes	Hermaphrodite enriched
116	cysl-2	CBS/CBSL	Homocystinuria, B6-responsive and nonresponsive types, 236200|Thrombosis, hyperhomocysteinemic, 236200	1462.37	-1.31541	3.14491e-06	0.000220844	yes	Hermaphrodite enriched
117	ddo-1	DAO/DDO	Schizophrenia, 181500	68.6127	-1.48822	0.00183358	0.0351876	yes	Hermaphrodite enriched
118	dhs-30	DHRS7B/DHRS7C		105.05	-1.08898	0.00165292	0.0328292	yes	Hermaphrodite enriched
119	dhs-9	DHRS1		348.27	-1.01505	4.40768e-06	0.000290804	yes	Hermaphrodite enriched
120	egl-36	KCNC1/KCNC2/KCNC4/KCNC3	Epilepsy, progressive myoclonic 7, 616187 Spinocerebellar ataxia 13, 605259	21.8564	-1.41619	3.45726e-05	0.00155411	yes	Hermaphrodite enriched
121	fat-5	SCD/SCD5		1263.66	-2.92013	1.23143e-29	2.91131e-26	yes	Hermaphrodite enriched
122	fbxa-69			23.9493	-2.49354	8.4314e-06	0.000496263	yes	Hermaphrodite enriched
123	fcd-2	FANCD2	Fanconi anemia, complementation group D2, 227646	14.4606	-1.67468	0.00255938	0.0454378	yes	Hermaphrodite enriched
124	fipr-2			33.7434	-1.76815	0.00241119	0.0435704	yes	Hermaphrodite enriched
125	flp-14			2799.91	-1.09505	6.84594e-07	6.56146e-05	yes	Hermaphrodite enriched
126	flp-33			783.92	-1.62338	1.48113e-13	9.13473e-11	yes	Hermaphrodite enriched
127	fmo-5	FMO5/FMO3/FMO2/FMO1/FMO4	Trimethylaminuria, 602079	395.235	-1.29475	1.04555e-08	2.11874e-06	yes	Hermaphrodite enriched
128	gln-2	GLUL	Glutamine deficiency, congenital, 610015	791.853	-2.31314	0.000279231	0.00808347	yes	Hermaphrodite enriched
129	gpdh-2	GPD1/GPD1L	Hypertriglyceridemia, transient infantile, 614480 Brugada syndrome 2, 611777	22.1203	-2.17503	1.53263e-07	1.92392e-05	yes	Hermaphrodite enriched
130	gst-19	HPGDS/GSTA4/GSTA3/GSTA5/GSTA1/GSTA2		9.63074	-2.17593	0.000137281	0.00463651	yes	Hermaphrodite enriched
131	hacd-1	HADH	3-hydroxyacyl-CoA dehydrogenase deficiency, 231530|Hyperinsulinemic hypoglycemia, familial, 4, 609975	384.207	-1.35635	0.000381792	0.0103643	yes	Hermaphrodite enriched
132	hil-1	H1F0		46.9311	-1.75346	1.23029e-06	0.000103264	yes	Hermaphrodite enriched
133	his-18	HIST1H4H/HIST1H4C/HIST1H4J/HIST4H4/HIST2H4B/HIST2H4A/HIST1H4I/HIST1H4B/HIST1H4K/HIST1H4E/HIST1H4D/HIST1H4A/HIST1H4F/HIST1H4L/HIST1H4G		7.58172	-2.0925	0.00214542	0.0399906	yes	Hermaphrodite enriched
134	hpo-18	ATP5E/ATP5EP2	Mitochondrial complex V (ATP synthase) deficiency, nuclear type 3, 614053	9485.98	-1.12664	1.0677e-05	0.000605814	yes	Hermaphrodite enriched
135	icl-1			5961.91	-1.41308	1.17157e-08	2.34066e-06	yes	Hermaphrodite enriched
136	ins-17			317.747	-1.48433	6.3892e-06	0.000394047	yes	Hermaphrodite enriched
137	ins-24			128.163	-1.67389	2.16197e-05	0.00108366	yes	Hermaphrodite enriched
138	ins-29			34.7034	-1.72182	0.000638832	0.0158147	yes	Hermaphrodite enriched
139	mai-1	ATPIF1		194.396	-1.18998	5.29711e-05	0.00217865	yes	Hermaphrodite enriched
140	mdt-28			524.047	-1.25028	1.82947e-07	2.19924e-05	yes	Hermaphrodite enriched
141	msp-64			3279.4	-3.4456	0.00173844	0.0338734	yes	Hermaphrodite enriched
142	mth-2	ADGRE2/ADGRG2/ADGRG7	Vibratory urticaria, 125630 Vas deferens, congenital bilateral aplasia of, X-linked, 300985	33.9982	-1.03438	0.000165946	0.00533774	yes	Hermaphrodite enriched
143	mxl-1	MAX	Pheochromocytoma, susceptibility to, 171300	322.89	-1.5548	0.00132713	0.0280868	yes	Hermaphrodite enriched
144	ndnf-1	NDNF		113.456	-1.21667	7.12364e-09	1.53104e-06	yes	Hermaphrodite enriched
145	nhr-121			37.0716	-1.14104	8.70878e-05	0.0031921	yes	Hermaphrodite enriched
146	nhr-216			17.1693	-1.22504	0.000483309	0.0126723	yes	Hermaphrodite enriched
147	nhr-270			14.9032	-1.24433	0.0013286	0.0280868	yes	Hermaphrodite enriched
148	nhr-277			31.6432	-1.83206	3.22745e-08	5.52251e-06	yes	Hermaphrodite enriched
149	nhr-55			28.226	-1.76945	0.000134764	0.00457328	yes	Hermaphrodite enriched
150	nlp-2			97.4304	-1.0196	2.36791e-06	0.000173138	yes	Hermaphrodite enriched
151	nlp-9			388.056	-1.4064	6.39969e-24	1.13475e-20	yes	Hermaphrodite enriched
152	npr-30			11.4906	-1.50358	0.00231977	0.0425692	yes	Hermaphrodite enriched
153	nspd-1			2423.05	-3.50142	0.00115491	0.0252424	yes	Hermaphrodite enriched
154	nspd-2			3199.13	-3.28957	0.00224175	0.0415133	yes	Hermaphrodite enriched
155	pcf-11	PCF11		46.9565	-1.41815	8.48087e-07	7.81177e-05	yes	Hermaphrodite enriched
156	pck-1	PCK2/PCK1	PEPCK deficiency, mitochondrial, 261650 Phosphoenolpyruvate carboxykinase deficiency, cytosolic, 261680	3141.67	-1.0146	5.29912e-05	0.00217865	yes	Hermaphrodite enriched
157	pgal-1	PAM		79.2727	-1.08755	0.00186251	0.0355582	yes	Hermaphrodite enriched
158	pmt-2			1925.99	-1.25954	1.65521e-05	0.000866387	yes	Hermaphrodite enriched
159	pnk-1	PANK3/PANK2/PANK1/PANK4	HARP syndrome, 607236|Neurodegeneration with brain iron accumulation 1, 234200	8.99575	-2.04657	0.00226426	0.0418209	yes	Hermaphrodite enriched
160	pud-3			69.1966	-1.81479	0.00203097	0.0383103	yes	Hermaphrodite enriched
161	pvf-1	PDGFB/PDGFA	Basal ganglia calcification, idiopathic, 5, 615483|Dermatofibrosarcoma protuberans, 607907|Meningioma, SIS-related, 607174	93.7846	-1.0568	2.96028e-06	0.000211013	yes	Hermaphrodite enriched
162	ric-4	SNAP25/SNAP23	Myasthenic syndrome, congenital, 18, 616330	271.905	-1.02848	1.48599e-06	0.00012045	yes	Hermaphrodite enriched
163	ser-4	HTR1A/HTR1D/HTR1B/HTR1E/HTR1F/HTR5A	Periodic fever, menstrual cycle dependent, 614674	83.1248	-1.10838	4.37206e-08	7.04747e-06	yes	Hermaphrodite enriched
164	srp-1	SERPINI2/SERPINI1/SERPINA5/SERPINB4/SERPINB3/SERPINC1/SERPINB6/SERPINB8/SERPINB9/SERPINB11/SERPIND1/SERPINA4/SERPINE1/SERPINA7/SERPINE2/SERPINA10/SERPINH1/SERPINA12/SERPINA9/SERPINA6/SERPINA11/SERPINA3/SERPINA1/SERPINE3/SERPINA2//SERPINB1/SERPINB7/SERPINB12/SERPINB2/SERPINB13/SERPINB5/SERPINB10	Encephalopathy, familial, with neuroserpin inclusion bodies, 604218 Thrombophilia due to antithrombin III deficiency, 613118 Deafness, autosomal recessive 91, 613453 Peeling skin syndrome 5, 617115 Thrombophilia due to heparin cofactor II deficiency, 612356 Plasminogen activator inhibitor-1 deficiency, 613329|Transcription of plasminogen activator inhibitor, modulator of Thyroxine-binding globuli…	85.4657	-1.24777	8.24846e-06	0.000487518	yes	Hermaphrodite enriched
165	tag-191			59.2484	-1.72849	0.000528777	0.0136376	yes	Hermaphrodite enriched
166	trx-4	TXN/TXN2	Combined oxidative phosphorylation deficiency 29, 616811	1045.83	-1.03058	4.52645e-06	0.000294531	yes	Hermaphrodite enriched
167	ttr-15			326.728	-1.22254	5.59367e-06	0.00035265	yes	Hermaphrodite enriched
168	ttr-51			30.5918	-2.19078	7.21337e-06	0.000435412	yes	Hermaphrodite enriched
169	ugt-12	UGT3A1/UGT3A2		7.74867	-2.0834	0.0015466	0.0313407	yes	Hermaphrodite enriched
170	unc-25	GAD1/GAD2/CSAD/GADL1	Cerebral palsy, spastic quadriplegic, 1, 603513	234.492	-1.0708	4.34368e-16	3.85094e-13	yes	Hermaphrodite enriched
171	xtr-1			38.0473	-1.45479	3.26466e-05	0.00149385	yes	Hermaphrodite enriched
172	zig-7			353.22	-1.25379	1.3338e-05	0.000727693	yes	Hermaphrodite enriched

## Sheet: L2 DE genes
	L2_Males_vs_Hermaphrodites
	Gene name	Human ortholog	OMIM phenotypes	baseMean	log2FoldChange	pvalue	padj	Significant_pass	Enrichment
1	21ur-1959			12.5824	32.7735	6.13487e-07	0.000271947	yes	Male enriched
2	B0462.5			38.1534	2.29208	6.59679e-05	0.0155959	yes	Male enriched
3	C18H7.1	MATN1/VWA2		85.7944	4.43099	8.79487e-07	0.000337176	yes	Male enriched
4	C38D9.2			41.5072	2.59057	1.54865e-10	1.29221e-07	yes	Male enriched
5	C50F7.5	TPRX1		521.777	1.33787	3.73688e-06	0.00123273	yes	Male enriched
6	C50H11.8			76.3483	3.52195	5.58598e-31	1.58474e-27	yes	Male enriched
7	F09C8.1	PLB1		47.8561	1.94947	0.000158892	0.0331454	yes	Male enriched
8	F22H10.6			61.9408	4.67287	1.06008e-06	0.000395718	yes	Male enriched
9	F31C3.6			214.532	1.33798	8.01753e-09	4.94473e-06	yes	Male enriched
10	F31E9.6			103.219	1.80051	9.5497e-11	8.4664e-08	yes	Male enriched
11	F33H2.3	ANP32B/ANP32E/ANP32A/ANP32D		2603.19	1.17219	5.00929e-07	0.000229215	yes	Male enriched
12	F40E12.1			6.61491	4.34077	0.000181623	0.0359492	yes	Male enriched
13	F54D5.5			40.4639	1.57848	7.6144e-07	0.000300028	yes	Male enriched
14	T05A8.8			50.5632	1.53309	3.36738e-06	0.00119175	yes	Male enriched
15	T26E4.10			57.8525	4.55938	2.9538e-12	3.49164e-09	yes	Male enriched
16	T26E4.9			115.412	5.05247	8.13577e-19	1.64866e-15	yes	Male enriched
17	W03B1.3			43.1762	1.7055	6.03088e-05	0.0147497	yes	Male enriched
18	Y39B6A.1	HRNR		2354.26	1.51609	7.82447e-05	0.0179016	yes	Male enriched
19	Y47H10A.3			11.4806	4.32971	0.000231654	0.0432371	yes	Male enriched
20	Y73B3A.3	POMGNT1/FAM3A/FAM3B/FAM3C/FAM3D	Muscular dystrophy-dystroglycanopathy (congenital with brain and eye anomalies), type A, 3, 253280|Muscular dystrophy-dystroglycanopathy (congenital with mental retardation), type B, 3, 613151|Muscular dystrophy-dystroglycanopathy (limb-girdle), type C, 3, 613157|Retinitis pigmentosa 76, 617123	22.8002	1.97059	0.000141731	0.0304614	yes	Male enriched
21	arrd-9			12.2535	5.63854	2.76021e-07	0.000130512	yes	Male enriched
22	cec-8	ZC3H13		71.7107	1.29815	4.85575e-05	0.0122998	yes	Male enriched
23	ceh-39			32.2587	1.34397	0.000273941	0.0491879	yes	Male enriched
24	ces-2	HLF/DBP/TEF		21.5338	6.64644	4.20421e-09	2.71076e-06	yes	Male enriched
25	clec-17	CLEC3B/CLEC3A		94.5361	1.01887	4.19e-06	0.0013508	yes	Male enriched
26	clec-81			54.5407	2.12757	3.52862e-06	0.00119175	yes	Male enriched
27	clec-82			24.5383	2.50804	6.24078e-06	0.00195788	yes	Male enriched
28	col-101	MARCO		14903.8	1.65646	7.21828e-05	0.0167855	yes	Male enriched
29	col-170	MARCO		6459.65	1.26187	3.84249e-08	2.18023e-05	yes	Male enriched
30	col-176	SFTPD/BBC3		4509.16	3.13757	5.68158e-23	1.34322e-19	yes	Male enriched
31	ins-39			171.55	4.93865	1.15984e-49	4.11309e-46	yes	Male enriched
32	mab-3	DMRT1/DMRTB1		140.422	3.26693	1.74996e-18	3.1029e-15	yes	Male enriched
33	nas-27	MEP1A/MEP1B		71.4989	1.32205	0.000151333	0.0320398	yes	Male enriched
34	pdk-1	PDPK1/		92.8596	1.54785	2.5336e-15	3.99324e-12	yes	Male enriched
35	scl-2	CRISP3/CRISP2/GLIPR1/R3HDML/CRISPLD2/CRISPLD1/CRISP1/PI15/PI16/GLIPR1L1/CLEC18B/CLEC18A/CLEC18C/GLIPR1L2		794.32	1.1965	2.29531e-05	0.00626133	yes	Male enriched
36	srj-49			420.387	6.61233	2.30727e-67	1.63643e-63	yes	Male enriched
37	str-222			15.5481	6.70202	3.22818e-10	2.28959e-07	yes	Male enriched
38	tep-1	CD109		342.766	1.40089	7.52902e-12	8.21532e-09	yes	Male enriched
39	thn-2			458.571	2.22282	8.70807e-12	8.82314e-09	yes	Male enriched
40	unc-130	FOXD4/FOXD4L1/FOXD4L4/FOXD4L3/FOXD4L5/FOXD4L6/FOXD2/FOXD3/FOXD1	Autoimmune disease, susceptibility to, 1, 607836	99.6982	1.39543	8.88468e-08	4.50104e-05	yes	Male enriched
41	unc-54	MYH7B/MYH7/MYH1/MYH3/MYH2/MYH8/MYH6/MYH13/MYH15/MYH4/MYO5C/MYO5B/MYO5A/MYH9/MYH14/MYH10/MYH11	Cardiomyopathy, dilated, 1S, 613426|Cardiomyopathy, hypertrophic, 1, 192600|Laing distal myopathy, 160500|Left ventricular noncompaction 5, 613426|Myopathy, myosin storage, autosomal dominant, 608358|Myopathy, myosin storage, autosomal recessive, 255160|Scapuloperoneal syndrome, myopathic type, 181430 Arthrogryposis, distal, type 2A, 193700|Arthrogryposis, distal, type 2B, 601680|Arthrogryposis, …	63771.3	4.76044	5.17312e-62	2.44602e-58	yes	Male enriched
	Gene name	Human ortholog	OMIM phenotypes	baseMean	log2FoldChange	pvalue	padj	Significant_pass	Enrichment
1	21ur-4978			12.4285	-24.2714	0.000211674	0.0405756	yes	Hermaphrodite enriched
2	21ur-7893			7.94492	-24.2538	0.000223461	0.0422639	yes	Hermaphrodite enriched
3	B0294.1			198.441	-2.59876	2.39223e-10	1.78599e-07	yes	Hermaphrodite enriched
4	C06A6.4	ACY1/ABHD14A-ACY1	Aminoacylase 1 deficiency, 609924	7.8263	-2.84183	0.000270171	0.0491331	yes	Hermaphrodite enriched
5	C39F7.1			38.3257	-1.65498	6.74231e-08	3.54221e-05	yes	Hermaphrodite enriched
6	F09C3.2	NANP		501.052	-1.02173	1.42868e-05	0.00405317	yes	Hermaphrodite enriched
7	F15E6.4			596.263	-4.08303	6.51214e-11	6.15832e-08	yes	Hermaphrodite enriched
8	F44G3.2			783.341	-2.57841	5.49385e-13	7.67998e-10	yes	Hermaphrodite enriched
9	F53B2.8			408.692	-1.3519	1.6985e-10	1.33851e-07	yes	Hermaphrodite enriched
10	F58F9.1	RRM2B/RRM2	Mitochondrial DNA depletion syndrome 8A (encephalomyopathic type with renal tubulopathy), 612075|Mitochondrial DNA depletion syndrome 8B (MNGIE type), 612075|Progressive external ophthalmoplegia with mitochondrial DNA deletions, autosomal dominant 5, 613077	37.6156	-1.25266	9.48033e-05	0.0213458	yes	Hermaphrodite enriched
11	T28D6.3			755.998	-1.04777	4.03078e-05	0.0103958	yes	Hermaphrodite enriched
12	Y38E10A.14			215.628	-1.4555	2.7412e-05	0.00733658	yes	Hermaphrodite enriched
13	Y76B12C.9			18.9625	-2.74576	3.47895e-06	0.00119175	yes	Hermaphrodite enriched
14	acdh-1	ACADSB/ACADS	2-methylbutyrylglycinuria, 610006 Acyl-CoA dehydrogenase, short-chain, deficiency of, 201470	49.7249	-3.01679	9.24664e-08	4.52288e-05	yes	Hermaphrodite enriched
15	acdh-2	ACADSB	2-methylbutyrylglycinuria, 610006	6.57026	-6.76751	2.10364e-06	0.000765132	yes	Hermaphrodite enriched
16	acs-2	ACSF2		562.779	-1.74768	4.97263e-08	2.71295e-05	yes	Hermaphrodite enriched
17	asp-5	PGC/BACE2/BACE1/CTSE/PGA4/PGA3/PGA5		2824.78	-5.6331	1.95981e-73	2.77999e-69	yes	Hermaphrodite enriched
18	catp-3	ATP1A2/ATP12A/ATP1A3/ATP4A/ATP1A4/ATP1A1	Alternating hemiplegia of childhood, 104290|Migraine, familial basilar, 602481|Migraine, familial hemiplegic, 2, 602481 Alternating hemiplegia of childhood 2, 614820|CAPOS syndrome, 601338|Dystonia-12, 128235	10.0718	-2.44088	0.00018247	0.0359492	yes	Hermaphrodite enriched
19	clec-4	CLEC3B/CLEC3A		135.552	-1.60471	1.56985e-08	9.27848e-06	yes	Hermaphrodite enriched
20	far-2			34562.7	-1.17616	7.19274e-07	0.000300028	yes	Hermaphrodite enriched
21	folt-2	SLC19A2/SLC19A3/SLC19A1	Thiamine-responsive megaloblastic anemia syndrome, 249270 Thiamine metabolism dysfunction syndrome 2 (biotin- or thiamine-responsive encephalopathy type 2), 60748	1675.45	-1.82162	1.58348e-05	0.00440424	yes	Hermaphrodite enriched
22	ins-26			137.453	-1.13463	0.000169783	0.0344053	yes	Hermaphrodite enriched
