# Supplementary material for: Sex-specific developmental gene expression atlas unveils dimorphic gene networks in C. elegans
Source: Nat Commun. 2024 May 20;15:4273. doi: 10.1038/s41467-024-48369-z (PMC11106331; doi:10.1038/s41467-024-48369-z)
Supplement: Supplementary file 10 — Supplementary Data 7 [file 41467_2024_48369_MOESM10_ESM.xlsx]

## Sheet: Sheet1
Supplementary Data 7. Transcriptional factors binding site in 1000 bp upstream and 500 bp downstream of the transcription start site of ins-39. p-values were computed from the matrix, according to RSAT matrix-based programs sing either a Bernoulli or a Markov-chain model.
#seq_id	ft_type	ft_name	TF	strand	start	end	sequence	weight	Pval	ln_Pval	sig	rank	rank_pm
ins-39	limit	START_END		D	-1501	-1	.	0	0	0	0
ins-39	site	matrix-scan_2022-09-05.113909_cXkp0Z.matrix_3	hmg-12	D	-1472	-1461	ATATATATATAG	6.1	1.2e-07	-15.964	6.933	1	1
ins-39	site	matrix-scan_2022-09-05.113909_cXkp0Z.matrix_228	dpy-27	D	-1145	-1130	CTGCCCTGCGCGAATG	10	1.5e-07	-15.739	6.836	2	1
ins-39	site	matrix-scan_2022-09-05.113909_cXkp0Z.matrix_3	hmg-12	R	-1472	-1461	CTATATATATAT	5.9	1.7e-07	-15.568	6.761	3	2
ins-39	site	matrix-scan_2022-09-05.113909_cXkp0Z.matrix_3	hmg-12	D	-1482	-1471	ATATATATATAT	5.8	2.9e-07	-15.045	6.534	4	3
ins-39	site	matrix-scan_2022-09-05.113909_cXkp0Z.matrix_3	hmg-12	R	-1482	-1471	ATATATATATAT	5.8	2.9e-07	-15.045	6.534	5	4
ins-39	site	matrix-scan_2022-09-05.113909_cXkp0Z.matrix_3	hmg-12	D	-1480	-1469	ATATATATATAT	5.8	2.9e-07	-15.045	6.534	6	5
ins-39	site	matrix-scan_2022-09-05.113909_cXkp0Z.matrix_3	hmg-12	R	-1480	-1469	ATATATATATAT	5.8	2.9e-07	-15.045	6.534	7	6
ins-39	site	matrix-scan_2022-09-05.113909_cXkp0Z.matrix_3	hmg-12	D	-1478	-1467	ATATATATATAT	5.8	2.9e-07	-15.045	6.534	8	7
ins-39	site	matrix-scan_2022-09-05.113909_cXkp0Z.matrix_3	hmg-12	R	-1478	-1467	ATATATATATAT	5.8	2.9e-07	-15.045	6.534	9	8
ins-39	site	matrix-scan_2022-09-05.113909_cXkp0Z.matrix_3	hmg-12	D	-1476	-1465	ATATATATATAT	5.8	2.9e-07	-15.045	6.534	10	9
ins-39	site	matrix-scan_2022-09-05.113909_cXkp0Z.matrix_3	hmg-12	R	-1476	-1465	ATATATATATAT	5.8	2.9e-07	-15.045	6.534	11	10
ins-39	site	matrix-scan_2022-09-05.113909_cXkp0Z.matrix_3	hmg-12	D	-1474	-1463	ATATATATATAT	5.8	2.9e-07	-15.045	6.534	12	11
ins-39	site	matrix-scan_2022-09-05.113909_cXkp0Z.matrix_3	hmg-12	R	-1474	-1463	ATATATATATAT	5.8	2.9e-07	-15.045	6.534	13	12
ins-39	site	matrix-scan_2022-09-05.113909_cXkp0Z.matrix_3	hmg-12	R	-1484	-1473	ATATATATATGG	5.7	7.2e-07	-14.14	6.141	14	13
ins-39	site	matrix-scan_2022-09-05.113909_cXkp0Z.matrix_146	ceh-34	D	-601	-592	GGGGTATCAG	4.4	1e-06	-13.798	5.992	15	1
ins-39	site	matrix-scan_2022-09-05.113909_cXkp0Z.matrix_227	athp-1	D	-1481	-1472	TATATATATA	3.9	1.4e-06	-13.47	5.85	16	1
ins-39	site	matrix-scan_2022-09-05.113909_cXkp0Z.matrix_227	athp-1	R	-1481	-1472	TATATATATA	3.9	1.4e-06	-13.47	5.85	17	2
ins-39	site	matrix-scan_2022-09-05.113909_cXkp0Z.matrix_227	athp-1	D	-1479	-1470	TATATATATA	3.9	1.4e-06	-13.47	5.85	18	3
ins-39	site	matrix-scan_2022-09-05.113909_cXkp0Z.matrix_227	athp-1	R	-1479	-1470	TATATATATA	3.9	1.4e-06	-13.47	5.85	19	4
ins-39	site	matrix-scan_2022-09-05.113909_cXkp0Z.matrix_227	athp-1	D	-1477	-1468	TATATATATA	3.9	1.4e-06	-13.47	5.85	20	5
ins-39	site	matrix-scan_2022-09-05.113909_cXkp0Z.matrix_227	athp-1	R	-1477	-1468	TATATATATA	3.9	1.4e-06	-13.47	5.85	21	6
ins-39	site	matrix-scan_2022-09-05.113909_cXkp0Z.matrix_227	athp-1	D	-1475	-1466	TATATATATA	3.9	1.4e-06	-13.47	5.85	22	7
ins-39	site	matrix-scan_2022-09-05.113909_cXkp0Z.matrix_227	athp-1	R	-1475	-1466	TATATATATA	3.9	1.4e-06	-13.47	5.85	23	8
ins-39	site	matrix-scan_2022-09-05.113909_cXkp0Z.matrix_227	athp-1	D	-1473	-1464	TATATATATA	3.9	1.4e-06	-13.47	5.85	24	9
ins-39	site	matrix-scan_2022-09-05.113909_cXkp0Z.matrix_227	athp-1	R	-1473	-1464	TATATATATA	3.9	1.4e-06	-13.47	5.85	25	10
ins-39	site	matrix-scan_2022-09-05.113909_cXkp0Z.matrix_227	athp-1	D	-1471	-1462	TATATATATA	3.9	1.4e-06	-13.47	5.85	26	11
ins-39	site	matrix-scan_2022-09-05.113909_cXkp0Z.matrix_227	athp-1	R	-1471	-1462	TATATATATA	3.9	1.4e-06	-13.47	5.85	27	12
ins-39	site	matrix-scan_2022-09-05.113909_cXkp0Z.matrix_154	ceh-58	D	-557	-548	GCTAATTAGC	4.7	2.1e-06	-13.092	5.686	28	1
ins-39	site	matrix-scan_2022-09-05.113909_cXkp0Z.matrix_154	ceh-58	R	-557	-548	GCTAATTAGC	4.7	2.1e-06	-13.092	5.686	29	2
ins-39	site	matrix-scan_2022-09-05.113909_cXkp0Z.matrix_152	ceh-54	R	-557	-549	CTAATTAGC	5	2.8e-06	-12.77	5.546	30	1
ins-39	site	matrix-scan_2022-09-05.113909_cXkp0Z.matrix_159	lim-4	R	-557	-549	CTAATTAGC	5.7	2.8e-06	-12.77	5.546	31	1
ins-39	site	matrix-scan_2022-09-05.113909_cXkp0Z.matrix_152	ceh-54	D	-556	-548	CTAATTAGC	5	2.8e-06	-12.77	5.546	32	2
ins-39	site	matrix-scan_2022-09-05.113909_cXkp0Z.matrix_159	lim-4	D	-556	-548	CTAATTAGC	5.7	2.8e-06	-12.77	5.546	33	2
ins-39	site	matrix-scan_2022-09-05.113909_cXkp0Z.matrix_227	athp-1	D	-1483	-1474	CATATATATA	3.8	3.2e-06	-12.651	5.494	34	13
ins-39	site	matrix-scan_2022-09-05.113909_cXkp0Z.matrix_227	athp-1	R	-1483	-1474	TATATATATG	3.8	3.2e-06	-12.651	5.494	35	14
ins-39	site	matrix-scan_2022-09-05.113909_cXkp0Z.matrix_155	ceh-62	D	-557	-548	GCTAATTAGC	4.6	3.3e-06	-12.634	5.487	36	1
ins-39	site	matrix-scan_2022-09-05.113909_cXkp0Z.matrix_155	ceh-62	R	-557	-548	GCTAATTAGC	4.6	3.3e-06	-12.634	5.487	37	2
ins-39	site	matrix-scan_2022-09-05.113909_cXkp0Z.matrix_3	hmg-12	D	-1484	-1473	CCATATATATAT	5.3	3.7e-06	-12.513	5.435	38	14
ins-39	site	matrix-scan_2022-09-05.113909_cXkp0Z.matrix_57	che-1	R	-1453	-1444	GGAAGCCTTA	5.9	4.9e-06	-12.23	5.311	39	1
ins-39	site	matrix-scan_2022-09-05.113909_cXkp0Z.matrix_29	atf-7	R	-357	-348	GATGACGTCT	7.2	5e-06	-12.206	5.301	40	1
ins-39	site	matrix-scan_2022-09-05.113909_cXkp0Z.matrix_144	ceh-24	R	-490	-482	ACGAGTAGC	3.9	5e-06	-12.196	5.297	41	1
ins-39	site	matrix-scan_2022-09-05.113909_cXkp0Z.matrix_138	end-1	R	-266	-257	GTAGATAGCC	4.8	5.7e-06	-12.075	5.244	42	1
ins-39	site	matrix-scan_2022-09-05.113909_cXkp0Z.matrix_27	atf-5	R	-357	-347	AGATGACGTCT	7	5.8e-06	-12.061	5.238	43	1
ins-39	site	matrix-scan_2022-09-05.113909_cXkp0Z.matrix_227	athp-1	D	-1469	-1460	TATATATAGG	3.7	7.9e-06	-11.75	5.103	44	15
ins-39	site	matrix-scan_2022-09-05.113909_cXkp0Z.matrix_227	athp-1	R	-1469	-1460	CCTATATATA	3.7	7.9e-06	-11.75	5.103	45	16
ins-39	site	matrix-scan_2022-09-05.113909_cXkp0Z.matrix_95	ztf-3	R	-1182	-1175	TGTGTGTG	6.6	9.4e-06	-11.576	5.028	46	1
ins-39	site	matrix-scan_2022-09-05.113909_cXkp0Z.matrix_175	snpc-4	D	-311	-300	TGCAGCCGACGA	7.8	1.1e-05	-11.45	4.973	47	1
ins-39	site	matrix-scan_2022-09-05.113909_cXkp0Z.matrix_98	zfh-2	R	-558	-548	GCTAATTAGCT	6.3	1.1e-05	-11.449	4.972	48	1
ins-39	site	matrix-scan_2022-09-05.113909_cXkp0Z.matrix_98	zfh-2	D	-557	-547	GCTAATTAGCG	6.3	1.1e-05	-11.449	4.972	49	2
ins-39	site	matrix-scan_2022-09-05.113909_cXkp0Z.matrix_156	ceh-74	R	-473	-463	CAGTGAGGGAT	6.6	1.1e-05	-11.424	4.962	50	1
ins-39	site	matrix-scan_2022-09-05.113909_cXkp0Z.matrix_219	pop-1	R	-1469	-1460	CCTATATATA	3.2	1.1e-05	-11.382	4.943	51	1
ins-39	site	matrix-scan_2022-09-05.113909_cXkp0Z.matrix_51	blmp-1	R	-515	-505	CTATCACTTAC	5.8	1.2e-05	-11.292	4.904	52	1
ins-39	site	matrix-scan_2022-09-05.113909_cXkp0Z.matrix_87	T22C8.4	D	-14	-7	ACCCTGCT	7.1	1.5e-05	-11.1	4.821	53	1
ins-39	site	matrix-scan_2022-09-05.113909_cXkp0Z.matrix_109	dmd-5	D	-234	-225	ACTGTATCCA	4.3	1.8e-05	-10.905	4.736	54	1
ins-39	site	matrix-scan_2022-09-05.113909_cXkp0Z.matrix_149	ceh-5	D	-557	-549	GCTAATTAG	3.9	1.9e-05	-10.89	4.73	55	1
ins-39	site	matrix-scan_2022-09-05.113909_cXkp0Z.matrix_149	ceh-5	R	-556	-548	GCTAATTAG	3.9	1.9e-05	-10.89	4.73	56	2
ins-39	site	matrix-scan_2022-09-05.113909_cXkp0Z.matrix_143	ceh-23	R	-558	-549	CTAATTAGCT	4.9	1.9e-05	-10.847	4.711	57	1
ins-39	site	matrix-scan_2022-09-05.113909_cXkp0Z.matrix_143	ceh-23	D	-556	-547	CTAATTAGCG	4.9	1.9e-05	-10.847	4.711	58	2
ins-39	site	matrix-scan_2022-09-05.113909_cXkp0Z.matrix_85	sptf-3	R	-683	-674	CTCCGCCCAT	6.7	2e-05	-10.838	4.707	59	1
ins-39	site	matrix-scan_2022-09-05.113909_cXkp0Z.matrix_179	daf-12	R	-1188	-1174	GTGTGTGTGGGGAGG	7.1	2e-05	-10.811	4.695	60	1
ins-39	site	matrix-scan_2022-09-05.113909_cXkp0Z.matrix_179	daf-12	R	-1186	-1172	AAGTGTGTGTGGGGA	7.1	2e-05	-10.811	4.695	61	2
ins-39	site	matrix-scan_2022-09-05.113909_cXkp0Z.matrix_45	zip-3	R	-357	-349	ATGACGTCT	5.1	2e-05	-10.801	4.691	62	1
ins-39	site	matrix-scan_2022-09-05.113909_cXkp0Z.matrix_20	HLH27	R	-1416	-1409	CGCATGGC	6.6	2.1e-05	-10.767	4.676	63	1
ins-39	site	matrix-scan_2022-09-05.113909_cXkp0Z.matrix_95	ztf-3	R	-1180	-1173	AGTGTGTG	6.3	2.1e-05	-10.748	4.668	64	2
ins-39	site	matrix-scan_2022-09-05.113909_cXkp0Z.matrix_165	unc-62	D	-755	-747	ATGACAGGC	3.9	2.2e-05	-10.712	4.652	65	1
ins-39	site	matrix-scan_2022-09-05.113909_cXkp0Z.matrix_179	daf-12	D	-1408	-1394	CCGCGAGTGTGCGGT	7	2.5e-05	-10.607	4.606	66	3
ins-39	site	matrix-scan_2022-09-05.113909_cXkp0Z.matrix_69	klf-3	R	-682	-674	CTCCGCCCA	6.2	2.6e-05	-10.543	4.579	67	1
ins-39	site	matrix-scan_2022-09-05.113909_cXkp0Z.matrix_63	eor-1	D	-245	-238	CACCCCCC	5.8	2.9e-05	-10.459	4.542	68	1
ins-39	site	matrix-scan_2022-09-05.113909_cXkp0Z.matrix_157	ceh-90	D	-283	-275	GCTAATACC	4.5	3.1e-05	-10.386	4.511	69	1
ins-39	site	matrix-scan_2022-09-05.113909_cXkp0Z.matrix_167	eyg-1	D	-557	-549	GCTAATTAG	4	3.1e-05	-10.368	4.503	70	1
ins-39	site	matrix-scan_2022-09-05.113909_cXkp0Z.matrix_167	eyg-1	R	-556	-548	GCTAATTAG	4	3.1e-05	-10.368	4.503	71	2
ins-39	site	matrix-scan_2022-09-05.113909_cXkp0Z.matrix_38	skn-1	R	-758	-749	CTGTCATCCT	4.6	3.3e-05	-10.333	4.487	72	1
ins-39	site	matrix-scan_2022-09-05.113909_cXkp0Z.matrix_161	lin-39	D	-511	-502	GTGATAGATT	5.3	3.3e-05	-10.323	4.483	73	1
ins-39	site	matrix-scan_2022-09-05.113909_cXkp0Z.matrix_119	efl-1	R	-561	-547	CGCTAATTAGCTCCA	7.2	3.5e-05	-10.252	4.452	74	1
ins-39	site	matrix-scan_2022-09-05.113909_cXkp0Z.matrix_82	ref-2	R	-1411	-1402	CTCGCGGCGC	5.2	3.7e-05	-10.198	4.429	75	1
ins-39	site	matrix-scan_2022-09-05.113909_cXkp0Z.matrix_174	unc-120	R	-1484	-1476	TATATATGG	5.4	3.8e-05	-10.186	4.424	76	1
ins-39	site	matrix-scan_2022-09-05.113909_cXkp0Z.matrix_70	klu-1	D	-245	-238	CACCCCCC	6.2	3.8e-05	-10.173	4.418	77	1
ins-39	site	matrix-scan_2022-09-05.113909_cXkp0Z.matrix_86	syd-9	D	-1218	-1211	CACTGTAC	5.6	3.9e-05	-10.141	4.404	78	1
ins-39	site	matrix-scan_2022-09-05.113909_cXkp0Z.matrix_66	F52B5.7	R	-857	-850	ATATGGGG	5.8	3.9e-05	-10.141	4.404	79	1
ins-39	site	matrix-scan_2022-09-05.113909_cXkp0Z.matrix_8	hlh-1	R	-1150	-1141	GGCAGCTGAG	6.1	4e-05	-10.13	4.4	80	1
ins-39	site	matrix-scan_2022-09-05.113909_cXkp0Z.matrix_139	end-3	R	-266	-257	GTAGATAGCC	4.9	4e-05	-10.125	4.397	81	1
ins-39	site	matrix-scan_2022-09-05.113909_cXkp0Z.matrix_150	ceh-51	D	-1111	-1103	TATATGGCC	3.7	4.1e-05	-10.11	4.391	82	1
ins-39	site	matrix-scan_2022-09-05.113909_cXkp0Z.matrix_10	hlh-1	D	-274	-264	CAGCCGCTGGC	6.3	4.1e-05	-10.11	4.391	83	1
ins-39	site	matrix-scan_2022-09-05.113909_cXkp0Z.matrix_11	hlh-1	R	-1150	-1139	AGGGCAGCTGAG	5.6	4.2e-05	-10.08	4.378	84	1
ins-39	site	matrix-scan_2022-09-05.113909_cXkp0Z.matrix_18	hlh-29	R	-1415	-1408	GCGCATGG	6.4	4.4e-05	-10.034	4.358	85	1
ins-39	site	matrix-scan_2022-09-05.113909_cXkp0Z.matrix_207	odr-7	R	-1362	-1352	TATTTGTAGGG	5.9	4.4e-05	-10.031	4.357	86	1
ins-39	site	matrix-scan_2022-09-05.113909_cXkp0Z.matrix_28	atf-6	R	-72	-64	CCGACGTGT	5.5	4.5e-05	-10.008	4.346	87	1
ins-39	site	matrix-scan_2022-09-05.113909_cXkp0Z.matrix_226	lin-15B	D	-564	-545	GGGTGGAGCTAATTAGCGCA	7.3	4.6e-05	-9.997	4.342	88	1
ins-39	site	matrix-scan_2022-09-05.113909_cXkp0Z.matrix_49	B0310.2	R	-520	-511	CTTACCTCTA	5.1	4.5e-05	-9.998	4.342	89	1
ins-39	site	matrix-scan_2022-09-05.113909_cXkp0Z.matrix_49	B0310.2	D	-474	-465	CATCCCTCAC	5.1	4.5e-05	-9.998	4.342	90	2
ins-39	site	matrix-scan_2022-09-05.113909_cXkp0Z.matrix_76	lsy-27	D	-465	-456	CTGCTTCAGC	5	4.6e-05	-9.992	4.339	91	1
ins-39	site	matrix-scan_2022-09-05.113909_cXkp0Z.matrix_12	hlh-10	D	-1483	-1476	CATATATA	6.6	4.7e-05	-9.963	4.327	92	1
ins-39	site	matrix-scan_2022-09-05.113909_cXkp0Z.matrix_12	hlh-10	R	-1483	-1476	TATATATG	6.6	4.7e-05	-9.963	4.327	93	2
ins-39	site	matrix-scan_2022-09-05.113909_cXkp0Z.matrix_9	hlh-1	R	-1148	-1141	GGCAGCTG	6.8	5e-05	-9.897	4.298	94	1
ins-39	site	matrix-scan_2022-09-05.113909_cXkp0Z.matrix_85	sptf-3	R	-566	-557	CTCCACCCCC	6.3	5.1e-05	-9.892	4.296	95	2
ins-39	site	matrix-scan_2022-09-05.113909_cXkp0Z.matrix_24	Y44A6D.3	D	-1140	-1132	CTGCGCGAA	5.9	5.3e-05	-9.847	4.276	96	1
ins-39	site	matrix-scan_2022-09-05.113909_cXkp0Z.matrix_226	lin-15B	D	-1158	-1139	CGGAAGGGCTCAGCTGCCCT	7.2	5.3e-05	-9.844	4.275	97	2
ins-39	site	matrix-scan_2022-09-05.113909_cXkp0Z.matrix_113	mab-23	D	-1468	-1461	ATATATAG	2.5	5.4e-05	-9.826	4.267	98	1
ins-39	site	matrix-scan_2022-09-05.113909_cXkp0Z.matrix_94	ztf-29	D	-285	-276	AGGCTAATAC	4.4	5.5e-05	-9.805	4.258	99	1
ins-39	site	matrix-scan_2022-09-05.113909_cXkp0Z.matrix_57	che-1	R	-726	-717	GGTAGCCTAT	5.2	5.6e-05	-9.784	4.249	100	2
ins-39	site	matrix-scan_2022-09-05.113909_cXkp0Z.matrix_10	hlh-1	D	-1151	-1141	GCTCAGCTGCC	6.1	5.7e-05	-9.768	4.242	101	2
ins-39	site	matrix-scan_2022-09-05.113909_cXkp0Z.matrix_16	hlh-25	R	-1416	-1409	CGCATGGC	5.8	5.8e-05	-9.751	4.235	102	1
ins-39	site	matrix-scan_2022-09-05.113909_cXkp0Z.matrix_66	F52B5.7	R	-687	-680	CCATGGGC	5.5	6.4e-05	-9.663	4.197	103	2
ins-39	site	matrix-scan_2022-09-05.113909_cXkp0Z.matrix_66	F52B5.7	D	-685	-678	CCATGGGC	5.5	6.4e-05	-9.663	4.197	104	3
ins-39	site	matrix-scan_2022-09-05.113909_cXkp0Z.matrix_102	cey-1	R	-265	-257	GTAGATAGC	3.9	6.4e-05	-9.655	4.193	105	1
ins-39	site	matrix-scan_2022-09-05.113909_cXkp0Z.matrix_85	sptf-3	R	-593	-584	CTCCACCCCT	6.2	6.5e-05	-9.634	4.184	106	3
ins-39	site	matrix-scan_2022-09-05.113909_cXkp0Z.matrix_194	nhr-34	R	-415	-406	GGAGTACAGC	3.1	6.6e-05	-9.632	4.183	107	1
ins-39	site	matrix-scan_2022-09-05.113909_cXkp0Z.matrix_175	snpc-4	R	-463	-452	AGCGGCTGAAGC	6.7	6.6e-05	-9.63	4.182	108	2
ins-39	site	matrix-scan_2022-09-05.113909_cXkp0Z.matrix_175	snpc-4	R	-454	-443	AGCGGCTGAAGC	6.7	6.6e-05	-9.63	4.182	109	3
ins-39	site	matrix-scan_2022-09-05.113909_cXkp0Z.matrix_82	ref-2	R	-1143	-1134	CGCGCAGGGC	5	6.8e-05	-9.602	4.17	110	2
ins-39	site	matrix-scan_2022-09-05.113909_cXkp0Z.matrix_36	hpo-39	D	-1482	-1475	ATATATAT	5.1	6.8e-05	-9.597	4.168	111	1
ins-39	site	matrix-scan_2022-09-05.113909_cXkp0Z.matrix_36	hpo-39	R	-1482	-1475	ATATATAT	5.1	6.8e-05	-9.597	4.168	112	2
ins-39	site	matrix-scan_2022-09-05.113909_cXkp0Z.matrix_36	hpo-39	D	-1480	-1473	ATATATAT	5.1	6.8e-05	-9.597	4.168	113	3
ins-39	site	matrix-scan_2022-09-05.113909_cXkp0Z.matrix_36	hpo-39	R	-1480	-1473	ATATATAT	5.1	6.8e-05	-9.597	4.168	114	4
ins-39	site	matrix-scan_2022-09-05.113909_cXkp0Z.matrix_36	hpo-39	D	-1478	-1471	ATATATAT	5.1	6.8e-05	-9.597	4.168	115	5
ins-39	site	matrix-scan_2022-09-05.113909_cXkp0Z.matrix_36	hpo-39	R	-1478	-1471	ATATATAT	5.1	6.8e-05	-9.597	4.168	116	6
ins-39	site	matrix-scan_2022-09-05.113909_cXkp0Z.matrix_36	hpo-39	D	-1476	-1469	ATATATAT	5.1	6.8e-05	-9.597	4.168	117	7
ins-39	site	matrix-scan_2022-09-05.113909_cXkp0Z.matrix_36	hpo-39	R	-1476	-1469	ATATATAT	5.1	6.8e-05	-9.597	4.168	118	8
ins-39	site	matrix-scan_2022-09-05.113909_cXkp0Z.matrix_36	hpo-39	D	-1474	-1467	ATATATAT	5.1	6.8e-05	-9.597	4.168	119	9
ins-39	site	matrix-scan_2022-09-05.113909_cXkp0Z.matrix_36	hpo-39	R	-1474	-1467	ATATATAT	5.1	6.8e-05	-9.597	4.168	120	10
ins-39	site	matrix-scan_2022-09-05.113909_cXkp0Z.matrix_36	hpo-39	D	-1472	-1465	ATATATAT	5.1	6.8e-05	-9.597	4.168	121	11
ins-39	site	matrix-scan_2022-09-05.113909_cXkp0Z.matrix_36	hpo-39	R	-1472	-1465	ATATATAT	5.1	6.8e-05	-9.597	4.168	122	12
ins-39	site	matrix-scan_2022-09-05.113909_cXkp0Z.matrix_36	hpo-39	D	-1470	-1463	ATATATAT	5.1	6.8e-05	-9.597	4.168	123	13
ins-39	site	matrix-scan_2022-09-05.113909_cXkp0Z.matrix_36	hpo-39	R	-1470	-1463	ATATATAT	5.1	6.8e-05	-9.597	4.168	124	14
ins-39	site	matrix-scan_2022-09-05.113909_cXkp0Z.matrix_86	syd-9	D	-235	-228	GACTGTAT	5.4	6.8e-05	-9.59	4.165	125	2
ins-39	site	matrix-scan_2022-09-05.113909_cXkp0Z.matrix_72	lin-29	R	-933	-926	TATTTTTC	3	6.9e-05	-9.575	4.158	126	1
ins-39	site	matrix-scan_2022-09-05.113909_cXkp0Z.matrix_72	lin-29	D	-122	-115	TATTTTAC	3	6.9e-05	-9.575	4.158	127	2
ins-39	site	matrix-scan_2022-09-05.113909_cXkp0Z.matrix_76	lsy-27	D	-456	-447	CCGCTTCAGC	4.9	7.3e-05	-9.522	4.135	128	2
ins-39	site	matrix-scan_2022-09-05.113909_cXkp0Z.matrix_147	ceh-36	D	-282	-275	CTAATACC	4.3	7.6e-05	-9.488	4.121	129	1
ins-39	site	matrix-scan_2022-09-05.113909_cXkp0Z.matrix_218	gei-3	D	-1112	-1105	GTATATGG	3	7.6e-05	-9.483	4.118	130	1
ins-39	site	matrix-scan_2022-09-05.113909_cXkp0Z.matrix_38	skn-1	D	-355	-346	ACGTCATCTC	4.4	7.7e-05	-9.476	4.115	131	2
ins-39	site	matrix-scan_2022-09-05.113909_cXkp0Z.matrix_38	skn-1	D	-19	-10	TCGTCACCCT	4.4	7.7e-05	-9.476	4.115	132	3
ins-39	site	matrix-scan_2022-09-05.113909_cXkp0Z.matrix_64	eor-1	R	-619	-605	TATCTCTGTCTTACA	6.2	7.7e-05	-9.471	4.113	133	1
ins-39	site	matrix-scan_2022-09-05.113909_cXkp0Z.matrix_201	nhr-65	D	-1472	-1461	ATATATATATAG	4.8	7.8e-05	-9.459	4.108	134	1
ins-39	site	matrix-scan_2022-09-05.113909_cXkp0Z.matrix_40	skn-1	D	-758	-747	AGGATGACAGGC	5.7	8e-05	-9.428	4.095	135	1
ins-39	site	matrix-scan_2022-09-05.113909_cXkp0Z.matrix_130	pha-4	D	-1181	-1174	ACACACAC	4.9	8.4e-05	-9.385	4.076	136	1
ins-39	site	matrix-scan_2022-09-05.113909_cXkp0Z.matrix_122	F19F10.1	D	-838	-830	ACTGGTAGC	3.7	8.7e-05	-9.353	4.062	137	1
ins-39	site	matrix-scan_2022-09-05.113909_cXkp0Z.matrix_22	mxl-3	D	-72	-65	ACACGTCG	6	8.7e-05	-9.353	4.062	138	1
ins-39	site	matrix-scan_2022-09-05.113909_cXkp0Z.matrix_53	bnc-1	D	-18	-10	CGTCACCCT	4.7	8.8e-05	-9.34	4.056	139	1
ins-39	site	matrix-scan_2022-09-05.113909_cXkp0Z.matrix_91	ztf-2	R	-600	-591	CCTGATACCC	4.8	9e-05	-9.319	4.047	140	1
ins-39	site	matrix-scan_2022-09-05.113909_cXkp0Z.matrix_61	egrh-1	R	-684	-677	CGCCCATG	6	9e-05	-9.317	4.046	141	1
ins-39	site	matrix-scan_2022-09-05.113909_cXkp0Z.matrix_169	unc-86	D	-1114	-1107	ATGTATAT	5.7	9.1e-05	-9.303	4.04	142	1
ins-39	site	matrix-scan_2022-09-05.113909_cXkp0Z.matrix_3	hmg-12	D	-1470	-1459	ATATATATAGGA	4.4	9.2e-05	-9.296	4.037	143	15
ins-39	site	matrix-scan_2022-09-05.113909_cXkp0Z.matrix_67	ham-2	D	-724	-716	AGGCTACCT	4.2	9.3e-05	-9.28	4.03	144	1
ins-39	site	matrix-scan_2022-09-05.113909_cXkp0Z.matrix_7	hlh-1	D	-1150	-1141	CTCAGCTGCC	5.8	9.5e-05	-9.257	4.02	145	1
ins-39	site	matrix-scan_2022-09-05.113909_cXkp0Z.matrix_96	ztf-6	R	-1448	-1439	GTGCTGGAAG	4.3	9.6e-05	-9.25	4.017	146	1
ins-39	site	matrix-scan_2022-09-05.113909_cXkp0Z.matrix_127	lin-31	R	-1471	-1461	CTATATATATA	5.1	9.7e-05	-9.244	4.015	147	1
ins-39	site	matrix-scan_2022-09-05.113909_cXkp0Z.matrix_87	T22C8.4	R	-596	-589	CCCCTGAT	6.1	9.8e-05	-9.233	4.01	148	2
ins-39	site	matrix-scan_2022-09-05.113909_cXkp0Z.matrix_146	ceh-34	R	-282	-273	TGGGTATTAG	3.7	9.8e-05	-9.228	4.008	149	2
ins-39	site	matrix-scan_2022-09-05.113909_cXkp0Z.matrix_57	che-1	D	-1367	-1358	GAAAGCCCTA	5	9.9e-05	-9.218	4.003	150	3
ins-39	site	matrix-scan_2022-09-05.113909_cXkp0Z.matrix_1	cfi-1	D	-264	-257	CTATCTAC	3.1	0.0001	-9.215	4.002	151	1
ins-39	site	matrix-scan_2022-09-05.113909_cXkp0Z.matrix_111	dmd-8	D	-1033	-1024	TGTAGAAATT	4.9	0.0001	-9.195	3.993	152	1
ins-39	site	matrix-scan_2022-09-05.113909_cXkp0Z.matrix_107	dmd-3	D	-234	-227	ACTGTATC	3.5	0.0001	-9.181	3.987	153	1
ins-39	site	matrix-scan_2022-09-05.113909_cXkp0Z.matrix_166	vab-7	D	-556	-549	CTAATTAG	4.9	0.0001	-9.179	3.986	154	1
ins-39	site	matrix-scan_2022-09-05.113909_cXkp0Z.matrix_166	vab-7	R	-556	-549	CTAATTAG	4.9	0.0001	-9.179	3.986	155	2
ins-39	site	matrix-scan_2022-09-05.113909_cXkp0Z.matrix_114	mab-3	R	-99	-90	GGTGTTGCAG	5.6	0.0001	-9.179	3.986	156	1
ins-39	site	matrix-scan_2022-09-05.113909_cXkp0Z.matrix_70	klu-1	R	-567	-560	CACCCCCT	5.8	0.0001	-9.172	3.984	157	2
