# Supplementary material for: Sex-specific developmental gene expression atlas unveils dimorphic gene networks in C. elegans
Source: Nat Commun. 2024 May 20;15:4273. doi: 10.1038/s41467-024-48369-z (PMC11106331; doi:10.1038/s41467-024-48369-z)
Supplement: Supplementary file 13 — Source Data [file 41467_2024_48369_MOESM13_ESM.xlsx]

## Sheet: Figure 1
Figure 1b, Male percent at YA developmental stage in N2, dpy-28(y1), him-8(e1489), dpy-28(y1);him-8(e1489) and dpy-28(y1);him-8(e1489) (modified protocol) at 25oC C. elegans strains. N= 3 biological replicates
	N2 25oC	dpy-28(y1) 25oC	him-8 25oC	dpy-28(y1); him-8 25oC	dpy-28(y1); him-8 (modified protocol)25oC
Biological replicate 1	0	6.6	50	79.31	97.2
Biological replicate 2	0	6.56	45.2055	79.68	97.8
Biological replicate 3	0.01	2.7	38.7755	77.77	98.69
Figure 1d, Principal component scores of expression patterns for the five developmental stages(L1, L2, L3 L4, AND YA) of the two sexes. n= 4 biologocal repeats per group.
STAGE	PC1	PC3	SEX
L1 Male	-56.6605	16.8959	male
L1 Male	-76.4283	18.6314	male
L1 Male	-77.078	19.3693	male
L1 Male	-78.3156	19.105	male
L1 Herm	-61.5444	30.454	herm
L1 Herm	-77.6532	36.1861	herm
L1 Herm	-79.6364	31.5699	herm
L1 Herm	-84.4919	33.489	herm
L2 Male	-39.8499	-31.249	male
L2 Male	-39.6053	-32.4176	male
L2 Male	-39.9441	-28.8708	male
L2 Male	-43.7706	-36.2038	male
L2 Herm	-41.0943	-36.5269	herm
L2 Herm	-37.7909	-33.3892	herm
L2 Herm	-39.279	-31.4578	herm
L2 Herm	-40.2491	-35.7036	herm
L3 Male	-11.7632	-8.23232	male
L3 Male	-7.00337	-13.833	male
L3 Male	-10.1533	-11.422	male
L3 Male	-8.77258	-14.7117	male
L3 Herm	-11.6549	-31.6377	herm
L3 Herm	-8.48049	-23.9398	herm
L3 Herm	-6.57917	-28.8101	herm
L3 Herm	-8.71828	-32.9926	herm
L4 Male	31.4749	62.5615	male
L4 Male	24.8574	52.1739	male
L4 Male	33.6206	53.8652	male
L4 Male	29.2458	62.5722	male
L4 Herm	43.0027	-14.6781	herm
L4 Herm	46.5483	-13.88	herm
L4 Herm	41.2879	-17.2947	herm
L4 Herm	40.4979	-18.3412	herm
YA Male	67.689	61.1713	male
YA Male	69.0384	59.8158	male
YA Male	77.1996	61.5117	male
YA Male	72.5944	61.1922	male
YA Herm	107.624	-24.365	herm
YA Herm	94.0907	-67.0914	herm
YA Herm	98.5191	-67.5667	herm
YA Herm	109.226	-25.9491	herm

## Sheet: Figure 2
Figure 2a, Log2Fold change of top 25 transcriptional factors out of 218 differentially expressed in any of the five developmental stages (L1, L2, L3 L4, AND YA) of the two sexes
Gene	Stage	log2FoldChange
atf-2	L4	1.6779
atf-2	YA	4.67932
blmp-1	L3	1.06739
blmp-1	YA	3.37214
C38D4.7	L3	1.58245
C38D4.7	L4	1.33941
C38D4.7	YA	4.33448
ceh-60	L4	-3.36641
ces-2	L1	7.00678
ces-2	L4	6.81264
ces-2	L2	6.64644
ces-2	L3	6.56062
ces-2	YA	4.23714
die-1	L4	3.26371
die-1	YA	-2.03978
dmd-3	L4	4.95222
dmd-4	YA	3.24824
egl-5	L4	3.50505
egl-5	YA	3.44266
egl-5	L3	1.98763
elt-6	L4	3.20524
elt-6	L3	2.1272
hlh-2	L4	4.75812
hlh-2	L3	2.76672
hlh-2	YA	-2.71684
lin-48	YA	3.90465
lsy-27	YA	-5.77495
lsy-27	L4	-4.83835
mab-3	L4	4.93882
mab-3	YA	4.76191
mab-3	L3	3.41851
mab-3	L2	3.26693
mab-3	L1	3.12645
mex-1	YA	-4.56978
mex-1	L4	-1.99625
nekl-4	L4	1.5168
nekl-4	YA	4.03235
oma-2	YA	-3.90484
oma-2	L4	-3.53289
pos-1	L4	-5.22157
pos-1	YA	-4.74095
sptf-1	L4	3.27812
tbx-34	YA	3.95387
tbx-9	YA	-6.15985
unc-130	L2	1.39543
unc-130	L3	1.41131
unc-130	L4	1.37168
unc-130	YA	3.79647
Y18D10A.11	L4	-1.26
Y18D10A.11	YA	-3.77544
Y22D7AL.16	YA	4.42461
ztf-11	L3	3.22714
ztf-11	L4	2.8728
Figure 2b, Normalized RNA-seq expression values of ces-2 across all developmental stages (L1, L2, L3, L4, and YA) in both sexes. n= 4 biologocal repeats per group.
	HERM				MALE
L1	0.900306	0	0	0	12.995	31.3623	56.7215	24.5333
L2	0	0	0	0	10.732	15.6543	18.9492	25.2051
L3	0	0.93138	1.04627	0	41.5775	48.2429	49.1558	68.7362
L4	0	0	2.72447	0	115.571	101.505	77.1349	63.7508
YA	0	0	5.2966	0	21.738	21.3875	10.4027	35.0955
Figure 2c, Fold change over hermaphrodite of ces-2 mRNA normalised with housekeeping gene pmp-3. n=4 biological repeats per sample
	L1	L2	L3	L4	YA
Fold change over hermaphrodite (replicate 1)	54.6517	29.4864	66.7515	174.032	13.9951
Fold change over hermaphrodite (replicate 2)	56.628	27.9411	66.6911	167.512	13.7736
Fold change over hermaphrodite (replicate 3)			69.2861	172.798	13.2261
Figure 2d, Log2 normalized expression values of differentially expressed DM domain genes across development. n= 4 biologocal repeats per group.
	L1 males B1	L1 males B2	L1 males B3	L1 males B4	L2 males B1	L2 males B2	L2 males B3	L2 males B4	L3 males B1	L3 males B2	L3 males B3	L3 males B4	L4 males B1	L4 males B2	L4 males B3	L4 males B4	YA males B1	YA males B2	YA males B3	YA males B4	L1 hermaphrodites B1	L1 hermaphrodites B2	L1 hermaphrodites B3	L1 hermaphrodites B4	L2 hermaphrodites B1	L2 hermaphrodites B2	L2 hermaphrodites B3	L2 hermaphrodites B4	L3 hermaphrodites B1	L3 hermaphrodites B2	L3 hermaphrodites B3	L3 hermaphrodites B4	L4 hermaphrodites B1	L4 hermaphrodites B2	L4 hermaphrodites B3	L4 hermaphrodites B4	YA hermaphrodites B1	YA hermaphrodites B2	YA hermaphrodites B3	YA hermaphrodites B4
dmd-3	0	0	0.584758	0	0	2.60905	3.03188	4.58274	45.0423	93.04	57.1812	59.7216	23.1142	27.2332	11.7845	12.7502	4.52874	3.16852	2.83711	9.74874	0	0	0.39059	0	2.02858	0	0	0	31.749	43.7749	47.0823	28.8258	1.16552	0	0	0.95072	2.01943	0	0	1.27775
dmd-4	28.5891	24.6418	19.297	28.407	10.732	10.4362	13.6434	9.16548	5.19719	1.72296	4.01272	3.38047	4.33392	2.47574	1.07132	5.10006	4.52874	1.58426	3.78281	9.74874	32.411	29.3523	35.1531	14.2148	15.2144	10.9082	21.2696	16.0593	4.37918	11.1766	15.6941	8.64774	4.66207	6.52041	1.81631	7.60576	2.01943	0	0	0
dmd-5	5.19801	4.48033	0.584758	3.22807	0	2.60905	1.51594	0	6.06339	6.89185	2.00636	2.25364	1.44464	2.47574	0	1.27502	2.71725	3.16852	2.83711	0.974874	3.00102	1.99481	7.03062	2.78115	7.10004	3.96663	3.15106	3.01113	5.47397	5.58828	3.13882	0	2.33103	2.17347	1.81631	1.90144	4.03887	0	1.76553	3.83325
dmd-6	587.375	507.397	490.612	459.677	356.541	460.498	614.713	546.492	423.571	318.748	514.631	420.305	317.821	413.449	353.535	441.155	500.879	412.7	422.729	396.774	827.681	572.512	639.005	511.423	694.789	609.87	541.982	494.828	489.373	446.131	350.502	507.334	292.545	265.163	337.834	364.126	212.041	281.281	301.906	173.774
dmd-7	62.3762	67.2049	131.571	100.716	75.1241	80.8806	63.6694	197.058	38.1128	51.6889	74.2353	54.0875	44.7838	35.4857	48.2093	40.8005	25.361	41.1908	27.4254	21.4472	58.82	136.217	108.193	74.782	172.429	91.2326	77.2009	62.2299	167.504	56.8142	52.3137	24.5019	55.9448	54.3368	144.397	136.904	4.03887	27.4815	7.06213	14.0552
dmd-8	18.193	8.96065	14.619	18.7228	1.19245	0	2.27391	4.58274	17.324	18.9526	23.0731	9.01458	21.6696	8.25248	5.35659	5.10006	11.7747	5.54491	8.51132	6.82412	17.4059	12.5388	8.59298	10.8156	4.05716	0.991659	1.57553	2.00742	20.8011	20.4904	32.4345	24.5019	17.4828	19.5612	11.806	9.5072	6.0583	6.46624	3.53107	3.83325
dmd-9	67.5742	23.5217	51.4587	29.0526	16.6942	9.13168	14.4014	12.6025	9.52819	1.72296	9.02862	5.63411	8.66784	5.77673	12.8558	5.10006	10.869	1.58426	13.2398	10.7236	85.229	38.1864	42.1837	48.8246	2.02858	5.94995	10.2409	22.0816	5.47397	9.3138	10.4627	11.5303	19.8138	13.0408	18.1631	13.3101	12.1166	8.0828	8.82767	25.555
mab-3	28.5891	36.9627	36.255	39.3824	52.4676	61.3127	73.523	38.9533	474.677	447.97	509.615	501.436	392.942	519.081	481.022	438.605	311.577	284.375	252.502	305.135	4.80163	2.27979	5.46826	4.32623	10.1429	4.95829	2.36329	7.02596	43.7918	47.5004	34.527	56.2103	11.6552	23.9082	18.1631	9.5072	22.2138	4.84968	5.2966	11.4997
mab-23	0	0	0	0	2.38489	2.60905	0	1.14569	1.7324	10.3378	0	2.25364	5.77856	3.30099	0	7.65009	2.71725	1.58426	6.61992	0	1.50051	0	0.39059	0	5.07145	0.991659	0	1.00371	0	0	0	0	0	0	0	0	0	0	0	0
Figure 2e, Log2Fold change of homeobox genes differentially expressed in any of the five developmental stages (L1, L2, L3 L4, AND YA) of the two sexes.
Gene	Stage	log2 Fold Change
ceh-39	L2	1.34397
ceh-44	L3	1.0994
egl-5	L3	1.98763
mab-5	L3	1.37474
zfh-2	L3	1.3513
ceh-44	L4	1.19691
ceh-60	L4	-3.36641
ceh-91	L4	-1.30936
egl-5	L4	3.50505
lim-6	L4	-2.38659
mab-5	L4	1.5055
ttx-1	L4	1.04069
vab-3	L4	1.20325
zag-1	L4	1.54788
zfh-2	L4	1.42737
ceh-13	YA	1.65189
ceh-21	YA	-2.25934
ceh-39	YA	-1.10607
ceh-83	YA	-2.64137
ceh-100	YA	-1.59483
duxl-1	YA	-1.24255
dve-1	YA	1.71246
egl-5	YA	3.44266
irx-1	YA	1.95855
lim-6	YA	-2.71115
mab-5	YA	2.06605
nob-1	YA	2.1211
vab-3	YA	2.63128
zag-1	YA	1.13622

## Sheet: Figure 3
Figure 3a, Log2FoldChange of GPCR genes differentially expressed in any of the five developmental stages (L1, L2, L3 L4, AND YA) of the two sexes
Gene	Stage	log2FoldChange
srj-49	L1	8.51637
str-222	L1	8.44871
srj-49	L2	6.61233
str-222	L2	6.70202
srj-49	L3	4.64543
str-222	L3	5.60254
srj-49	L4	10.5682
srr-1	L4	1.73598
str-222	L4	6.80659
msra-1	YA	-1.60042
sra-14	YA	-3.94893
srh-228	YA	5.96498
sri-40	YA	-4.44428
srj-49	YA	6.0315
srr-1	YA	4.26266
str-222	YA	7.42927
Figure 3b, Log2FoldChange of neuropeptide genes differentially expressed in any of the five developmental stages (L1, L2, L3 L4, AND YA) of the two sexes
Gene	X axis	log2FoldChange
daf-28	L1	1.16851
flp-14	L1	-1.09505
flp-33	L1	-1.62338
ins-17	L1	-1.48433
ins-24	L1	-1.67389
ins-29	L1	-1.72182
ins-39	L1	7.02932
nlp-2	L1	-1.0196
nlp-9	L1	-1.4064
ins-26	L2	-1.13463
ins-39	L2	4.93865
flp-23	L3	2.34963
ins-37	L3	1.51062
ins-39	L3	2.90351
daf-28	L4	1.2353
flp-5	L4	2.8994
flp-7	L4	2.79292
flp-9	L4	3.01527
flp-14	L4	1.37562
flp-23	L4	6.85886
ins-6	L4	2.61885
ins-30	L4	1.22296
ins-37	L4	1.10229
ins-39	L4	8.80361
nlp-2	L4	1.86127
nlp-13	L4	1.16174
nlp-14	L4	1.36331
nlp-15	L4	2.68924
nlp-16	L4	1.44483
nlp-18	L4	1.35362
nlp-21	L4	1.41874
nlp-27	L4	1.18291
nlp-34	L4	1.0429
nlp-42	L4	1.57788
snet-1	L4	2.58996
daf-28	YA	1.18919
flp-8	YA	1.59165
flp-11	YA	2.86358
flp-12	YA	1.90086
flp-13	YA	3.31805
flp-14	YA	1.35972
flp-15	YA	1.27463
flp-23	YA	6.17025
flp-25	YA	2.15413
flp-32	YA	1.71249
flp-33	YA	1.69242
ins-6	YA	1.44791
ins-17	YA	1.78184
ins-24	YA	1.96566
ins-29	YA	-1.3569
ins-30	YA	1.27912
ins-37	YA	2.60835
ins-39	YA	7.94455
nlp-2	YA	1.9493
nlp-11	YA	2.02825
nlp-13	YA	3.07929
nlp-14	YA	2.63024
nlp-16	YA	3.2418
nlp-18	YA	2.40289
nlp-21	YA	1.01574
nlp-24	YA	-1.57373
nlp-30	YA	1.16519
nlp-34	YA	1.82732
nlp-42	YA	1.53005
Figure 3c, Normalized expression values of ins-39 across all developmental stages (L1, L2, L3 L4, AND YA) in both sexes. n= 4 biological repeats.
	HERM				MALE
L1	7.20245	14.5336	2.34354	5.25328	652.351	1124.56	957.249	1114.97
L2	16.2287	8.92493	11.8165	13.0482	429.281	311.782	328.2	469.731
L3	9.85315	20.4904	25.1106	27.3845	154.183	148.175	136.432	174.657
L4	0	0	0	0	86.6784	106.457	106.06	99.4512
YA	0	0	0	0	86.9519	80.7973	55.7964	76.0401
Figure 3e, ins-39p::gfp fluorescence intensity in arbitrary unit (a.u.) in head neurons in both sexes at L1 stage. L1 herms n = 14 animals, L1 males n = 11 animals
	L1 Herms	L1 males
Worm 1	22.914	127.393
Worm 2	26.102	148.625
Worm 3	22.741	116.088
Worm 4	25.516	127.806
Worm 5	23.986	68.792
Worm 6	22.27	104.011
Worm 7	22.867	102.713
Worm 8	23.161	82.442
Worm 9	24.683	106.844
Worm 10	23.507	109.452
Worm 11	24.56	101.507
Worm 12	22.984
Worm 13	22.508
Worm 14	22.769
Figure 3f, ins-39p::gfp fluorescence intensity in arbitrary unit (a.u.) in head neurons in both sexes at YA stage. n = 17 animals for per group
	YA Herm	YA Males
Worm 1	0.599	52.682
Worm 2	1.041	40.33
Worm 3	0.9	49.577
Worm 4	3.558	99.062
Worm 5	1.401	28.936
Worm 6	0.855	63.087
Worm 7	1.233	49.912
Worm 8	2.701	58.636
Worm 9	3.674	55.431
Worm 10	2.52	63.144
Worm 11	0.895	78.093
Worm 12	0.868	47.559
Worm 13	0.886	64.062
Worm 14	0.905	63.301
Worm 15	0.81	46.723
Worm 16	3.017	53.541
Worm 17	4.454	67.525

## Sheet: Figure 4
Figure 4c, Mean total head GFP intensity in arbitrary unit (a.u.) of the ins-39(syb4915) reporter expression across all developmental stages (L1, L2, L3 L4, AND YA) in both sexes. L1 hermaphrodites: n = 13, L1 males: n = 14, L2 hermaphrodites: n = 12, L2 males: n = 13, L3 hermaphrodites: n = 12, L3 males: n = 11, L4 hermaphrodites: n = 11, L4 males: n = 13, YA hermaphrodites: n = 11, YA males: n …
	L1 Herm	L1 Male	L2 Herm	L2 Male	L3 Herm	L3 Male	L4 Herm	L4 Male	YA Herm	YA Male
worm 1	95.122	190.896	95.887	327.395	100.507	465.965	118.678	215.563	79.878	198.522
worm 2	94.721	511.198	88.365	341.123	81.804	478.629	87.195	245.637	78.423	197.497
worm 3	85.685	331.584	100.786	410.93	66.337	312.818	84.489	227.4	65.268	222.766
worm 4	60.274	404.066	94.61	264.582	83.303	340.824	79.978	231.964	64.586	215.222
worm 5	57.004	180.269	100.36	303.375	81.569	469.733	89.266	190.275	79.896	244.472
worm 6	45.981	240.034	103.459	341.456	82.066	452.779	54.262	190.644	100.993	206.095
worm 7	42.845	260.129	100.704	355.833	77.079	392.358	86.269	256.451	105.976	198.561
worm 8	75.983	366.692	97.276	418.844	83.337	347.765	95.227	268.899	67.242	235.485
worm 9	89.581	432.069	100.135	219.843	87.378	437.052	96.288	263.385	85.402	204.719
worm 10	81.295	357.947	103.137	354.227	90.211	472.137	73.665	221.435	71.133	198.625
worm 11	83.889	374.424	99.592	492.614	96.484	395.122	98.626	264.449	85.955	181.558
worm 12	87.811	328.52	109.626	308.032	89.654			287.23		166.451
worm 13	81.228	357.756		463.978				278.649		227.979
worm 14		209.252
Figure 4e, Mean GFP intensity in arbitrary unit (a.u.) in ASK neurons in both sexes using the ins-39(syb4915) reporter. hermaphrodites: n = 12, males: n = 13 YA animals
	Hermaphrodite	Males
worm 1	2.004	35.021
worm 1	2.196	31.177
worm 2	1.857	28.474
worm 2	2.091	33.365
worm 3	1.386	32.965
worm 3	1.942	92.025
worm 4	1.917	34.449
worm 4	2.221	53.517
worm 5	2.007	30.46
worm 5	4.596	67.073
worm 6	1.667	45.281
worm 6	1.792	30.963
worm 7	1.473	36.339
worm 7	2.081	31.335
worm 8	1.621	39.76
worm 8	2.202	47.309
worm 9	1.652	40.305
worm 9	1.964	46.215
worm 10	2.406	40.523
worm 10	2.003	30.488
worm 11	2.905	33.85
worm 11	5.326	37.306
worm 12	4.57	36.791
worm 12	2.428	44.025
worm 13		34.021
worm 13		39.641
Figure 4f, Mean GFP intensity in arbitrary unit (a.u.) in ASJ neurons in both sexes using the ins-39(syb4915) reporter. hermaphrodites: n = 12, males: n = 13 YA animals
	Hermaphrodite	Males
worm 1	2.276	37.185
worm 1	2.351	30.205
worm 2	1.946	116.618
worm 2	2.468	32.994
worm 3	2.119	53.525
worm 3	3.944	56.345
worm 4	2.907	34.772
worm 4	2.434	14.97
worm 5	2.851	36.194
worm 5	1.99	63.285
worm 6	1.84	43.386
worm 6	2.683	57.928
worm 7	1.794	27.834
worm 7	2.153	54.761
worm 8	1.461	81.419
worm 8	2.898	101.914
worm 9	3.478	71.812
worm 9	1.664	28.312
worm 10	3.289	89.01
worm 10	2.009	64.041
worm 11	1.529	63.668
worm 11	1.461	65.9
worm 12	1.558	75.562
worm 12	2.26	31.423
worm 13		72.737
worm 13		77.347
Figure 4g, Mean GFP intensity in arbitrary unit (a.u.) in AFD neurons in both sexes using the ins-39(syb4915) reporter. hermaphrodites: n = 13, males: n = 14 YA animals
	Hermaphrodite	Males
worm 1	48.008	1103.81
worm 2	46.7	799.522
worm 3	28.937	414.845
worm 4	117.61	420.846
worm 5	27.231	809.296
worm 6	56.344	806.278
worm 7	60.836	375.284
worm 8	57.15	676.968
worm 9	33.161	817.949
worm 10	32.135	787.723
worm 11	60.936	753.199
worm 12	32.166	587.863
worm 13	46.821	775.884
worm 14		216.315

## Sheet: Figure 5
Figure 5b, Number of INS-39::GFP-expressing neurons from wild-type, pan-neuronally masculinized (rab-3p::fem-3), mab-3 (e1240) and pan-neuronally masculinized together with mab-3 (rab-3p::fem-3; mab-3 (e1240) YA hermaphrodite. Wild-type: n = 15 worms, rab-3p::fem-3: n = 15 worms, mab-3 (e1240) : n = 15 worms, rab-3p::fem-3; mab-3 (e1240): n = 14 worms.
	Wild-type	rab-3p::fem-3	mab-3 (e1240)	rab-3p::fem-3; mab-3 (e1240)
worm 1	4	7	1	1
worm 2	4	1	1	0
worm 3	1	8	1	0
worm 4	2	4	1	0
worm 5	2	3	0	3
worm 6	1	6	0	2
worm 7	3	14	0	3
worm 8	0	1	1	1
worm 9	1	0	0	2
worm 10	1	1	0	0
worm 11	1	31	0	0
worm 12	1	2	0	0
worm 13	1	0	0	1
worm 14	0	12	0	1
worm 15	0	2	0
Figure 5d, Number of INS-39::GFP-expressing neurons from wild-type L1 hermaphrodite and mab-3(e1240) hermaphrodite. wild-type L1 hermaphrodite: n=15 worms and mab-3(e1240) L1 hermaphrodite: n=14 worms
	Control L1 herms	mab-3 L1 herms
worm 1	1	0
worm 2	0	1
worm 3	0	0
worm 4	2	0
worm 5	2	1
worm 6	0	0
worm 7	1	0
worm 8	0	2
worm 9	0	2
worm 10	0	0
worm 11	0	0
worm 12	2	0
worm 13	0	0
worm 14	2	2
worm 15	0
Figure 5g, Number of INS-39::GFP-expressing neurons in wild-type, pan-neuronally feminized (rab-3p::tra-2(IC)), mab-3 (e1240) and pan-neuronally feminized together with mab-3 (rab-3p::tra-2(IC); mab-3 (e1240))YA male. wild-type: n=14 worms, pan-neuronally feminized: n=15 worms, mab-3 (e1240): n=14 worms and pan-neuronally feminized together with mab-3 (e1240): n=14 worms YA male.
	Wild-type	mab-3 (e1240)	rab-3p::tra-2(IC)	rab-3p::tra-2(IC); mab-3 (e1240)
worm 1	12	6	10	7
worm 2	12	6	9	6
worm 3	10	8	9	6
worm 4	10	8	9	8
worm 5	10	8	12	7
worm 6	10	6	8	8
worm 7	12	6	10	8
worm 8	12	7	10	10
worm 9	12	6	10	7
worm 10	12	7	8	9
worm 11	10	8	9	7
worm 12	12	6	9	7
worm 13	11	6	8	6
worm 14	11	5	9	7
worm 15			9
Figure 5i, Number of INS-39::GFP-expressing neurons from wild-type L1 male and mab-3(e1240) male. n=15 worms per group.
	Control L1 males	mab-3 L1 males
worm 1	9	4
worm 2	8	5
worm 3	8	5
worm 4	8	5
worm 5	9	5
worm 6	8	5
worm 7	10	5
worm 8	8	5
worm 9	10	4
worm 10	7	4
worm 11	9	4
worm 12	8	3
worm 13	9	3
worm 14	9	5
worm 15	8	3

## Sheet: Figure 6
Figure 6b, Mean GFP intensity in arbitrary unit (a.u.) in AFD in YA hermaphrodites and males. hermaphrodites 15oC: n=11 worms, males 15oC: n=12 worms, hermaphrodites 22oC: n=12 worms, males 22oC: n=12 worms, hermaphrodites 25oC: n=12 worms, males 25oC: n=12 worms.
	males 15	males 22	male 25		Herm 15	Herm 22	Herm 25
Worm 1	149.188	308.682	116.397		24.107	26.199	40.598
Worm 2	126.654	278.761	236.97		22.61	168.379	32.579
Worm 3	216.665	177.388	896.31		22.204	50.649	40.221
Worm 4	253.851	55.321	276.32		26.97	28.814	58.594
Worm 5	117.486	162.502	389.408		27.187	79.783	34.367
Worm 6	118.595	300.191	300.103		26.401	95.318	29.016
Worm 7	99.94	225.233	595.251		25.216	100.051	31.928
Worm 8	415.044	322.653	350.419		27.893	62.331	33.213
Worm 9	157.115	116.254	194.56		27.893	56.639	90.581
Worm 10	119.516	823.87	368.064		30.081	145.381	30.356
Worm 11	250.725	226.434	302.067		38.536	89.038	38
Worm 12	192.587	391.296	117.071			91.125	36.12
Figure 6c, Mean GFP intensity in arbitrary unit (a.u.) in INS-39 expressing neurons in YA males. males 15oC: n=16 worms, males 22oC: n=14 worms, males 25oC: n=14 worms
	22	15	25
Worm 1	2950.61	2135.65	4003.69
Worm 2	3204.34	2562.83	4117.81
Worm 3	1573.83	2261.75	2317.8
Worm 4	3555.55	4312.97	1488.92
Worm 5	544.546	905.257	3414.13
Worm 6	2976.99	3052.83	2513.74
Worm 7	2131.14	3500.05	2444.82
Worm 8	5415.75	2729.12	2686.45
Worm 9	2920.34	3843.6	2530.01
Worm 10	3845	2093.16	4458.18
Worm 11	1097.93	4383.66	2812.07
Worm 12	2974.74	3291.52	1500.7
Worm 13	7197.05	2895.93	2868.48
Worm 14	2627.84	4214.5	1051.89
Worm 15		2658.44
Worm 16		2855.39
Figure 6d, Number of worms dead and censored with the corresponding hours at 20 degree for cumulative survival graph on 6mM tBuOOH of wild-type and INS-39 KO YA hermaphrodites and males. n =40 worms per group
him-5 herms 20oC				him-5 males 20oC				INS-39 KO herms 20oC				INS-39 KO males 20oC
hours	died	censored		hours	died	censored		hours	died	censored		hours	died	censored
12	0	1		12	1	0		12	0	6		12	0	2
24	1	0		24	0	2		24	0	0		24	0	2
36	0	0		36	2	0		36	0	0		36	0	0
48	4	0		48	6	0		48	1	1		48	6	0
54	2	0		54	5	2		54	0	0		54	8	0
72	8	0		72	9	0		72	4	0		72	10	4
78	8	0		78	9	0		78	3	0		78	4	1
84	4	0		84	3	0		84	3	0		84	2	0
96	3	0		96	1	0		96	7	1		96	1	0
108	9	0		108	0	0		108	7	0		108	0	0
120	1	0		120	0	0		120	5	0		120	0	0
126	1	0		126	0	0		126	1	1		126	0	0
Figure 6e, Dauers percent in wild-type and INS-39 KO CRISPR strain in hermaphrodites and males habituated at 27oC. Wild-type hermaphrodites: n = 13, ins-39 KO (ety9) hermaphrodites: n = 13, Wild-type males: n = 10, ins-39 KO (ety9) males: n = 11 biological repeats.
	Herm	INS KO Herm	Males	INS KO Males
Biological replicate 1	30.95	53.48	44.89	78.12
Biological replicate 2	32.67	59.32	52.38	62.5
Biological replicate 3	36.73	48.57	81.81	66.66
Biological replicate 4	33.33	59.01	54.54	84.61
Biological replicate 5	24.13	55.93	65.78	78.94
Biological replicate 6	34.21	65.21	54.54	68.75
Biological replicate 7	35.41	55.22	70	60.52
Biological replicate 8	28.57	73.33	71.42	68
Biological replicate 9	36.36	59.52	82.35	82
Biological replicate 10	28.26	70.96	70.37	58.33
Biological replicate 11	29.62	76.66		63.76
Biological replicate 12	24.48	66.66
Biological replicate 13	27.08	57.5
Figure 6f, Number of worms dead with the corresponding days at 20 degree for cumulative L1 survival graph of wild-type and INS-39 KO hermaphrodites and males. Wild-type L1 Herm n=2676, INS-39 KO (ety9) L1 Herm n=1421, Wild-type L1 Male n=2241, INS-39 KO (ety9) L1 Male n=5453 animals
wildtype L1 Herm			INS-39 KO L1 Herm			wildtype L1 Male			INS-39 KO L1 Male
DAYS	DIED		DAYS	DIED		DAYS	DIED		DAYS	DIED
0	0		0	0		0	0		0	0
1	0		1	0		1	0		1	0
2	0		2	37		2	0		2	0
3	0		3	2		3	0		3	56
4	45		4	12		4	0		4	52
5	63		5	13		5	0		5	117
6	9		6	11		6	62		6	448
7	39		7	16		7	158		7	62
8	14		8	23		8	160		8	911
9	25		9	6		9	91		9	85
10	252		10	20		10	213		10	252
11	239		11	20		11	488		11	255
12	199		12	124		12	323		12	53
13	155		13	1		13	440		13	871
14	382		14	234		14	121		14	373
15	36		15	413		15	51		15	688
16	385		16	99		16	64		16	203
17	132		17	22		17	39		17	210
18	339		18	25		18	31		18	243
19	166		19	286					19	129
20	99		20	30					20	31
21	67		21	27					21	9
22	30								22	45
									23	4
									24	135
									25	80
									26	70
									27	4
									28	48
									29	8
									30	11

## Sheet: Supplementary Fig. 2
Supplementary Fig. 2a, Body morphology. Body length in mm: him-8(e1489) males him-8(e1489) males n = 14, dpy-28(y1);him-8(e1489) males n = 13 , mean width in 𝝻m: him-8(e1489) males n = 24, dpy-28(y1);him-8(e1489) males n = 18, mean area in 𝝻m2: him-8(e1489) males n = 21, dpy-28(y1);him-8(e1489) males n = 16 worms, in YA him-8(e1489) males and dpy-28(y1);him-8(e1489) YA males
Length				mean width				mean area
	him-8 males	dpy-28 males			him-8 males	dpy-28 males			him-8 males	dpy-28 males
Worm 1	0.792	0.728		Worm 1	78.19	81.48		Worm 1	73653.8	72622.1
Worm 2	0.852	0.841		Worm 2	72.09	79.24		Worm 2	62689.7	67022.1
Worm 3	0.827	0.856		Worm 3	71.59	78.52		Worm 3	61209	67329.8
Worm 4	0.781	0.754		Worm 4	74.91	89.68		Worm 4	65899.9	70089.8
Worm 5	0.852	0.854		Worm 5	83.59	79.16		Worm 5	70502.6	64201.1
Worm 6	0.775	0.853		Worm 6	81.54	75.25		Worm 6	68490.3	63556.6
Worm 7	0.753	0.846		Worm 7	76.86	83.41		Worm 7	63782.9	66061.9
Worm 8	0.83	0.846		Worm 8	82.77	71.5		Worm 8	63695	59616
Worm 9	0.828	0.876		Worm 9	86.44	77.59		Worm 9	71449.1	66394.7
Worm 10	0.776	0.838		Worm 10	72.04	73		Worm 10	70445.4	55727.9
Worm 11	0.773	0.799		Worm 11	73.78	77.02		Worm 11	66981	63469.6
Worm 12	0.876	0.771		Worm 12	76.47	67.22		Worm 12	64577.6	65466.7
Worm 13	0.876	0.841		Worm 13	76.8	78.29		Worm 13	71387.2	59336.1
Worm 14	0.876			Worm 14	73.78	71.06		Worm 14	62412.3	70609.9
				Worm 15	73.43	79.58		Worm 15	69180.6	62057.1
				Worm 16	78.71	73.63		Worm 16	77971.9	65002.9
				Worm 17	72.44	75.07		Worm 17	71615.9
				Worm 18	78.75	60.44		Worm 18	68962.6
				Worm 19	80.49			Worm 19	65595.3
				Worm 20	78.89			Worm 20	67473.8
				Worm 21	76.21			Worm 21	66242.8
				Worm 22	73.06
				Worm 23	74.59
				Worm 24	72.83
Supplementary Fig. 2b, Locomotion. Speed in 𝝻m/s (him-8(e1489) males n = 24, dpy-28(y1);him-8(e1489) males n = 17 ), track length in 𝝻m (him-8(e1489) males n = 24, dpy-28(y1);him-8(e1489) males n = 18), mean amplitude in 𝝻m (him-8(e1489) males n = 24, dpy-28(y1);him-8(e1489) males n = 18), cumulative reversal time in min (him-8(e1489) males n = 24, dpy-28(y1);him-8(e1489) males n = 18), cumulativ…
Speed				track length				mean amplitude				cumulative reversal time				cumulative forward time
	him-8 males	dpy-28 males			him-8 males	dpy-28 males			him-8 males	dpy-28 males			him-8 males	dpy-28 males			him-8 males	dpy-28 males
Worm 1	146.21	186.39		Worm 1	17525.8	22342.3		Worm 1	39.94	83.93		Worm 1	14.8	26.27		Worm 1	94.53	93.73
Worm 2	166.96	175.81		Worm 2	20012.7	21050.4		Worm 2	66.9	71.39		Worm 2	23.2	15.73		Worm 2	86.4	104.13
Worm 3	132.39	113.09		Worm 3	13045	13540.9		Worm 3	85.96	79.43		Worm 3	17.6	43.07		Worm 3	53.07	76.8
Worm 4	119.06	116.97		Worm 4	11731.6	14020.7		Worm 4	69.37	83.91		Worm 4	8.8	57.87		Worm 4	60.8	62.13
Worm 5	145.76	194.68		Worm 5	17471.6	23335.4		Worm 5	95.12	67.4		Worm 5	36	4.53		Worm 5	84	115.47
Worm 6	102.72	215.37		Worm 6	12313	25815.9		Worm 6	70.86	76.71		Worm 6	36.13	11.2		Worm 6	83.87	108.8
Worm 7	251.4	181.13		Worm 7	30134.6	21711		Worm 7	73.17	81.61		Worm 7	16.67	14.93		Worm 7	103.33	84.93
Worm 8	88.61	175.58		Worm 8	10621.9	21045.7		Worm 8	80.13	71.73		Worm 8	49.2	19.47		Worm 8	70.8	100.53
Worm 9	119.1	175.77		Worm 9	14275.5	21069.5		Worm 9	50.65	92.15		Worm 9	10.67	6.4		Worm 9	109.33	113.6
Worm 10	64.48	133.59		Worm 10	7728.67	16012.6		Worm 10	113.42	68.8		Worm 10	50.8	24.27		Worm 10	69.2	95.73
Worm 11	195.96	194.55		Worm 11	23489.4	23320.6		Worm 11	72.27	78.02		Worm 11	7.2	6		Worm 11	112.8	114
Worm 12	252	166.93		Worm 12	30206.3	20009.5		Worm 12	69.04	57.37		Worm 12	12.4	15.6		Worm 12	107.6	104.4
Worm 13	236.38	176.81		Worm 13	28333.9	5987.88		Worm 13	72.43	95.01		Worm 13	12.67	8.8		Worm 13	107.33	25.2
Worm 14	255.72	233.22		Worm 14	30652.5	27955.8		Worm 14	51.64	72.96		Worm 14	5.6	6		Worm 14	114.4	114
Worm 15	278.8	180.93		Worm 15	33418.3	21662.8		Worm 15	80.11	64.39		Worm 15	8.93	12.67		Worm 15	111.07	107.2
Worm 16	190.78	200.74		Worm 16	22867.8	24061.5		Worm 16	66.5	93.03		Worm 16	24.93	18.67		Worm 16	95.07	101.33
Worm 17	218.28	165.28		Worm 17	26164.1	10734.5		Worm 17	61.29	101.13		Worm 17	11.07	19.6		Worm 17	108.93	100.4
Worm 18	238.12			Worm 18	28542.3	19811		Worm 18	76.83	53.61		Worm 18	15.07	9.6		Worm 18	104.93	110.4
Worm 19	232.13			Worm 19	27825.1			Worm 19	73.9			Worm 19	22.93			Worm 19	97.07
Worm 20	91.97			Worm 20	11024.6			Worm 20	49.65			Worm 20	24.13			Worm 20	95.87
Worm 21	147.13			Worm 21	17636.2			Worm 21	53.56			Worm 21	27.2			Worm 21	92.8
Worm 22	216.39			Worm 22	25938			Worm 22	66.75			Worm 22	28.53			Worm 22	91.47
Worm 23	190.26			Worm 23	22730.3			Worm 23	68.36			Worm 23	13.6			Worm 23	106
Worm 24	226.52			Worm 24	27061.4			Worm 24	74.25			Worm 24	26			Worm 24	93.6
Supplementary Fig. 2c, Mating behavior. Time until first mating in min (n=15 worms per group), vulva-location efficiency in fraction (him-8(e1489) males n = 15, dpy-28(y1);him-8(e1489) males n = 16 ) and response to contact in percentage (n=15 worms per group) of dpy-28(y1);him-8(e1489) males and him-8(e1489) males. n=15 worms per group.
Time until first mating				vulva-location efficiency				response to contact
	him-8 males	dpy-28 males			him-8 males	dpy-28 males			him-8 males	dpy-28 males
Worm 1	3.48	9.43		Worm 1	1	1		Worm 1	100	50
Worm 2	2.67	5.56		Worm 2	1	1		Worm 2	33.3333	100
Worm 3	10.52	5.11		Worm 3	1	1		Worm 3	33.3333	75
Worm 4	6.97	11.19		Worm 4	0.5	0.166667		Worm 4	100	20
Worm 5	1.74	4.27		Worm 5	0.5	1		Worm 5	60	100
Worm 6	8.97	1.33		Worm 6	0.25	0.5		Worm 6	66.6667	100
Worm 7	2.86	2.33		Worm 7	1	0.5		Worm 7	100	100
Worm 8	4.26	4.5		Worm 8	0.5	1		Worm 8	75	20
Worm 9	6.47	6.13		Worm 9	1	1		Worm 9	40	50
Worm 10	4.23	2.04		Worm 10	1	0.2		Worm 10	50	25
Worm 11	5.02	4.11		Worm 11	1	1		Worm 11	50	60
Worm 12	6.24	11.31		Worm 12	0.5	1		Worm 12	60	75
Worm 13	7.54	2.15		Worm 13	0.5	1		Worm 13	100	33.3333
Worm 14	4.12	2.36		Worm 14	0.5	1		Worm 14	33.3333	100
Worm 15	9	4.51		Worm 15	1	1		Worm 15	80	57.1429
				Worm 16		1

## Sheet: Supplementary Fig. 3
Supplementary Fig. 3a, Number of differentially expressed genes across all the developmental stages (L1, L2, L3, L4, and YA) in both sexes.
	HERM	MALE
L1	172	347
L2	22	41
L3	62	552
L4	827	1314
YA	1497	2085
Supplementary Fig. 3c, Normalized read counts of pkd-2 across all the developmental stages (L1, L2, L3, L4, and YA) in both the sexes. n= 4 biological repeats per group.
	HERM				MALE
L1	0.600204	0	0	1.23607	0	0	0	0
L2	0	0	0	0	0	0	0	0
L3	3.28438	0	0	0	0	0	1.00318	0
L4	0	0	0	1.90144	122.794	97.3792	122.13	72.6759
YA	2.01943	0	0	1.27775	87.8576	163.971	138.073	117.96
Supplementary Fig. 3d, Normalized read counts of K09C8.2 across all the developmental stages (L1, L2, L3, L4, and YA) in both the sexes. n= 4 biological repeats per group.
	HERM				MALE
L1	0	0	0	0	0	1.12008	0	0
L2	0	0	0	0	0	0	0	0
L3	3.28438	1.86276	4.18509	0	20.7888	18.9526	25.0795	28.1706
L4	0	0	0	0	219.585	245.924	275.329	209.103
YA	72.6996	0	0	31.9437	804.305	813.518	891.797	957.326
Supplementary Fig. 3e, Normalized read counts of clec-207 across all the developmental stages (L1, L2, L3, L4, and YA) in both the sexes. n= 4 biological repeats per group.
	HERM				MALE
L1	0	0	0	0.618033	0	0	0	0
L2	0	0	0.787765	0	0	0	0	2.29137
L3	2.18959	0	0	0	0.866199	1.72296	1.00318	7.88776
L4	2.33103	2.17347	0.908157	0	660.2	667.625	940.617	697.433
YA	147.419	1.61656	0	134.164	3306.89	3513.89	3618.26	2593.16
Supplementary Fig. 3f, Normalized read counts of Y39B6A.9 across all the developmental stages (L1, L2, L3, L4, and YA) in both the sexes. n= 4 biological repeats per group.
	HERM				MALE
L1	4.50153	3.41968	5.85885	5.87132	0	4.48033	4.67806	5.81052
L2	5.07145	1.98332	2.36329	6.02225	4.76979	3.91358	5.30578	3.43706
L3	65.6877	81.0301	71.1466	50.4451	1846.74	1400.77	1677.32	1487.41
L4	60.6069	17.3878	36.3263	66.5504	19587.9	17325.3	21906.3	25741.3
YA	151.458	58.1961	93.5733	135.441	4017.9	3540.82	4137.45	7531.87
Supplementary Fig. 3g, Normalized read counts of R01E6.5 across all the developmental stages (L1, L2, L3, L4, and YA) in both the sexes. n= 4 biological repeats per group.
	HERM				MALE
L1	0.900306	0	0	0	2.59901	0	0.584758	0
L2	0	0	0.787765	1.00371	0	3.91358	1.51594	1.14569
L3	81.0148	67.9908	75.3317	63.4167	874.861	799.454	847.687	872.161
L4	45.4552	52.1633	35.4181	38.0288	6246.62	6234.75	6163.29	6692.56
YA	94.9134	11.3159	21.1864	83.0536	1430.18	1283.25	1313.58	2140.82
Supplementary Fig. 3h, Normalized read counts of ram-5 across all the developmental stages (L1, L2, L3, L4, and YA) in both the sexes. n= 4 biological repeats per group.
	HERM				MALE
L1	9.60327	3.70466	5.46826	9.88853	12.995	16.8012	19.297	16.1403
L2	17.2429	26.7748	20.4819	18.0668	21.464	16.9588	12.8855	16.0396
L3	10.9479	23.2845	18.8329	7.20645	10.3944	15.5067	9.02862	20.2828
L4	20.9793	21.7347	18.1631	19.0144	468.063	464.615	363.177	351.904
YA	0	0	0	0	33.5127	26.1403	54.8507	59.4673
Supplementary Fig. 3i, Normalized read counts of meg-1 across all the developmental stages (L1, L2, L3, L4, and YA) in both the sexes. n= 4 biological repeats per group.
	HERM				MALE
L1	0	0.569947	0	1.23607	0	0	0	0
L2	1.01429	0.991659	0	0	0	0	0	0
L3	0	0	0	0	0	0	0	0
L4	10.4897	15.2143	29.9692	24.7187	0	0	0	0
YA	90.8745	92.1439	58.2626		1.8115	0	1.8914	1.8914
Supplementary Fig. 3j, Normalized read counts of vit-2 across all the developmental stages (L1, L2, L3, L4, and YA) in both the sexes. n= 4 biological repeats per group.
	HERM				MALE
L1	8.70296	14.8186	11.3271	13.5967	12.995	2.24016	0	2.58246
L2	0	2.97498	0	0	0	0	0	0
L3	16.4219	40.9807	38.7121	18.7368	8.66199	1.72296	6.01908	2.25364
L4	4556.01	2992.87	5709.58	6762.47	5.77856	3.30099	3.21395	3.82505
YA	17916.4	56765.5	73679.2	20372.4	440.194	343.784	362.204	509.859
Supplementary Fig. 3k, Normalized read counts of lin-42 across all the developmental stages (L1, L2, L3, L4, and YA) in both the sexes. n= 4 biological repeats per group.
	HERM				MALE
L1	510.174	255.336	626.897	342.39	995.419	1024.87	1744.92	1011.03
L2	247.487	224.115	245.783	257.953	414.971	306.564	581.362	590.028
L3	156.556	251.473	131.83	184.485	415.775	304.964	432.37	414.671
L4	100.234	99.9796	128.05	163.524	270.148	552.916	398.53	465.381
YA	8.07774	24.2484	22.9519	15.333	100.538	68.1232	53.905	90.6632
Supplementary Fig. 3l, Normalized read counts of lin-29 across all the developmental stages (L1, L2, L3, L4, and YA) in both the sexes. n= 4 biological repeats per group.
	HERM				MALE
L1	165.056	90.9065	135.925	93.632	371.658	203.855	214.021	253.726
L2	105.486	157.674	126.83	163.605	138.324	150.02	125.065	143.211
L3	274.793	223.531	233.319	265.197	404.515	373.883	411.304	449.602
L4	160.841	128.235	168.917	155.918	619.75	597.479	521.732	555.907
YA	60.583	185.904	201.271	38.3325	307.049	267.74	253.448	363.628

## Sheet: Supplementary Fig. 4
Supplementary Fig. 4b: log2FoldChange of ceh-60, nspd-3, smz-1, snf-2 and snf-4 genes differentially expressed in any of the five developmental stages (L1, L2, L3, L4, and YA) of the two sexes.
Gene	Stage	log2FoldChange
nspd-3	L4	2.65028
nspd-3	L4	1.2172
ceh-60	YA	-3.36641
snf-4	L1	3.98802
snf-2	L2	4.61106
smz-1	L3	2.46715
Supplementary Fig. 4c: Normalized expression values of smz-1 across the experimental stages (late L3 to YA) in both sexes from this manuscript (n= 4 biological repeats per group) and kim et al., 2016
This manuscript
	HERM				MALE
L1	0	0	0	0	0	0	0	0
L2	2.02858	0	0	0	0	0	0	0
L3	1.09479	0	0	0	4.33099	0	7.02226	1.12682
L4	5.82759	10.8674	99.8973	54.191	67.8981	28.8837	40.7101	61.2007
YA	38.3692	1.61656	0	16.6107	68.8369	51.4885	65.2535	42.8944
kim et al, 2016
	HERM	MALE
L3	80.0073	865.234
L4	534.237	1756.01
L4	562.258	2654.9
YA	205.385	4188.09
YA	38.4459	4648.93

## Sheet: Supplementary Fig. 5
Supplementary Fig. 5e, Number of CES-2::GFP-expressing cells of ces-2(syb4992[ces-2::SL2::GFP::H2B]) at L4 stage in the tail of both sexes. n=15 worms per group
	Hermaphrodite	Male
Worm 1	17	17
Worm 2	11	22
Worm 3	15	16
Worm 4	18	15
Worm 5	16	33
Worm 6	16	28
Worm 7	17	28
Worm 8	10	35
Worm 9	14	25
Worm 10	15	19
Worm 11	7	34
Worm 12	15	25
Worm 13	12	25
Worm 14	13	20
Worm 15	14	19

[truncated: 4 more sheets: Supplementary Fig. 6, Supplementary Fig. 7, Supplementary Fig. 8, Supplementary Fig. 9]
